# Supplementary material for: Combining multiplexed assays of variant effect for enhanced BRCA2 variant classification
Source: Nat Commun. 2026 Apr 9;17:4847. doi: 10.1038/s41467-026-71393-0 (PMC13223280; doi:10.1038/s41467-026-71393-0)
Supplement: Supplementary file 5 — Supplementary Data 1 [file 41467_2026_71393_MOESM5_ESM.xlsx]

## Sheet: Supplementary Data 1
Supplementary Data 1: Variants evaluated in six models ("Concordance model"; "Integrated VarCall model"; "Integrated GMM model"; "Secondary concordance model"; Huang et al., 2025; Sahu et al., 2025).
chr	GRCh38Location	REF	ALT	GRCh38 Annotation	Exon	EventType	spliceR	c.	p.	HDR standards^	Common HDR standards across 6 models	ClinVar standards*	Common ClinVar standards across 6 models	Variants with raw data in both Huang et al., 2025 and Sahu et al., 2025	Concordance model_functional category	Integrated VarCall model_posterior probability	Integrated VarCall model_functional category	Integrated GMM model_posterior probability	Integrated GMM model_functional category	Secondary concordance model_functional category	Posterior probability (Huang et al., 2025)	Functional category (Huang et al., 2025)	Posterior probability (Sahu et al., 2025)	Functional category (Sahu et al., 2025)	Discrepancy between Huang et al., 2025 and Sahu et al., 2025 (separated by "_")	Discrepancy between Huang et al., 2025 and Integrated VarCall model (separated by "_")!	Discrepency between Sahu et al., 2025 and Integrated VarCall model (separated by "_")!
13	32356418	T	G	13_32356418_T_G	15	Intronic	TRUE	c.7436-10T>G	-	-	-	-	-	-	-	4.31993e-08	B strong	0.0178469	B strong	-	6.56207e-07	B strong	-	-	-	-	-
13	32356418	T	C	13_32356418_T_C	15	Intronic	FALSE	c.7436-10T>C	-	-	-	LB	-	-	-	7.6937e-09	B strong	0.00267305	B strong	-	4.63429e-07	B strong	-	-	-	-	-
13	32356418	T	A	13_32356418_T_A	15	Intronic	TRUE	c.7436-10T>A	-	-	-	-	-	-	-	0.0171718	B strong	0.0199917	B strong	-	0.00948508	B strong	-	-	-	-	-
13	32356437	C	G	13_32356437_C_G	15	Missense	FALSE	c.7445C>G	T2482R	-	-	-	-	1	-	0.136847	VUS	0.0240451	B moderate	-	0.00369458	B strong	-	-	-	B str_VUS	-
13	32356419	C	T	13_32356419_C_T	15	Intronic	FALSE	c.7436-9C>T	-	-	-	LB	-	-	-	0.0667098	B moderate	0.0111186	B strong	-	0.0675526	B moderate	-	-	-	-	-
13	32356419	C	G	13_32356419_C_G	15	Intronic	FALSE	c.7436-9C>G	-	-	-	LB	-	-	-	0.000351303	B strong	0.00320324	B strong	-	2.54446e-06	B strong	-	-	-	-	-
13	32356420	T	A	13_32356420_T_A	15	Intronic	TRUE	c.7436-8T>A	-	-	-	-	-	-	-	0.000481269	B strong	0.0311953	B moderate	-	0.000171267	B strong	-	-	-	-	-
13	32356420	T	C	13_32356420_T_C	15	Intronic	FALSE	c.7436-8T>C	-	-	-	LB	-	-	-	9.36902e-08	B strong	0.142567	VUS	-	0.000101593	B strong	-	-	-	-	-
13	32356420	T	G	13_32356420_T_G	15	Intronic	TRUE	c.7436-8T>G	-	-	-	LB	-	-	-	3.78729e-08	B strong	0.156001	VUS	-	2.03958e-06	B strong	-	-	-	-	-
13	32356421	T	A	13_32356421_T_A	15	Intronic	TRUE	c.7436-7T>A	-	-	-	-	-	-	-	0.00659261	B strong	0.176566	VUS	-	0.00974834	B strong	-	-	-	-	-
13	32356421	T	G	13_32356421_T_G	15	Intronic	TRUE	c.7436-7T>G	-	-	-	-	-	-	-	0.000164156	B strong	0.115835	B supporting	-	1.76674e-05	B strong	-	-	-	-	-
13	32356421	T	C	13_32356421_T_C	15	Intronic	FALSE	c.7436-7T>C	-	-	-	-	-	-	-	1.74975e-07	B strong	0.0084311	B strong	-	3.64271e-05	B strong	-	-	-	-	-
13	32356422	T	A	13_32356422_T_A	15	Intronic	TRUE	c.7436-6T>A	-	-	-	-	-	-	-	1	P strong	0.997548	P strong	-	0.999999	P strong	-	-	-	-	-
13	32356422	T	C	13_32356422_T_C	15	Intronic	FALSE	c.7436-6T>C	-	-	-	-	-	-	-	0.00237245	B strong	0.621265	P moderate	-	0.00202339	B strong	-	-	-	-	-
13	32356422	T	G	13_32356422_T_G	15	Intronic	TRUE	c.7436-6T>G	-	-	-	-	-	-	-	7.51765e-05	B strong	0.00785749	B strong	-	0.000238673	B strong	-	-	-	-	-
13	32379746	A	T	13_32379746_A_T	23	Intronic	TRUE	c.8954-4A>T	NA	-	-	-	-	1	-	0.216606	VUS	0.951575	P strong	-	0.00838323	B strong	-	-	-	B str_VUS	-
13	32356423	G	T	13_32356423_G_T	15	Intronic	FALSE	c.7436-5G>T	-	-	-	-	-	-	-	0.0491178	B moderate	0.00444799	B strong	-	0.0441806	B moderate	-	-	-	-	-
13	32356423	G	C	13_32356423_G_C	15	Intronic	FALSE	c.7436-5G>C	-	-	-	-	-	-	-	5.38031e-10	B strong	0.00266694	B strong	-	9.91639e-09	B strong	-	-	-	-	-
13	32379798	C	G	13_32379798_C_G	23	Missense	TRUE	c.9002C>G	T3001R	-	-	-	-	1		0.00392229	B strong	0.463508	P moderate	-	0.0587703	B moderate	0.666793	P moderate	B mod_P mod	-	P mod_B str
13	32356424	A	C	13_32356424_A_C	15	Intronic	FALSE	c.7436-4A>C	-	-	-	-	-	1	-	1.69136e-06	B strong	0.143178	VUS	-	0.000610166	B strong	-	-	-	-	-
13	32356424	A	T	13_32356424_A_T	15	Intronic	FALSE	c.7436-4A>T	-	-	-	LB	LB	1	B strong	1.64983e-09	B strong	0.00380918	B strong	B strong	7.95428e-07	B strong	1.53867e-05	B strong	-	-	-
13	32356425	T	G	13_32356425_T_G	15	Intronic	TRUE	c.7436-3T>G	-	-	-	-	-	1	P strong	0.682638	P moderate	0.766109	P strong	P_mod_str	0.956748	P strong	0.987794	P strong	-	-	-
13	32362604	G	T	13_32362604_G_T	17	Missense	FALSE	c.7887G>T	W2629C	hypomorph	-	-	-	1		0.059254	B moderate	0.0536628	B moderate	B moderate	0.00243074	B strong	0.512062	P moderate	B str_P mod	-	P mod_B mod
13	32356425	T	A	13_32356425_T_A	15	Intronic	TRUE	c.7436-3T>A	-	-	-	-	-	1	-	3.57112e-09	B strong	0.00325578	B strong	B strong	0.000292585	B strong	-	-	-	-	-
13	32356426	A	T	13_32356426_A_T	15	Canonical splice	TRUE	c.7436-2A>T	-	-	-	P	P	1	P strong	0.999974	P strong	0.999981	P strong	P strong	0.997221	P strong	1	P strong	-	-	-
13	32370490	C	T	13_32370490_C_T	19	Missense	TRUE	c.8420C>T	S2807L	-	-	-	-	1		0.0258252	B moderate	0.410397	P supporting	-	0.0108049	B strong	0.648377	P moderate	B str_P mod	-	P mod_B mod
13	32356426	A	C	13_32356426_A_C	15	Canonical splice	TRUE	c.7436-2A>C	-	-	-	P	-	1	B supporting	0.00409755	B strong	0.184383	VUS	-	0.0882896	B supporting	0.0398771	B supporting	-	-	-
13	32356427	G	A	13_32356427_G_A	15	Canonical splice	TRUE	c.7436-1G>A	-	-	-	LP	-	1	-	1	P strong	0.973489	P strong	P strong	0.99999	P strong	-	-	-	-	-
13	32356427	G	T	13_32356427_G_T	15	Canonical splice	TRUE	c.7436-1G>T	-	-	-	P	-	1	-	0.999995	P strong	0.125091	VUS	-	0.998656	P strong	-	-	-	-	-
13	32363516	G	A	13_32363516_G_A	18	Missense	FALSE	c.8314G>A	E2772K	-	-	-	-	1		0.30025	VUS	0.340863	P supporting	-	0.662277	P moderate	0.0226935	B moderate	P mod_B mod	P mod_VUS	B mod_VUS
13	32370959	A	C	13_32370959_A_C	20	Missense	FALSE	c.8491A>C	M2831L	-	-	-	-	1		0.0300171	B moderate	0.0773524	B supporting	B_mod_sup	0.0208277	B strong	0.641015	P moderate	B str_P mod	-	P mod_B mod
13	32356424	A	G	13_32356424_A_G	15	Intronic	FALSE	c.7436-4A>G	-	-	-	LB	-	1		7.44753e-08	B strong	0.0138692	B strong	B strong	0.000141426	B strong	0.604049	P moderate	B str_P mod	-	P mod_B str
13	32356428	A	T	13_32356428_A_T	15	Missense	FALSE	c.7436A>T	D2479V	-	-	-	-	1	-	5.77671e-09	B strong	0.0267555	B moderate	B_str_mod	0.000109353	B strong	-	-	-	-	-
13	32356428	A	C	13_32356428_A_C	15	Missense	FALSE	c.7436A>C	D2479A	-	-	-	-	1		5.00897e-05	B strong	0.195348	VUS	-	0.000107538	B strong	0.530031	P moderate	B str_P mod	-	P mod_B str
13	32356429	T	G	13_32356429_T_G	15	Missense	FALSE	c.7437T>G	D2479E	-	-	-	-	1	B strong	1.7245e-10	B strong	0.00252095	B strong	B strong	5.97666e-05	B strong	1.72868e-13	B strong	-	-	-
13	32356455	G	T	13_32356455_G_T	15	Missense	FALSE	c.7463G>T	R2488I	-	-	-	-	1		1.76325e-07	B strong	0.0302191	B moderate	B_str_mod	1.416e-05	B strong	0.481676	P moderate	B str_P mod	-	P mod_B str
13	32356430	T	C	13_32356430_T_C	15	Synonymous	FALSE	c.7438T>C	L2480L	-	-	LB	-	1	B strong	1.0389e-07	B strong	0.00253025	B strong	B strong	4.19516e-06	B strong	1.61556e-13	B strong	-	-	-
13	32356430	T	A	13_32356430_T_A	15	Missense	FALSE	c.7438T>A	L2480I	-	-	-	-	1	-	1.81883e-07	B strong	0.00613859	B strong	B strong	0.000206832	B strong	-	-	-	-	-
13	32356430	T	G	13_32356430_T_G	15	Missense	FALSE	c.7438T>G	L2480V	-	-	-	-	1	-	6.04225e-08	B strong	0.0130505	B strong	B strong	0.000709747	B strong	-	-	-	-	-
13	32356431	T	G	13_32356431_T_G	15	Nonsense	FALSE	c.7439T>G	L2480*	-	-	-	-	1	P strong	1	P strong	0.999583	P strong	P strong	0.999747	P strong	1	P strong	-	-	-
13	32356431	T	A	13_32356431_T_A	15	Nonsense	FALSE	c.7439T>A	L2480*	-	-	LP	-	1	-	0.997514	P strong	0.159335	VUS	-	0.992861	P strong	-	-	-	-	-
13	32356431	T	C	13_32356431_T_C	15	Missense	FALSE	c.7439T>C	L2480S	-	-	-	-	1	B strong	2.60275e-08	B strong	0.0167778	B strong	B strong	0.00163958	B strong	1.09389e-07	B strong	-	-	-
13	32356474	A	G	13_32356474_A_G	15	Synonymous	FALSE	c.7482A>G	R2494R	-	-	-	-	1		2.67753e-08	B strong	0.00456282	B strong	B strong	3.12738e-06	B strong	0.329439	P moderate	B str_P mod	-	P mod_B str
13	32356432	A	T	13_32356432_A_T	15	Missense	FALSE	c.7440A>T	L2480F	-	-	-	-	1	B strong	1.53849e-10	B strong	0.00294824	B strong	B strong	1.20223e-06	B strong	1.88823e-12	B strong	-	-	-
13	32356432	A	G	13_32356432_A_G	15	Synonymous	FALSE	c.7440A>G	L2480L	-	-	-	-	1	B_str_mod	1.54408e-08	B strong	0.0026944	B strong	B strong	2.15306e-07	B strong	0.0147014	B moderate	-	-	-
13	32356433	A	T	13_32356433_A_T	15	Missense	FALSE	c.7441A>T	I2481F	-	-	-	-	1	-	0.00010392	B strong	0.743468	P strong	-	0.000677377	B strong	-	-	-	-	-
13	32356573	A	C	13_32356573_A_C	15	Synonymous	FALSE	c.7581A>C	V2527V	-	-	-	-	1		0.00011921	B strong	0.41383	P supporting	-	0.000120775	B strong	0.608939	P moderate	B str_P mod	-	P mod_B str
13	32356433	A	G	13_32356433_A_G	15	Missense	FALSE	c.7441A>G	I2481V	-	-	-	-	1	B strong	1.01252e-09	B strong	0.00286943	B strong	B strong	6.91847e-08	B strong	0.000106494	B strong	-	-	-
13	32356434	T	A	13_32356434_T_A	15	Missense	FALSE	c.7442T>A	I2481N	-	-	-	-	1	B strong	1.65151e-08	B strong	0.00288032	B strong	B strong	0.000179875	B strong	1.28497e-17	B strong	-	-	-
13	32356434	T	G	13_32356434_T_G	15	Missense	FALSE	c.7442T>G	I2481S	-	-	-	-	1	B strong	1.56912e-06	B strong	0.00507998	B strong	B strong	0.00384629	B strong	7.8353e-07	B strong	-	-	-
13	32356600	T	A	13_32356600_T_A	15	Synonymous	FALSE	c.7608T>A	S2536S	-	-	-	-	1		1.94253e-05	B strong	0.0135326	B strong	B strong	3.80472e-05	B strong	0.40431	P moderate	B str_P mod	-	P mod_B str
13	32357760	T	G	13_32357760_T_G	16	Missense	FALSE	c.7636T>G	S2546A	-	-	-	-	1		9.0743e-07	B strong	0.00266273	B strong	B strong	4.42834e-08	B strong	0.341043	P moderate	B str_P mod	-	P mod_B str
13	32356435	T	A	13_32356435_T_A	15	Synonymous	FALSE	c.7443T>A	I2481I	-	-	-	-	1	-	5.3992e-06	B strong	0.00450404	B strong	B strong	0.000197805	B strong	-	-	-	-	-
13	32356435	T	G	13_32356435_T_G	15	Missense	FALSE	c.7443T>G	I2481M	-	-	-	-	1	-	1.50962e-06	B strong	0.00784776	B strong	B strong	1.33563e-05	B strong	-	-	-	-	-
13	32356436	A	G	13_32356436_A_G	15	Missense	FALSE	c.7444A>G	T2482A	-	-	-	-	1	B_str_supp	0.000177583	B strong	0.192247	VUS	-	0.0191935	B strong	0.0439537	B supporting	-	-	-
13	32356436	A	C	13_32356436_A_C	15	Missense	FALSE	c.7444A>C	T2482P	-	-	-	-	1	-	8.12386e-08	B strong	0.00310912	B strong	B strong	1.80816e-07	B strong	-	-	-	-	-
13	32357763	A	C	13_32357763_A_C	16	Missense	FALSE	c.7639A>C	K2547Q	-	-	-	-	1		0.000230226	B strong	0.0481808	B moderate	B_str_mod	0.000997598	B strong	0.518237	P moderate	B str_P mod	-	P mod_B str
13	32380019	A	G	13_32380019_A_G	24	Missense	TRUE	c.9130A>G	I3044V	-	-	LB	-	1		0.303872	VUS	0.244031	VUS	VUS	0.695624	P moderate	0.00784919	B moderate	P mod_B mod	P mod_VUS	B mod_VUS
13	32357774	A	G	13_32357774_A_G	16	Missense	FALSE	c.7650A>G	I2550M	-	-	-	-	1		0.000147529	B strong	0.0203108	B strong	B strong	0.000383757	B strong	0.493917	P moderate	B str_P mod	-	P mod_B str
13	32380055	C	G	13_32380055_C_G	24	Missense	FALSE	c.9166C>G	H3056D	-	-	-	-	1	-	0.124192	VUS	0.880478	P strong	-	0.109178	B supporting	-	-	-	B sup_VUS	-
13	32356438	A	T	13_32356438_A_T	15	Synonymous	FALSE	c.7446A>T	T2482T	-	-	-	-	1	B strong	2.36134e-06	B strong	0.016218	B strong	B strong	3.37925e-05	B strong	3.16519e-06	B strong	-	-	-
13	32356438	A	C	13_32356438_A_C	15	Synonymous	FALSE	c.7446A>C	T2482T	-	-	-	-	1	B strong	8.76482e-07	B strong	0.0143649	B strong	B strong	0.000133312	B strong	6.6062e-08	B strong	-	-	-
13	32357779	T	C	13_32357779_T_C	16	Missense	FALSE	c.7655T>C	I2552T	-	-	-	-	1		0.000105016	B strong	0.0339581	B moderate	B_str_mod	0.000289477	B strong	0.601922	P moderate	B str_P mod	-	P mod_B str
13	32357785	G	T	13_32357785_G_T	16	Missense	FALSE	c.7661G>T	S2554I	-	-	-	-	1		0.000703633	B strong	0.100989	B supporting	B_str_sup	0.00412598	B strong	0.661744	P moderate	B str_P mod	-	P mod_B str
13	32356439	A	T	13_32356439_A_T	15	Missense	TRUE	c.7447A>T	S2483C	-	-	-	-	1	B strong	1.07109e-06	B strong	0.00745273	B strong	B strong	0.000308519	B strong	0.000101422	B strong	-	-	-
13	32357792	T	G	13_32357792_T_G	16	Missense	FALSE	c.7668T>G	N2556K	-	-	-	-	1		0.00327606	B strong	0.0740785	B supporting	B_str_sup	0.0197456	B strong	0.566311	P moderate	B str_P mod	-	P mod_B str
13	32357810	T	C	13_32357810_T_C	16	Synonymous	FALSE	c.7686T>C	F2562F	-	-	-	-	1		4.81063e-06	B strong	0.37971	P supporting	-	4.61194e-05	B strong	0.408847	P moderate	B str_P mod	-	P mod_B str
13	32356440	G	A	13_32356440_G_A	15	Missense	TRUE	c.7448G>A	S2483N	-	-	LB	LB	1	B strong	9.72558e-09	B strong	0.00261829	B strong	B strong	0.0149799	B strong	3.86692e-13	B strong	-	-	-
13	32356440	G	C	13_32356440_G_C	15	Missense	TRUE	c.7448G>C	S2483T	-	-	-	-	1	-	0.00125018	B strong	0.286165	VUS	-	0.00022048	B strong	-	-	-	-	-
13	32356441	T	G	13_32356441_T_G	15	Missense	FALSE	c.7449T>G	S2483R	-	-	-	-	1	B strong	1.64989e-09	B strong	0.00251526	B strong	B strong	1.00184e-05	B strong	3.00813e-10	B strong	-	-	-
13	32356441	T	A	13_32356441_T_A	15	Missense	FALSE	c.7449T>A	S2483R	-	-	-	-	1	-	0.000224354	B strong	0.00281366	B strong	B strong	0.000336522	B strong	-	-	-	-	-
13	32356441	T	C	13_32356441_T_C	15	Synonymous	FALSE	c.7449T>C	S2483S	-	-	-	-	1	B strong	1.66621e-08	B strong	0.0026768	B strong	B strong	3.01087e-05	B strong	6.20894e-08	B strong	-	-	-
13	32356442	C	G	13_32356442_C_G	15	Missense	FALSE	c.7450C>G	L2484V	-	-	-	-	-	-	5.0328e-06	B strong	0.00339853	B strong	-	1.25902e-06	B strong	-	-	-	-	-
13	32357815	C	G	13_32357815_C_G	16	Missense	FALSE	c.7691C>G	T2564S	-	-	-	-	1		1.41928e-08	B strong	0.00952306	B strong	B strong	1.4194e-08	B strong	0.505967	P moderate	B str_P mod	-	P mod_B str
13	32356442	C	A	13_32356442_C_A	15	Missense	FALSE	c.7450C>A	L2484I	-	-	-	-	1	B strong	6.95869e-07	B strong	0.00248184	B strong	B strong	0.00720604	B strong	1.96016e-16	B strong	-	-	-
13	32356443	T	A	13_32356443_T_A	15	Missense	FALSE	c.7451T>A	L2484H	normal	-	-	-	1	-	2.50903e-05	B strong	0.00726375	B strong	B strong	1.96096e-06	B strong	-	-	-	-	-
13	32357818	A	G	13_32357818_A_G	16	Missense	FALSE	c.7694A>G	E2565G	-	-	-	-	1		0.000100736	B strong	0.0802638	B supporting	B_str_sup	0.000352773	B strong	0.573257	P moderate	B str_P mod	-	P mod_B str
13	32356443	T	G	13_32356443_T_G	15	Missense	FALSE	c.7451T>G	L2484R	-	-	-	-	1	B strong	9.29854e-09	B strong	0.00577381	B strong	B strong	0.000202939	B strong	1.71484e-05	B strong	-	-	-
13	32356444	T	A	13_32356444_T_A	15	Synonymous	FALSE	c.7452T>A	L2484L	-	-	-	-	1	B strong	3.20394e-05	B strong	0.00262295	B strong	B strong	0.00221932	B strong	6.51755e-15	B strong	-	-	-
13	32356444	T	C	13_32356444_T_C	15	Synonymous	FALSE	c.7452T>C	L2484L	-	-	LB	-	1	B strong	1.01662e-07	B strong	0.00291567	B strong	B strong	6.23823e-06	B strong	1.08354e-08	B strong	-	-	-
13	32356444	T	G	13_32356444_T_G	15	Synonymous	FALSE	c.7452T>G	L2484L	-	-	-	-	1	B strong	1.56306e-09	B strong	0.00253267	B strong	B strong	6.32348e-05	B strong	1.32397e-10	B strong	-	-	-
13	32356445	C	T	13_32356445_C_T	15	Nonsense	TRUE	c.7453C>T	Q2485*	-	-	P	-	1	P strong	0.991167	P strong	0.802535	P strong	P strong	0.954876	P strong	1	P strong	-	-	-
13	32380028	C	G	13_32380028_C_G	24	Missense	TRUE	c.9139C>G	Q3047E	-	-	-	-	1		0.37111	P supporting	0.346788	P supporting	P supporting	0.627088	P moderate	0.013178	B moderate	P mod_B mod	-	B mod_P sup
13	32357824	A	C	13_32357824_A_C	16	Missense	FALSE	c.7700A>C	Y2567S	-	-	-	-	1		2.50131e-05	B strong	0.00853725	B strong	B strong	3.64433e-08	B strong	0.578087	P moderate	B str_P mod	-	P mod_B str
13	32357826	T	G	13_32357826_T_G	16	Missense	FALSE	c.7702T>G	F2568V	-	-	-	-	1		6.68964e-07	B strong	0.0366718	B moderate	B_str_mod	0.000105887	B strong	0.664202	P moderate	B str_P mod	-	P mod_B str
13	32357835	G	A	13_32357835_G_A	16	Missense	FALSE	c.7711G>A	E2571K	normal	-	-	-	1		1.15929e-07	B strong	0.0138045	B strong	B strong	7.92079e-07	B strong	0.645074	P moderate	B str_P mod	-	P mod_B str
13	32356446	A	G	13_32356446_A_G	15	Missense	FALSE	c.7454A>G	Q2485R	-	-	-	-	1	B strong	3.86927e-08	B strong	0.00247948	B strong	B strong	5.05425e-06	B strong	5.18278e-18	B strong	-	-	-
13	32356447	G	T	13_32356447_G_T	15	Missense	TRUE	c.7455G>T	Q2485H	-	-	-	-	1	-	0.0215912	B strong	0.0133833	B strong	B strong	0.0163127	B strong	-	-	-	-	-
13	32356447	G	C	13_32356447_G_C	15	Missense	FALSE	c.7455G>C	Q2485H	-	-	-	-	1	B strong	2.26823e-07	B strong	0.00291102	B strong	B strong	2.0356e-06	B strong	6.68018e-05	B strong	-	-	-
13	32356447	G	A	13_32356447_G_A	15	Synonymous	FALSE	c.7455G>A	Q2485Q	-	-	LB	-	1	-	6.82241e-06	B strong	0.0045975	B strong	B strong	0.000257846	B strong	-	-	-	-	-
13	32356448	A	G	13_32356448_A_G	15	Missense	FALSE	c.7456A>G	N2486D	-	-	-	-	1	B_str_mod	5.01263e-05	B strong	0.0206917	B strong	B strong	0.000208863	B strong	0.00639871	B moderate	-	-	-
13	32356448	A	C	13_32356448_A_C	15	Missense	FALSE	c.7456A>C	N2486H	-	-	-	-	1	B strong	3.01288e-10	B strong	0.0024798	B strong	B strong	1.16208e-07	B strong	3.09015e-06	B strong	-	-	-
13	32356448	A	T	13_32356448_A_T	15	Missense	FALSE	c.7456A>T	N2486Y	-	-	-	-	1	B_supp_str	0.00146259	B strong	0.0263894	B moderate	B_str_mod	0.074117	B supporting	0.00402465	B strong	-	-	-
13	32356449	A	T	13_32356449_A_T	15	Missense	FALSE	c.7457A>T	N2486I	-	-	-	-	1	B strong	2.52139e-05	B strong	0.0318858	B moderate	B_str_mod	0.000821215	B strong	0.00256108	B strong	-	-	-
13	32362533	G	T	13_32362533_G_T	17	Missense	FALSE	c.7816G>T	D2606Y	-	-	-	-	1		0.000889258	B strong	0.0234828	B moderate	B_str_mod	0.00306891	B strong	0.364234	P moderate	B str_P mod	-	P mod_B str
13	32356449	A	C	13_32356449_A_C	15	Missense	FALSE	c.7457A>C	N2486T	-	-	-	-	1	B strong	1.44336e-09	B strong	0.00273752	B strong	B strong	3.13274e-07	B strong	2.04358e-07	B strong	-	-	-
13	32356450	T	G	13_32356450_T_G	15	Missense	FALSE	c.7458T>G	N2486K	-	-	-	-	1	B strong	1.45245e-08	B strong	0.00465119	B strong	B strong	1.05769e-06	B strong	3.72292e-05	B strong	-	-	-
13	32356450	T	A	13_32356450_T_A	15	Missense	FALSE	c.7458T>A	N2486K	-	-	-	-	1	B_str_supp	5.76439e-09	B strong	0.00303884	B strong	B strong	2.95269e-07	B strong	0.0250775	B supporting	-	-	-
13	32356450	T	C	13_32356450_T_C	15	Synonymous	FALSE	c.7458T>C	N2486N	-	-	LB	-	1	B strong	1.4362e-09	B strong	0.00260944	B strong	B strong	1.13958e-07	B strong	0.0028335	B strong	-	-	-
13	32356451	G	C	13_32356451_G_C	15	Missense	FALSE	c.7459G>C	A2487P	-	-	-	-	1	B strong	5.27791e-08	B strong	0.00512658	B strong	B strong	0.000140536	B strong	4.68503e-07	B strong	-	-	-
13	32363361	A	C	13_32363361_A_C	18	Missense	FALSE	c.8159A>C	E2720A	-	-	-	-	1		0.00144759	B strong	0.865144	P strong	-	0.00197678	B strong	0.347084	P moderate	B str_P mod	-	P mod_B str
13	32356451	G	A	13_32356451_G_A	15	Missense	FALSE	c.7459G>A	A2487T	-	-	-	-	1	-	5.40062e-05	B strong	0.00258418	B strong	B strong	0.000747571	B strong	-	-	-	-	-
13	32356452	C	A	13_32356452_C_A	15	Missense	FALSE	c.7460C>A	A2487D	-	-	-	-	1	B strong	9.42836e-11	B strong	0.00257841	B strong	B strong	1.04579e-06	B strong	3.75751e-09	B strong	-	-	-
13	32356452	C	G	13_32356452_C_G	15	Missense	FALSE	c.7460C>G	A2487G	-	-	-	-	1	-	0.00454433	B strong	0.833971	P strong	-	0.00195199	B strong	-	-	-	-	-
13	32356452	C	T	13_32356452_C_T	15	Missense	FALSE	c.7460C>T	A2487V	-	-	-	-	1	B strong	4.38039e-10	B strong	0.00307979	B strong	B strong	1.32579e-07	B strong	2.57867e-06	B strong	-	-	-
13	32356453	C	T	13_32356453_C_T	15	Synonymous	FALSE	c.7461C>T	A2487A	-	-	-	-	1	B strong	1.63221e-05	B strong	0.0074606	B strong	B strong	0.00131946	B strong	5.64373e-07	B strong	-	-	-
13	32356453	C	G	13_32356453_C_G	15	Synonymous	FALSE	c.7461C>G	A2487A	-	-	LB	-	1	-	1.13116e-05	B strong	0.0132405	B strong	B strong	0.000225497	B strong	-	-	-	-	-
13	32356453	C	A	13_32356453_C_A	15	Synonymous	FALSE	c.7461C>A	A2487A	-	-	-	-	1	B strong	8.41267e-07	B strong	0.00274093	B strong	B strong	8.86278e-06	B strong	3.28141e-05	B strong	-	-	-
13	32356454	A	T	13_32356454_A_T	15	Nonsense	FALSE	c.7462A>T	R2488*	-	-	-	-	1	P strong	0.999723	P strong	0.710247	P moderate	P_str_mod	0.999397	P strong	0.999997	P strong	-	-	-
13	32356454	A	C	13_32356454_A_C	15	Synonymous	FALSE	c.7462A>C	R2488R	-	-	-	-	1	B strong	3.07759e-08	B strong	0.00248398	B strong	B strong	3.61803e-05	B strong	2.74199e-08	B strong	-	-	-
13	32356454	A	G	13_32356454_A_G	15	Missense	FALSE	c.7462A>G	R2488G	normal	normal	-	-	1	B strong	3.14925e-08	B strong	0.015482	B strong	B strong	0.000129327	B strong	0.000126633	B strong	-	-	-
13	32363391	C	T	13_32363391_C_T	18	Missense	FALSE	c.8189C>T	A2730V	hypomorph	-	-	-	1		4.97104e-07	B strong	0.504997	P moderate	-	1.29541e-05	B strong	0.500922	P moderate	B str_P mod	-	P mod_B str
13	32356455	G	A	13_32356455_G_A	15	Missense	FALSE	c.7463G>A	R2488K	-	-	-	-	1	B strong	7.52253e-05	B strong	0.00714996	B strong	B strong	0.00843313	B strong	5.99703e-12	B strong	-	-	-
13	32356455	G	C	13_32356455_G_C	15	Missense	FALSE	c.7463G>C	R2488T	-	-	-	-	1	B strong	0.000131534	B strong	0.049802	B moderate	B_str_mod	0.0109295	B strong	0.000350416	B strong	-	-	-
13	32363401	T	A	13_32363401_T_A	18	Missense	FALSE	c.8199T>A	D2733E	normal	-	-	-	1		0.00999481	B strong	0.288056	VUS	-	0.0190297	B strong	0.616573	P moderate	B str_P mod	-	P mod_B str
13	32356456	A	C	13_32356456_A_C	15	Missense	FALSE	c.7464A>C	R2488S	normal	normal	-	-	1	B strong	9.35195e-10	B strong	0.00619922	B strong	B strong	4.71992e-07	B strong	0.00330171	B strong	-	-	-
13	32363421	T	C	13_32363421_T_C	18	Missense	FALSE	c.8219T>C	L2740S	-	-	-	-	1		0.000112975	B strong	0.0318161	B moderate	B_str_mod	0.000111573	B strong	0.563669	P moderate	B str_P mod	-	P mod_B str
13	32356457	G	C	13_32356457_G_C	15	Missense	FALSE	c.7465G>C	D2489H	-	-	-	-	1	B strong	1.68789e-07	B strong	0.00378565	B strong	B strong	0.0106844	B strong	4.93999e-07	B strong	-	-	-
13	32356457	G	A	13_32356457_G_A	15	Missense	FALSE	c.7465G>A	D2489N	-	-	-	-	1	B strong	1.01686e-06	B strong	0.00248009	B strong	B strong	0.000935826	B strong	3.83605e-12	B strong	-	-	-
13	32356457	G	T	13_32356457_G_T	15	Missense	FALSE	c.7465G>T	D2489Y	normal	normal	-	-	1	B strong	6.68821e-07	B strong	0.00269478	B strong	B strong	0.00298176	B strong	7.74544e-16	B strong	-	-	-
13	32356458	A	C	13_32356458_A_C	15	Missense	FALSE	c.7466A>C	D2489A	-	-	-	-	1	B strong	2.78231e-07	B strong	0.00569856	B strong	B strong	0.00761653	B strong	4.97547e-10	B strong	-	-	-
13	32356458	A	G	13_32356458_A_G	15	Missense	FALSE	c.7466A>G	D2489G	normal	normal	-	-	1	B strong	9.13571e-10	B strong	0.00314668	B strong	B strong	1.58769e-05	B strong	2.27855e-09	B strong	-	-	-
13	32356458	A	T	13_32356458_A_T	15	Missense	FALSE	c.7466A>T	D2489V	-	-	-	-	1	B strong	1.62541e-07	B strong	0.00556693	B strong	B strong	0.000255638	B strong	2.44087e-08	B strong	-	-	-
13	32356459	T	A	13_32356459_T_A	15	Missense	FALSE	c.7467T>A	D2489E	-	-	-	-	1	B strong	1.95061e-08	B strong	0.00252101	B strong	B strong	2.209e-08	B strong	4.92857e-05	B strong	-	-	-
13	32356459	T	G	13_32356459_T_G	15	Missense	FALSE	c.7467T>G	D2489E	-	-	-	-	1	B strong	1.64457e-08	B strong	0.00287577	B strong	B strong	0.00029595	B strong	9.45767e-07	B strong	-	-	-
13	32356459	T	C	13_32356459_T_C	15	Synonymous	FALSE	c.7467T>C	D2489D	-	-	LB	-	1	B strong	1.91056e-09	B strong	0.00251557	B strong	B strong	7.80348e-08	B strong	0.000994618	B strong	-	-	-
13	32356460	A	C	13_32356460_A_C	15	Missense	FALSE	c.7468A>C	I2490L	-	-	-	-	1	B strong	1.9163e-08	B strong	0.00257954	B strong	B strong	6.1049e-05	B strong	2.74399e-08	B strong	-	-	-
13	32356460	A	T	13_32356460_A_T	15	Missense	FALSE	c.7468A>T	I2490L	-	-	-	-	1	B strong	1.45412e-08	B strong	0.00252261	B strong	B strong	0.00019149	B strong	1.10234e-09	B strong	-	-	-
13	32356460	A	G	13_32356460_A_G	15	Missense	FALSE	c.7468A>G	I2490V	-	-	-	-	1	B strong	1.57431e-09	B strong	0.0025322	B strong	B strong	2.85776e-07	B strong	4.53949e-06	B strong	-	-	-
13	32356461	T	A	13_32356461_T_A	15	Missense	FALSE	c.7469T>A	I2490K	-	-	-	-	1	B strong	1.22796e-09	B strong	0.0025606	B strong	B strong	2.8208e-06	B strong	6.25769e-11	B strong	-	-	-
13	32356461	T	G	13_32356461_T_G	15	Missense	TRUE	c.7469T>G	I2490R	-	-	-	-	1	B strong	1.42403e-08	B strong	0.00269618	B strong	B strong	0.000499906	B strong	6.72755e-08	B strong	-	-	-
13	32356461	T	C	13_32356461_T_C	15	Missense	FALSE	c.7469T>C	I2490T	normal	normal	B (ENIGMA)	B	1	B strong	8.47309e-08	B strong	0.00523848	B strong	B strong	0.000417035	B strong	6.16069e-05	B strong	-	-	-
13	32356462	A	C	13_32356462_A_C	15	Synonymous	FALSE	c.7470A>C	I2490I	-	-	-	-	1	B strong	1.71387e-05	B strong	0.0397391	B moderate	B_str_mod	0.000655449	B strong	0.000516321	B strong	-	-	-
13	32356462	A	T	13_32356462_A_T	15	Synonymous	FALSE	c.7470A>T	I2490I	-	-	-	-	1	B strong	2.0409e-09	B strong	0.0025076	B strong	B strong	5.08454e-06	B strong	3.07273e-07	B strong	-	-	-
13	32356462	A	G	13_32356462_A_G	15	Missense	FALSE	c.7470A>G	I2490M	-	-	-	-	1	B strong	1.83684e-09	B strong	0.00291445	B strong	B strong	1.78893e-07	B strong	0.000168206	B strong	-	-	-
13	32356463	C	T	13_32356463_C_T	15	Nonsense	FALSE	c.7471C>T	Q2491*	-	-	P (ENIGMA)	-	1	P strong	0.999568	P strong	0.740099	P strong	P strong	0.999501	P strong	0.999993	P strong	-	-	-
13	32356463	C	G	13_32356463_C_G	15	Missense	FALSE	c.7471C>G	Q2491E	-	-	-	-	1	B strong	2.50915e-05	B strong	0.0150738	B strong	B strong	0.00318079	B strong	1.54479e-06	B strong	-	-	-
13	32356463	C	A	13_32356463_C_A	15	Missense	FALSE	c.7471C>A	Q2491K	-	-	-	-	1	B strong	2.50453e-08	B strong	0.00308543	B strong	B strong	5.73966e-07	B strong	0.00166217	B strong	-	-	-
13	32356464	A	T	13_32356464_A_T	15	Missense	FALSE	c.7472A>T	Q2491L	normal	normal	-	-	1	B_mod_str	6.46383e-05	B strong	0.016229	B strong	B strong	0.0263914	B moderate	4.695e-07	B strong	-	-	-
13	32356464	A	C	13_32356464_A_C	15	Missense	FALSE	c.7472A>C	Q2491P	hypomorph	-	-	-	1	B strong	2.095e-07	B strong	0.00810517	B strong	B strong	0.00221617	B strong	5.41766e-06	B strong	-	-	-
13	32356464	A	G	13_32356464_A_G	15	Missense	FALSE	c.7472A>G	Q2491R	normal	normal	-	-	1	B strong	9.92631e-05	B strong	0.0432003	B moderate	B_str_mod	0.0176717	B strong	2.29384e-06	B strong	-	-	-
13	32356465	G	T	13_32356465_G_T	15	Missense	FALSE	c.7473G>T	Q2491H	-	-	-	-	-	-	0.00744911	B strong	0.0245269	B moderate	-	0.00597258	B strong	-	-	-	-	-
13	32356465	G	C	13_32356465_G_C	15	Missense	FALSE	c.7473G>C	Q2491H	-	-	-	-	-	-	0.00388133	B strong	0.298039	VUS	-	0.00308604	B strong	-	-	-	-	-
13	32356465	G	A	13_32356465_G_A	15	Synonymous	FALSE	c.7473G>A	Q2491Q	-	-	LB	-	-	-	4.997e-07	B strong	0.0024831	B strong	-	0.000111108	B strong	-	-	-	-	-
13	32356466	G	C	13_32356466_G_C	15	Missense	FALSE	c.7474G>C	D2492H	-	-	-	-	1	B strong	5.5071e-05	B strong	0.0153418	B strong	B strong	0.000877375	B strong	0.000967623	B strong	-	-	-
13	32356466	G	A	13_32356466_G_A	15	Missense	FALSE	c.7474G>A	D2492N	-	-	-	-	1	B strong	7.11958e-07	B strong	0.00606372	B strong	B strong	0.000755161	B strong	6.30854e-07	B strong	-	-	-
13	32356466	G	T	13_32356466_G_T	15	Missense	FALSE	c.7474G>T	D2492Y	-	-	-	-	1	B strong	2.51393e-05	B strong	0.0027741	B strong	B strong	0.00225669	B strong	4.66041e-06	B strong	-	-	-
13	32356467	A	C	13_32356467_A_C	15	Missense	FALSE	c.7475A>C	D2492A	-	-	-	-	1	B strong	9.15271e-08	B strong	0.00259611	B strong	B strong	0.000505047	B strong	9.31042e-06	B strong	-	-	-
13	32363536	A	C	13_32363536_A_C	18	Intronic	TRUE	c.8331+3A>C	NA	-	-	-	-	1		0.00431979	B strong	0.104999	B supporting	B_str_sup	0.00054585	B strong	0.668627	P moderate	B str_P mod	-	P mod_B str
13	32356467	A	T	13_32356467_A_T	15	Missense	FALSE	c.7475A>T	D2492V	-	-	-	-	1	B strong	1.06208e-08	B strong	0.00259388	B strong	B strong	2.86719e-06	B strong	0.00128969	B strong	-	-	-
13	32356468	T	G	13_32356468_T_G	15	Missense	FALSE	c.7476T>G	D2492E	-	-	-	-	1	B strong	9.14621e-09	B strong	0.00289753	B strong	B strong	6.41934e-06	B strong	0.000108819	B strong	-	-	-
13	32356468	T	A	13_32356468_T_A	15	Missense	FALSE	c.7476T>A	D2492E	-	-	-	-	1	B strong	2.51143e-10	B strong	0.0025348	B strong	B strong	0.000100244	B strong	5.07152e-11	B strong	-	-	-
13	32356468	T	C	13_32356468_T_C	15	Synonymous	FALSE	c.7476T>C	D2492D	-	-	LB	-	1	B strong	5.84018e-08	B strong	0.0024834	B strong	B strong	4.13409e-07	B strong	1.97585e-05	B strong	-	-	-
13	32356469	A	T	13_32356469_A_T	15	Missense	FALSE	c.7477A>T	M2493L	-	-	-	-	1	B strong	2.42387e-09	B strong	0.00270809	B strong	B strong	0.00385937	B strong	4.07032e-16	B strong	-	-	-
13	32356469	A	C	13_32356469_A_C	15	Missense	FALSE	c.7477A>C	M2493L	-	-	-	-	1	B_mod_str	5.58621e-05	B strong	0.00444874	B strong	B strong	0.0299584	B moderate	4.27193e-10	B strong	-	-	-
13	32356469	A	G	13_32356469_A_G	15	Missense	FALSE	c.7477A>G	M2493V	-	-	-	-	1	B strong	5.19639e-09	B strong	0.00314592	B strong	B strong	1.6036e-07	B strong	8.62592e-05	B strong	-	-	-
13	32356470	T	A	13_32356470_T_A	15	Missense	FALSE	c.7478T>A	M2493K	-	-	-	-	1	B strong	2.52608e-05	B strong	0.00682635	B strong	B strong	0.000945571	B strong	0.000289098	B strong	-	-	-
13	32356470	T	G	13_32356470_T_G	15	Missense	FALSE	c.7478T>G	M2493R	-	-	-	-	1	B strong	3.78652e-10	B strong	0.00267325	B strong	B strong	1.65142e-07	B strong	2.63189e-09	B strong	-	-	-
13	32356470	T	C	13_32356470_T_C	15	Missense	FALSE	c.7478T>C	M2493T	-	-	-	-	1	B strong	7.95487e-10	B strong	0.00261076	B strong	B strong	0.000215891	B strong	9.81202e-08	B strong	-	-	-
13	32356471	G	T	13_32356471_G_T	15	Missense	FALSE	c.7479G>T	M2493I	-	-	-	-	1	B strong	1.64518e-06	B strong	0.00253335	B strong	B strong	5.41541e-05	B strong	2.77059e-06	B strong	-	-	-
13	32356471	G	C	13_32356471_G_C	15	Missense	FALSE	c.7479G>C	M2493I	-	-	-	-	1	B strong	7.49395e-08	B strong	0.003352	B strong	B strong	0.0010897	B strong	6.25949e-11	B strong	-	-	-
13	32356471	G	A	13_32356471_G_A	15	Missense	FALSE	c.7479G>A	M2493I	-	-	-	-	1	B strong	1.55505e-08	B strong	0.00248224	B strong	B strong	1.85342e-05	B strong	6.47899e-05	B strong	-	-	-
13	32356472	C	T	13_32356472_C_T	15	Nonsense	FALSE	c.7480C>T	R2494*	-	-	P (ENIGMA)	-	1	P strong	0.999658	P strong	0.541602	P moderate	P_str_mod	0.99957	P strong	0.999936	P strong	-	-	-
13	32356472	C	A	13_32356472_C_A	15	Synonymous	FALSE	c.7480C>A	R2494R	-	-	LB (ENIGMA)	-	1	B strong	1.69622e-09	B strong	0.00283971	B strong	B strong	9.11446e-08	B strong	1.97584e-06	B strong	-	-	-
13	32356472	C	G	13_32356472_C_G	15	Missense	FALSE	c.7480C>G	R2494G	-	-	-	-	1	B strong	1.33542e-07	B strong	0.00975451	B strong	B strong	0.00218127	B strong	0.000772214	B strong	-	-	-
13	32363536	A	G	13_32363536_A_G	18	Intronic	FALSE	c.8331+3A>G	NA	-	-	-	-	1		0.00774881	B strong	0.151584	VUS	-	0.00282256	B strong	0.437072	P moderate	B str_P mod	-	P mod_B str
13	32370407	T	A	13_32370407_T_A	19	Synonymous	FALSE	c.8337T>A	S2779S	-	-	-	-	1		1.27967e-06	B strong	0.00782115	B strong	B strong	2.60855e-07	B strong	0.533109	P moderate	B str_P mod	-	P mod_B str
13	32356473	G	A	13_32356473_G_A	15	Missense	FALSE	c.7481G>A	R2494Q	normal	normal	-	-	1	B strong	2.43023e-05	B strong	0.00254192	B strong	B strong	0.000261311	B strong	1.22381e-09	B strong	-	-	-
13	32356474	A	T	13_32356474_A_T	15	Synonymous	FALSE	c.7482A>T	R2494R	-	-	LB	-	1	B strong	1.78616e-07	B strong	0.00476025	B strong	B strong	0.000250272	B strong	2.46434e-06	B strong	-	-	-
13	32370478	T	G	13_32370478_T_G	19	Missense	FALSE	c.8408T>G	L2803R	-	-	-	-	1		0.000434138	B strong	0.103687	B supporting	B_str_sup	0.000388709	B strong	0.593686	P moderate	B str_P mod	-	P mod_B str
13	32356474	A	C	13_32356474_A_C	15	Synonymous	FALSE	c.7482A>C	R2494R	-	-	-	-	1	B_str_supp	1.22689e-08	B strong	0.0028415	B strong	B strong	1.97588e-07	B strong	0.0324484	B supporting	-	-	-
13	32356475	A	T	13_32356475_A_T	15	Missense	FALSE	c.7483A>T	I2495F	-	-	-	-	1	B strong	2.21181e-08	B strong	0.00286644	B strong	B strong	0.00593603	B strong	8.45832e-09	B strong	-	-	-
13	32356475	A	C	13_32356475_A_C	15	Missense	FALSE	c.7483A>C	I2495L	-	-	-	-	1	B strong	2.5563e-05	B strong	0.00653704	B strong	B strong	0.0096938	B strong	5.96836e-07	B strong	-	-	-
13	32356475	A	G	13_32356475_A_G	15	Missense	FALSE	c.7483A>G	I2495V	-	-	-	-	1	B strong	3.23057e-07	B strong	0.00616904	B strong	B strong	0.00389339	B strong	3.57821e-06	B strong	-	-	-
13	32371054	A	C	13_32371054_A_C	20	Synonymous	FALSE	c.8586A>C	L2862L	-	-	-	-	1		1.25338e-08	B strong	0.00679938	B strong	B strong	3.01104e-07	B strong	0.418181	P moderate	B str_P mod	-	P mod_B str
13	32356476	T	G	13_32356476_T_G	15	Missense	FALSE	c.7484T>G	I2495S	-	-	-	-	1	B strong	3.49561e-10	B strong	0.00259712	B strong	B strong	6.68708e-07	B strong	1.46886e-11	B strong	-	-	-
13	32356476	T	C	13_32356476_T_C	15	Missense	FALSE	c.7484T>C	I2495T	normal	normal	-	-	1	B strong	1.37538e-12	B strong	0.00362514	B strong	B strong	4.0394e-09	B strong	2.71922e-10	B strong	-	-	-
13	32356477	T	C	13_32356477_T_C	15	Synonymous	FALSE	c.7485T>C	I2495I	-	-	-	-	1	B_str_mod	6.57632e-08	B strong	0.00482805	B strong	B strong	1.29654e-06	B strong	0.0185643	B moderate	-	-	-
13	32356477	T	A	13_32356477_T_A	15	Synonymous	FALSE	c.7485T>A	I2495I	-	-	-	-	1	B strong	1.21802e-09	B strong	0.0025523	B strong	B strong	7.93011e-06	B strong	3.80021e-10	B strong	-	-	-
13	32356477	T	G	13_32356477_T_G	15	Missense	FALSE	c.7485T>G	I2495M	-	-	-	-	1	B strong	1.74543e-07	B strong	0.00549561	B strong	B strong	0.00342628	B strong	2.43117e-07	B strong	-	-	-
13	32356478	A	T	13_32356478_A_T	15	Nonsense	FALSE	c.7486A>T	K2496*	-	-	-	-	1	P strong	0.999996	P strong	0.961191	P strong	P strong	0.99895	P strong	0.999998	P strong	-	-	-
13	32356478	A	G	13_32356478_A_G	15	Missense	FALSE	c.7486A>G	K2496E	-	-	-	-	1	B strong	1.1474e-07	B strong	0.00686829	B strong	B strong	0.00785528	B strong	1.91661e-08	B strong	-	-	-
13	32356478	A	C	13_32356478_A_C	15	Missense	FALSE	c.7486A>C	K2496Q	-	-	-	-	1	B_str_mod	5.1208e-09	B strong	0.0049023	B strong	B strong	7.66762e-09	B strong	0.00877357	B moderate	-	-	-
13	32356479	A	T	13_32356479_A_T	15	Missense	FALSE	c.7487A>T	K2496M	-	-	-	-	1	B strong	3.09678e-08	B strong	0.00894921	B strong	B strong	6.30048e-06	B strong	2.47802e-05	B strong	-	-	-
13	32356479	A	G	13_32356479_A_G	15	Missense	FALSE	c.7487A>G	K2496R	-	-	-	-	1	B strong	0.000415537	B strong	0.132587	VUS	-	0.00142134	B strong	0.000304011	B strong	-	-	-
13	32356479	A	C	13_32356479_A_C	15	Missense	FALSE	c.7487A>C	K2496T	-	-	-	-	1	B strong	0.000176954	B strong	0.126014	VUS	-	2.18009e-05	B strong	0.000601865	B strong	-	-	-
13	32356480	G	T	13_32356480_G_T	15	Missense	FALSE	c.7488G>T	K2496N	-	-	-	-	1	B strong	8.04473e-10	B strong	0.00411047	B strong	B strong	1.53348e-06	B strong	1.45986e-08	B strong	-	-	-
13	32356480	G	C	13_32356480_G_C	15	Missense	FALSE	c.7488G>C	K2496N	-	-	-	-	1	B_mod_str	0.00116574	B strong	0.583491	P moderate	-	0.0227602	B moderate	0.000379891	B strong	-	-	-
13	32356480	G	A	13_32356480_G_A	15	Synonymous	FALSE	c.7488G>A	K2496K	-	-	LB	-	1	B strong	6.78591e-05	B strong	0.395393	P supporting	-	0.000348197	B strong	0.00350473	B strong	-	-	-
13	32356481	A	T	13_32356481_A_T	15	Nonsense	FALSE	c.7489A>T	K2497*	-	-	-	-	1	P strong	0.999897	P strong	0.857584	P strong	P strong	0.978334	P strong	1	P strong	-	-	-
13	32356481	A	G	13_32356481_A_G	15	Missense	FALSE	c.7489A>G	K2497E	-	-	-	-	1	B strong	1.68237e-08	B strong	0.00998111	B strong	B strong	4.65873e-06	B strong	3.75762e-07	B strong	-	-	-
13	32356481	A	C	13_32356481_A_C	15	Missense	FALSE	c.7489A>C	K2497Q	-	-	-	-	1	B strong	4.52702e-09	B strong	0.00313238	B strong	B strong	1.47189e-06	B strong	8.9131e-07	B strong	-	-	-
13	32356482	A	T	13_32356482_A_T	15	Missense	FALSE	c.7490A>T	K2497M	-	-	-	-	1	B strong	2.11965e-08	B strong	0.025603	B moderate	B_str_mod	1.05609e-06	B strong	3.57559e-05	B strong	-	-	-
13	32356482	A	G	13_32356482_A_G	15	Missense	FALSE	c.7490A>G	K2497R	-	-	-	-	1	B strong	5.17566e-10	B strong	0.00535395	B strong	B strong	7.02766e-07	B strong	1.08309e-07	B strong	-	-	-
13	32356482	A	C	13_32356482_A_C	15	Missense	FALSE	c.7490A>C	K2497T	-	-	-	-	1	B strong	5.15165e-09	B strong	0.0160498	B strong	B strong	0.000928671	B strong	1.58811e-07	B strong	-	-	-
13	32356483	G	T	13_32356483_G_T	15	Missense	TRUE	c.7491G>T	K2497N	-	-	-	-	1	B strong	5.50694e-05	B strong	0.0244001	B moderate	B_str_mod	0.00524665	B strong	1.06512e-06	B strong	-	-	-
13	32356483	G	C	13_32356483_G_C	15	Missense	FALSE	c.7491G>C	K2497N	-	-	-	-	1	B strong	4.14465e-09	B strong	0.0138982	B strong	B strong	1.22684e-06	B strong	2.1459e-06	B strong	-	-	-
13	32356483	G	A	13_32356483_G_A	15	Synonymous	FALSE	c.7491G>A	K2497K	-	-	LB (ENIGMA)	-	1	B strong	4.99455e-07	B strong	0.00930825	B strong	B strong	0.000220558	B strong	2.64208e-06	B strong	-	-	-
13	32356484	A	T	13_32356484_A_T	15	Nonsense	TRUE	c.7492A>T	K2498*	-	-	P	-	1	P strong	1	P strong	0.978849	P strong	P strong	0.999893	P strong	0.999921	P strong	-	-	-
13	32356484	A	G	13_32356484_A_G	15	Missense	FALSE	c.7492A>G	K2498E	normal	normal	-	-	1	B strong	1.2149e-11	B strong	0.00311787	B strong	B strong	2.92651e-08	B strong	1.07851e-07	B strong	-	-	-
13	32356484	A	C	13_32356484_A_C	15	Missense	FALSE	c.7492A>C	K2498Q	-	-	-	-	1	B strong	0.00028436	B strong	0.0214733	B strong	B strong	0.0215682	B strong	5.37346e-06	B strong	-	-	-
13	32356485	A	T	13_32356485_A_T	15	Missense	FALSE	c.7493A>T	K2498I	-	-	-	-	1	B_supp_str	0.0004996	B strong	0.0506924	B moderate	B_str_mod	0.0770766	B supporting	9.67075e-07	B strong	-	-	-
13	32356485	A	G	13_32356485_A_G	15	Missense	FALSE	c.7493A>G	K2498R	-	-	-	-	1	B strong	2.53127e-05	B strong	0.0341561	B moderate	B_str_mod	0.000337735	B strong	1.6309e-05	B strong	-	-	-
13	32356485	A	C	13_32356485_A_C	15	Missense	FALSE	c.7493A>C	K2498T	normal	normal	-	-	1	B strong	4.06388e-08	B strong	0.0122044	B strong	B strong	4.36919e-06	B strong	7.13067e-07	B strong	-	-	-
13	32356486	A	T	13_32356486_A_T	15	Missense	FALSE	c.7494A>T	K2498N	-	-	-	-	1	B strong	2.61234e-05	B strong	0.0174497	B strong	B strong	0.00124778	B strong	0.000131618	B strong	-	-	-
13	32356486	A	C	13_32356486_A_C	15	Missense	FALSE	c.7494A>C	K2498N	-	-	-	-	1	B strong	3.39797e-10	B strong	0.00659535	B strong	B strong	2.99263e-06	B strong	6.55507e-08	B strong	-	-	-
13	32356486	A	G	13_32356486_A_G	15	Synonymous	FALSE	c.7494A>G	K2498K	-	-	-	-	1	B strong	1.80281e-09	B strong	0.00248081	B strong	B strong	2.76462e-08	B strong	1.16641e-07	B strong	-	-	-
13	32356487	C	T	13_32356487_C_T	15	Nonsense	FALSE	c.7495C>T	Q2499*	-	-	P (ENIGMA)	-	1	P strong	0.999996	P strong	0.968155	P strong	P strong	0.995119	P strong	0.999997	P strong	-	-	-
13	32356487	C	G	13_32356487_C_G	15	Missense	FALSE	c.7495C>G	Q2499E	-	-	-	-	1	B_mod_str	0.000144961	B strong	0.0135596	B strong	B strong	0.0627388	B moderate	2.31946e-07	B strong	-	-	-
13	32356487	C	A	13_32356487_C_A	15	Missense	FALSE	c.7495C>A	Q2499K	-	-	-	-	1	B strong	1.24319e-10	B strong	0.00640761	B strong	B strong	4.78075e-08	B strong	5.98437e-06	B strong	-	-	-
13	32356488	A	T	13_32356488_A_T	15	Missense	TRUE	c.7496A>T	Q2499L	-	-	-	-	1	B strong	1.93225e-11	B strong	0.002658	B strong	B strong	1.98594e-07	B strong	2.6704e-08	B strong	-	-	-
13	32356488	A	C	13_32356488_A_C	15	Missense	FALSE	c.7496A>C	Q2499P	-	-	-	-	1	B strong	3.28654e-07	B strong	0.158938	VUS	-	0.00526899	B strong	1.42993e-05	B strong	-	-	-
13	32356488	A	G	13_32356488_A_G	15	Missense	FALSE	c.7496A>G	Q2499R	-	-	-	-	1	B strong	5.04239e-05	B strong	0.178554	VUS	-	0.0202391	B strong	4.31606e-06	B strong	-	-	-
13	32362681	A	C	13_32362681_A_C	17	Missense	FALSE	c.7964A>C	Q2655P	-	-	-	-	1		0.649829	P moderate	0.414141	P supporting	P_mod_sup	0.991475	P strong	0.0179104	B moderate	P str_B mod	-	B mod_P mod
13	32356489	A	T	13_32356489_A_T	15	Missense	FALSE	c.7497A>T	Q2499H	-	-	-	-	1	B strong	4.46148e-05	B strong	0.0164477	B strong	B strong	1.61069e-05	B strong	3.48781e-05	B strong	-	-	-
13	32356489	A	G	13_32356489_A_G	15	Synonymous	FALSE	c.7497A>G	Q2499Q	-	-	LB	-	1	B strong	2.47714e-07	B strong	0.00619762	B strong	B strong	7.38344e-05	B strong	3.19033e-06	B strong	-	-	-
13	32356490	A	C	13_32356490_A_C	15	Synonymous	FALSE	c.7498A>C	R2500R	-	-	-	-	1	B strong	2.71292e-10	B strong	0.00252479	B strong	B strong	1.21443e-07	B strong	5.10055e-07	B strong	-	-	-
13	32356490	A	G	13_32356490_A_G	15	Missense	FALSE	c.7498A>G	R2500G	-	-	-	-	1	B strong	8.44892e-10	B strong	0.00414068	B strong	B strong	2.09022e-06	B strong	3.88483e-08	B strong	-	-	-
13	32379810	G	C	13_32379810_G_C	23	Missense	FALSE	c.9014G>C	R3005T	-	-	-	-	1	-	0.132202	VUS	0.315373	P supporting	-	0.471676	P moderate	-	-	-	P mod_VUS	-
13	32356491	G	A	13_32356491_G_A	15	Missense	FALSE	c.7499G>A	R2500K	-	-	-	-	1	B strong	3.98031e-07	B strong	0.00590487	B strong	B strong	0.000152851	B strong	2.24126e-07	B strong	-	-	-
13	32356491	G	T	13_32356491_G_T	15	Missense	TRUE	c.7499G>T	R2500M	-	-	-	-	1	B_mod_str	0.00203833	B strong	0.102727	B supporting	B_str_sup	0.0456701	B moderate	5.92078e-05	B strong	-	-	-
13	32356491	G	C	13_32356491_G_C	15	Missense	TRUE	c.7499G>C	R2500T	-	-	-	-	1	B strong	9.52767e-08	B strong	0.0157023	B strong	B strong	0.000123066	B strong	8.16511e-06	B strong	-	-	-
13	32356492	G	C	13_32356492_G_C	15	Missense	FALSE	c.7500G>C	R2500S	-	-	-	-	-	-	0.00121308	B strong	0.01118	B strong	-	0.00052227	B strong	-	-	-	-	-
13	32356492	G	T	13_32356492_G_T	15	Missense	FALSE	c.7500G>T	R2500S	-	-	-	-	-	-	0.000202005	B strong	0.0032811	B strong	-	0.000245631	B strong	-	-	-	-	-
13	32356492	G	A	13_32356492_G_A	15	Synonymous	FALSE	c.7500G>A	R2500R	-	-	LB	-	-	-	7.20126e-09	B strong	0.00303233	B strong	-	3.60965e-07	B strong	-	-	-	-	-
13	32356493	C	T	13_32356493_C_T	15	Nonsense	TRUE	c.7501C>T	Q2501*	-	-	P (ENIGMA)	-	1	P strong	1	P strong	0.962688	P strong	P strong	0.999493	P strong	0.996692	P strong	-	-	-
13	32356493	C	G	13_32356493_C_G	15	Missense	FALSE	c.7501C>G	Q2501E	-	-	-	-	1	B strong	4.22385e-08	B strong	0.00717056	B strong	B strong	0.000116001	B strong	2.10675e-06	B strong	-	-	-
13	32356493	C	A	13_32356493_C_A	15	Missense	FALSE	c.7501C>A	Q2501K	-	-	-	-	1	B strong	4.38738e-11	B strong	0.002479	B strong	B strong	6.77051e-08	B strong	2.25411e-06	B strong	-	-	-
13	32356494	A	T	13_32356494_A_T	15	Missense	FALSE	c.7502A>T	Q2501L	-	-	-	-	1	B strong	5.21984e-05	B strong	0.132217	VUS	-	0.00299216	B strong	1.54632e-05	B strong	-	-	-
13	32356494	A	C	13_32356494_A_C	15	Missense	FALSE	c.7502A>C	Q2501P	-	-	-	-	1	B strong	3.90504e-05	B strong	0.134446	VUS	-	0.00824897	B strong	4.78026e-06	B strong	-	-	-
13	32379509	G	C	13_32379509_G_C	22	Missense	FALSE	c.8947G>C	D2983H	-	-	-	-	1		0.713327	P moderate	0.0165082	B strong	-	0.872047	P strong	0.0136444	B moderate	P str_B mod	-	B mod_P mod
13	32356495	A	C	13_32356495_A_C	15	Missense	FALSE	c.7503A>C	Q2501H	-	-	-	-	1	B strong	1.06773e-08	B strong	0.00559203	B strong	B strong	2.36424e-06	B strong	1.88754e-06	B strong	-	-	-
13	32356495	A	T	13_32356495_A_T	15	Missense	FALSE	c.7503A>T	Q2501H	-	-	-	-	1	B strong	1.77932e-09	B strong	0.00436384	B strong	B strong	6.5526e-06	B strong	1.14197e-07	B strong	-	-	-
13	32356495	A	G	13_32356495_A_G	15	Synonymous	FALSE	c.7503A>G	Q2501Q	-	-	LB	-	1	B strong	3.02771e-06	B strong	0.0099404	B strong	B strong	0.000391724	B strong	2.69029e-06	B strong	-	-	-
13	32356496	C	T	13_32356496_C_T	15	Missense	FALSE	c.7504C>T	R2502C	normal	normal	-	-	1	B strong	2.86314e-12	B strong	0.00268773	B strong	B strong	2.0439e-08	B strong	8.04522e-08	B strong	-	-	-
13	32356496	C	G	13_32356496_C_G	15	Missense	TRUE	c.7504C>G	R2502G	-	-	-	-	1	B strong	3.99904e-08	B strong	0.00910287	B strong	B strong	0.000554598	B strong	4.72212e-08	B strong	-	-	-
13	32356496	C	A	13_32356496_C_A	15	Missense	FALSE	c.7504C>A	R2502S	-	-	-	-	1	B strong	9.06456e-11	B strong	0.0033718	B strong	B strong	1.66797e-07	B strong	3.57114e-07	B strong	-	-	-
13	32356497	G	A	13_32356497_G_A	15	Missense	FALSE	c.7505G>A	R2502H	normal	normal	B (ENIGMA)	B	1	B strong	1.96469e-07	B strong	0.00879278	B strong	B strong	1.07593e-06	B strong	2.62033e-06	B strong	-	-	-
13	32356497	G	T	13_32356497_G_T	15	Missense	TRUE	c.7505G>T	R2502L	-	-	-	-	1	B strong	1.25844e-08	B strong	0.00543908	B strong	B strong	0.00149573	B strong	1.74816e-07	B strong	-	-	-
13	32356497	G	C	13_32356497_G_C	15	Missense	FALSE	c.7505G>C	R2502P	-	-	-	-	1	B strong	5.22129e-07	B strong	0.0110688	B strong	B strong	0.00394676	B strong	9.24698e-07	B strong	-	-	-
13	32363177	A	C	13_32363177_A_C	18	Canonical splice	TRUE	c.7977-2A>C	NA	-	-	-	-	1		0.999998	P strong	0.89993	P strong	P strong	0.99956	P strong	0.0128662	B moderate	P str_B mod	-	B mod_P str
13	32356498	C	G	13_32356498_C_G	15	Synonymous	FALSE	c.7506C>G	R2502R	-	-	LB (ENIGMA)	-	1	B strong	5.44427e-07	B strong	0.00741684	B strong	B strong	0.0006123	B strong	2.29e-07	B strong	-	-	-
13	32356498	C	A	13_32356498_C_A	15	Synonymous	FALSE	c.7506C>A	R2502R	-	-	LB	-	1	B strong	2.20107e-10	B strong	0.00431739	B strong	B strong	6.05253e-06	B strong	9.82389e-09	B strong	-	-	-
13	32356499	G	T	13_32356499_G_T	15	Missense	TRUE	c.7507G>T	V2503F	-	-	-	-	1	B strong	1.11902e-08	B strong	0.00612415	B strong	B strong	2.41635e-07	B strong	2.31796e-06	B strong	-	-	-
13	32356499	G	A	13_32356499_G_A	15	Missense	FALSE	c.7507G>A	V2503I	-	-	-	-	1	B strong	1.08133e-08	B strong	0.00497134	B strong	B strong	1.45993e-06	B strong	1.65547e-06	B strong	-	-	-
13	32356499	G	C	13_32356499_G_C	15	Missense	FALSE	c.7507G>C	V2503L	-	-	-	-	1	B strong	9.04703e-09	B strong	0.00375599	B strong	B strong	3.07666e-05	B strong	1.43986e-06	B strong	-	-	-
13	32356500	T	C	13_32356500_T_C	15	Missense	FALSE	c.7508T>C	V2503A	-	-	-	-	1	B strong	4.7774e-08	B strong	0.0126941	B strong	B strong	0.00021526	B strong	2.42152e-08	B strong	-	-	-
13	32356500	T	A	13_32356500_T_A	15	Missense	TRUE	c.7508T>A	V2503D	-	-	-	-	1	B strong	1.63247e-05	B strong	0.0124664	B strong	B strong	0.00272348	B strong	5.2645e-06	B strong	-	-	-
13	32356500	T	G	13_32356500_T_G	15	Missense	TRUE	c.7508T>G	V2503G	-	-	-	-	1	B strong	1.19025e-07	B strong	0.00811214	B strong	B strong	1.42906e-05	B strong	9.36491e-06	B strong	-	-	-
13	32356501	C	G	13_32356501_C_G	15	Synonymous	FALSE	c.7509C>G	V2503V	-	-	LB (ENIGMA)	-	1	B strong	2.13177e-07	B strong	0.00737319	B strong	B strong	0.000264241	B strong	2.16966e-06	B strong	-	-	-
13	32356501	C	T	13_32356501_C_T	15	Synonymous	FALSE	c.7509C>T	V2503V	-	-	LB (ENIGMA)	-	1	B strong	2.03112e-08	B strong	0.00341442	B strong	B strong	1.83826e-05	B strong	2.23298e-06	B strong	-	-	-
13	32356501	C	A	13_32356501_C_A	15	Synonymous	FALSE	c.7509C>A	V2503V	-	-	-	-	1	B strong	3.53158e-10	B strong	0.00248409	B strong	B strong	4.87865e-06	B strong	2.63509e-08	B strong	-	-	-
13	32356502	T	C	13_32356502_T_C	15	Missense	FALSE	c.7510T>C	F2504L	-	-	-	-	1	B strong	1.51568e-08	B strong	0.00539823	B strong	B strong	0.000174991	B strong	5.49264e-07	B strong	-	-	-
13	32356502	T	A	13_32356502_T_A	15	Missense	FALSE	c.7510T>A	F2504I	-	-	-	-	1	B strong	4.02078e-10	B strong	0.00248819	B strong	B strong	0.000190522	B strong	2.95864e-08	B strong	-	-	-
13	32356502	T	G	13_32356502_T_G	15	Missense	TRUE	c.7510T>G	F2504V	-	-	-	-	1	B strong	5.72941e-10	B strong	0.00324604	B strong	B strong	1.40305e-06	B strong	1.0424e-06	B strong	-	-	-
13	32356503	T	G	13_32356503_T_G	15	Missense	FALSE	c.7511T>G	F2504C	-	-	-	-	1	B strong	5.41112e-08	B strong	0.0064123	B strong	B strong	0.000126914	B strong	2.05259e-06	B strong	-	-	-
13	32356503	T	C	13_32356503_T_C	15	Missense	FALSE	c.7511T>C	F2504S	-	-	-	-	1	B strong	1.31925e-08	B strong	0.0157515	B strong	B strong	0.000521439	B strong	6.47383e-07	B strong	-	-	-
13	32356503	T	A	13_32356503_T_A	15	Missense	FALSE	c.7511T>A	F2504Y	-	-	-	-	1	B strong	6.9333e-08	B strong	0.00451263	B strong	B strong	3.79729e-06	B strong	7.05542e-06	B strong	-	-	-
13	32356504	T	G	13_32356504_T_G	15	Missense	TRUE	c.7512T>G	F2504L	-	-	-	-	1	B strong	5.1015e-09	B strong	0.00374763	B strong	B strong	2.43638e-07	B strong	4.37698e-06	B strong	-	-	-
13	32356504	T	A	13_32356504_T_A	15	Missense	TRUE	c.7512T>A	F2504L	-	-	-	-	1	B strong	1.86636e-10	B strong	0.00617507	B strong	B strong	2.16942e-06	B strong	4.13872e-08	B strong	-	-	-
13	32356504	T	C	13_32356504_T_C	15	Synonymous	FALSE	c.7512T>C	F2504F	-	-	-	-	1	B strong	2.20732e-08	B strong	0.00851334	B strong	B strong	0.000139392	B strong	4.65865e-07	B strong	-	-	-
13	32356505	C	G	13_32356505_C_G	15	Missense	TRUE	c.7513C>G	P2505A	-	-	-	-	1	B strong	4.56706e-08	B strong	0.00885316	B strong	B strong	6.39411e-06	B strong	9.04555e-06	B strong	-	-	-
13	32356505	C	T	13_32356505_C_T	15	Missense	FALSE	c.7513C>T	P2505S	-	-	-	-	1	B strong	1.80437e-09	B strong	0.00260901	B strong	B strong	1.83356e-06	B strong	2.85434e-08	B strong	-	-	-
13	32356505	C	A	13_32356505_C_A	15	Missense	TRUE	c.7513C>A	P2505T	-	-	-	-	1	B strong	5.50701e-08	B strong	0.0390358	B moderate	B_str_mod	0.00763791	B strong	2.28706e-08	B strong	-	-	-
13	32356506	C	T	13_32356506_C_T	15	Missense	FALSE	c.7514C>T	P2505L	-	-	-	-	1	B strong	2.60703e-05	B strong	0.00930243	B strong	B strong	0.0181062	B strong	5.46183e-07	B strong	-	-	-
13	32356506	C	A	13_32356506_C_A	15	Missense	FALSE	c.7514C>A	P2505Q	-	-	-	-	1	B strong	5.09472e-05	B strong	0.0508932	B moderate	B_str_mod	0.00501862	B strong	1.28023e-05	B strong	-	-	-
13	32356506	C	G	13_32356506_C_G	15	Missense	TRUE	c.7514C>G	P2505R	-	-	-	-	1	B strong	5.92074e-09	B strong	0.00482309	B strong	B strong	0.00137378	B strong	1.71409e-07	B strong	-	-	-
13	32356507	A	G	13_32356507_A_G	15	Synonymous	FALSE	c.7515A>G	P2505P	-	-	LB	-	1	B strong	2.41499e-08	B strong	0.00375395	B strong	B strong	3.41035e-05	B strong	9.27017e-08	B strong	-	-	-
13	32356507	A	T	13_32356507_A_T	15	Synonymous	FALSE	c.7515A>T	P2505P	-	-	-	-	1	B strong	5.43005e-07	B strong	0.00418022	B strong	B strong	2.55917e-05	B strong	7.92319e-07	B strong	-	-	-
13	32356507	A	C	13_32356507_A_C	15	Synonymous	FALSE	c.7515A>C	P2505P	-	-	-	-	1	B strong	7.19189e-09	B strong	0.00261414	B strong	B strong	9.07465e-05	B strong	4.1495e-08	B strong	-	-	-
13	32356508	C	T	13_32356508_C_T	15	Nonsense	FALSE	c.7516C>T	Q2506*	-	-	P (ENIGMA)	-	1	P strong	1	P strong	0.982243	P strong	P strong	0.999988	P strong	0.999999	P strong	-	-	-
13	32356508	C	G	13_32356508_C_G	15	Missense	TRUE	c.7516C>G	Q2506E	-	-	-	-	1	B strong	2.17833e-08	B strong	0.00290916	B strong	B strong	0.000592874	B strong	2.77269e-07	B strong	-	-	-
13	32356508	C	A	13_32356508_C_A	15	Missense	TRUE	c.7516C>A	Q2506K	-	-	-	-	1	B_mod_str	0.000282685	B strong	0.0274008	B moderate	B_str_mod	0.0604369	B moderate	2.55978e-07	B strong	-	-	-
13	32356509	A	T	13_32356509_A_T	15	Missense	TRUE	c.7517A>T	Q2506L	-	-	-	-	1	B strong	6.38553e-07	B strong	0.015349	B strong	B strong	0.00076837	B strong	7.50308e-06	B strong	-	-	-
13	32376679	C	T	13_32376679_C_T	21	Missense	FALSE	c.8642C>T	T2881I	-	-	-	-	1		2.71825e-05	B strong	0.0280841	B moderate	B_str_mod	7.69019e-07	B strong	0.59756	P moderate	B str_P mod	-	P mod_B str
13	32356509	A	G	13_32356509_A_G	15	Missense	TRUE	c.7517A>G	Q2506R	-	-	-	-	1	B strong	4.4813e-07	B strong	0.0137503	B strong	B strong	0.00287919	B strong	5.28951e-09	B strong	-	-	-
13	32356510	G	C	13_32356510_G_C	15	Missense	TRUE	c.7518G>C	Q2506H	-	-	-	-	1	B strong	1.55558e-05	B strong	0.00456	B strong	B strong	0.00109652	B strong	1.99251e-07	B strong	-	-	-
13	32356510	G	T	13_32356510_G_T	15	Missense	TRUE	c.7518G>T	Q2506H	-	-	-	-	1	B strong	0.000125311	B strong	0.00675503	B strong	B strong	0.00792741	B strong	9.5043e-06	B strong	-	-	-
13	32356510	G	A	13_32356510_G_A	15	Synonymous	TRUE	c.7518G>A	Q2506Q	-	-	LB	-	1	B strong	2.5075e-05	B strong	0.00428584	B strong	B strong	0.00398446	B strong	1.19884e-07	B strong	-	-	-
13	32356511	C	G	13_32356511_C_G	15	Missense	TRUE	c.7519C>G	P2507A	-	-	-	-	1	B strong	6.68345e-10	B strong	0.0037168	B strong	B strong	0.000128327	B strong	8.11956e-08	B strong	-	-	-
13	32356511	C	T	13_32356511_C_T	15	Missense	FALSE	c.7519C>T	P2507S	-	-	-	-	1	B strong	5.00956e-07	B strong	0.00631843	B strong	B strong	0.00413009	B strong	9.92801e-08	B strong	-	-	-
13	32356511	C	A	13_32356511_C_A	15	Missense	FALSE	c.7519C>A	P2507T	-	-	-	-	1	B strong	2.89009e-08	B strong	0.00345936	B strong	B strong	5.50193e-06	B strong	2.42649e-06	B strong	-	-	-
13	32363370	A	G	13_32363370_A_G	18	Missense	TRUE	c.8168A>G	D2723G	-	-	P (ENIGMA)	-	1		0.998319	P strong	0.988295	P strong	P strong	0.998845	P strong	0.00692399	B moderate	P str_B mod	-	B mod_P str
13	32356512	C	A	13_32356512_C_A	15	Missense	FALSE	c.7520C>A	P2507Q	-	-	-	-	1	B strong	1.51889e-06	B strong	0.00679902	B strong	B strong	0.000221963	B strong	4.78313e-06	B strong	-	-	-
13	32356512	C	G	13_32356512_C_G	15	Missense	FALSE	c.7520C>G	P2507R	-	-	-	-	1	B strong	3.24049e-08	B strong	0.00477709	B strong	B strong	0.000223864	B strong	3.26278e-06	B strong	-	-	-
13	32356513	A	G	13_32356513_A_G	15	Synonymous	FALSE	c.7521A>G	P2507P	-	-	B (ENIGMA)	-	1	B strong	6.20161e-06	B strong	0.0182233	B strong	B strong	0.00104435	B strong	1.24893e-06	B strong	-	-	-
13	32356513	A	C	13_32356513_A_C	15	Synonymous	FALSE	c.7521A>C	P2507P	-	-	LB	-	1	B strong	6.91466e-05	B strong	0.445779	P supporting	-	0.0139652	B strong	2.62491e-06	B strong	-	-	-
13	32356513	A	T	13_32356513_A_T	15	Synonymous	FALSE	c.7521A>T	P2507P	-	-	LB	-	1	B strong	3.57511e-10	B strong	0.00356556	B strong	B strong	1.01028e-07	B strong	8.32309e-07	B strong	-	-	-
13	32370399	C	A	13_32370399_C_A	19	Intronic	TRUE	c.8332-3C>A	NA	-	-	-	-	1		0.998286	P strong	0.749922	P strong	P strong	0.999999	P strong	0.00998118	B moderate	P str_B mod	-	B mod_P str
13	32356514	G	C	13_32356514_G_C	15	Missense	FALSE	c.7522G>C	G2508R	abnormal	abnormal	-	-	1	P strong	1	P strong	0.999428	P strong	P strong	1	P strong	0.9995	P strong	-	-	-
13	32356514	G	A	13_32356514_G_A	15	Missense	FALSE	c.7522G>A	G2508S	normal	normal	-	-	1	B strong	1.22219e-08	B strong	0.00335092	B strong	B strong	1.77564e-05	B strong	5.10451e-06	B strong	-	-	-
13	32356515	G	C	13_32356515_G_C	15	Missense	FALSE	c.7523G>C	G2508A	-	-	-	-	1	B strong	5.05422e-05	B strong	0.0145464	B strong	B strong	0.00372049	B strong	2.02e-06	B strong	-	-	-
13	32356515	G	A	13_32356515_G_A	15	Missense	FALSE	c.7523G>A	G2508D	abnormal	abnormal	-	-	1	P_mod_Str	0.999499	P strong	0.98232	P strong	P strong	0.525495	P moderate	0.99997	P strong	-	-	-
13	32356515	G	T	13_32356515_G_T	15	Missense	FALSE	c.7523G>T	G2508V	abnormal	abnormal	-	-	1	P strong	1	P strong	0.982911	P strong	P strong	0.98173	P strong	0.999983	P strong	-	-	-
13	32356516	C	A	13_32356516_C_A	15	Synonymous	FALSE	c.7524C>A	G2508G	-	-	LB	-	1	B strong	2.38445e-07	B strong	0.00463012	B strong	B strong	1.43854e-05	B strong	9.55205e-06	B strong	-	-	-
13	32356516	C	G	13_32356516_C_G	15	Synonymous	FALSE	c.7524C>G	G2508G	-	-	-	-	1	B_str_mod	1.83913e-07	B strong	0.00685767	B strong	B strong	3.46903e-07	B strong	0.00982516	B moderate	-	-	-
13	32356516	C	T	13_32356516_C_T	15	Synonymous	FALSE	c.7524C>T	G2508G	-	-	-	-	1	B strong	4.15757e-05	B strong	0.116898	B supporting	B_str_sup	0.00363817	B strong	1.80541e-06	B strong	-	-	-
13	32356517	A	C	13_32356517_A_C	15	Missense	TRUE	c.7525A>C	S2509R	-	-	-	-	1	B strong	3.81376e-08	B strong	0.0031765	B strong	B strong	0.000749582	B strong	2.39462e-08	B strong	-	-	-
13	32356517	A	T	13_32356517_A_T	15	Missense	FALSE	c.7525A>T	S2509C	-	-	-	-	1	B strong	7.75036e-10	B strong	0.00283918	B strong	B strong	0.000106655	B strong	2.95342e-08	B strong	-	-	-
13	32356517	A	G	13_32356517_A_G	15	Missense	FALSE	c.7525A>G	S2509G	-	-	-	-	1	B strong	2.51182e-05	B strong	0.00611799	B strong	B strong	6.93257e-06	B strong	4.76272e-06	B strong	-	-	-
13	32356518	G	T	13_32356518_G_T	15	Missense	FALSE	c.7526G>T	S2509I	-	-	-	-	1	B strong	5.55683e-07	B strong	0.00560864	B strong	B strong	1.04248e-06	B strong	7.5911e-06	B strong	-	-	-
13	32356518	G	A	13_32356518_G_A	15	Missense	FALSE	c.7526G>A	S2509N	normal	normal	-	-	1	B strong	3.62147e-09	B strong	0.0031898	B strong	B strong	0.00103726	B strong	3.12478e-08	B strong	-	-	-
13	32356518	G	C	13_32356518_G_C	15	Missense	FALSE	c.7526G>C	S2509T	-	-	-	-	1	B strong	2.69675e-05	B strong	0.0299861	B moderate	B_str_mod	0.000441921	B strong	0.000177119	B strong	-	-	-
13	32356519	T	G	13_32356519_T_G	15	Missense	FALSE	c.7527T>G	S2509R	-	-	-	-	1	B strong	1.40038e-08	B strong	0.00362712	B strong	B strong	5.45269e-06	B strong	7.43551e-07	B strong	-	-	-
13	32356519	T	A	13_32356519_T_A	15	Missense	FALSE	c.7527T>A	S2509R	-	-	-	-	1	B strong	5.60085e-11	B strong	0.00270693	B strong	B strong	3.9977e-09	B strong	9.46966e-07	B strong	-	-	-
13	32356519	T	C	13_32356519_T_C	15	Synonymous	FALSE	c.7527T>C	S2509S	-	-	LB	-	1	B strong	8.32965e-11	B strong	0.00251101	B strong	B strong	8.9236e-07	B strong	1.35052e-07	B strong	-	-	-
13	32356520	C	T	13_32356520_C_T	15	Synonymous	FALSE	c.7528C>T	L2510L	-	-	LB	-	1	B strong	9.58362e-06	B strong	0.968024	P strong	-	0.000101661	B strong	7.43423e-05	B strong	-	-	-
13	32380125	T	G	13_32380125_T_G	24	Missense	FALSE	c.9236T>G	V3079G	-	-	-	-	1		1	P strong	0.690485	P moderate	P_str_mod	0.999596	P strong	0.00718259	B moderate	P str_B mod	-	B mod_P str
13	32356520	C	G	13_32356520_C_G	15	Missense	FALSE	c.7528C>G	L2510V	-	-	-	-	1	B strong	4.29025e-12	B strong	0.00371292	B strong	B strong	2.13727e-05	B strong	4.5907e-08	B strong	-	-	-
13	32356521	T	C	13_32356521_T_C	15	Missense	FALSE	c.7529T>C	L2510P	abnormal	abnormal	P	P	1	P_supp_str	0.99958	P strong	0.988042	P strong	P strong	0.388245	P supporting	0.99993	P strong	-	-	-
13	32356521	T	A	13_32356521_T_A	15	Missense	FALSE	c.7529T>A	L2510Q	-	-	-	-	1	B strong	8.0519e-06	B strong	0.154505	VUS	-	0.000228871	B strong	3.03276e-05	B strong	-	-	-
13	32356521	T	G	13_32356521_T_G	15	Missense	FALSE	c.7529T>G	L2510R	-	-	-	-	1	B strong	3.40256e-08	B strong	0.0394929	B moderate	B_str_mod	0.000135914	B strong	3.92497e-05	B strong	-	-	-
13	32356522	G	C	13_32356522_G_C	15	Synonymous	FALSE	c.7530G>C	L2510L	-	-	LB	-	1	B strong	2.36779e-05	B strong	0.00623235	B strong	B strong	0.00114187	B strong	7.2128e-05	B strong	-	-	-
13	32356522	G	T	13_32356522_G_T	15	Synonymous	FALSE	c.7530G>T	L2510L	-	-	-	-	1	B strong	2.41193e-09	B strong	0.00263185	B strong	B strong	7.33287e-07	B strong	2.42139e-06	B strong	-	-	-
13	32356522	G	A	13_32356522_G_A	15	Synonymous	FALSE	c.7530G>A	L2510L	-	-	LB	-	1	B strong	1.62299e-07	B strong	0.00593908	B strong	B strong	0.0043969	B strong	7.55118e-06	B strong	-	-	-
13	32356523	T	G	13_32356523_T_G	15	Missense	TRUE	c.7531T>G	Y2511D	-	-	-	-	1	B_supp_str	0.00442231	B strong	0.386615	P supporting	-	0.0855441	B supporting	0.00500124	B strong	-	-	-
13	32376704	A	C	13_32376704_A_C	21	Synonymous	FALSE	c.8667A>C	A2889A	-	-	-	-	1		0.00161684	B strong	0.369384	P supporting	-	0.00360365	B strong	0.573388	P moderate	B str_P mod	-	P mod_B str
13	32376748	T	G	13_32376748_T_G	21	Missense	FALSE	c.8711T>G	L2904R	hypomorph	-	-	-	1		0.000301917	B strong	0.339598	P supporting	-	0.00012301	B strong	0.565353	P moderate	B str_P mod	-	P mod_B str
13	32376759	G	A	13_32376759_G_A	21	Missense	FALSE	c.8722G>A	V2908M	-	-	-	-	1		2.55521e-05	B strong	0.0145781	B strong	B strong	1.15773e-06	B strong	0.338432	P moderate	B str_P mod	-	P mod_B str
13	32356524	A	T	13_32356524_A_T	15	Missense	FALSE	c.7532A>T	Y2511F	-	-	-	-	1	B strong	1.21612e-08	B strong	0.00297437	B strong	B strong	0.000229693	B strong	1.16572e-07	B strong	-	-	-
13	32356524	A	C	13_32356524_A_C	15	Missense	FALSE	c.7532A>C	Y2511S	-	-	-	-	1	B strong	4.34691e-09	B strong	0.00311172	B strong	B strong	0.00181714	B strong	5.27454e-10	B strong	-	-	-
13	32356525	T	A	13_32356525_T_A	15	Nonsense	FALSE	c.7533T>A	Y2511*	-	-	-	-	1	P strong	0.9999	P strong	0.947278	P strong	P strong	0.999942	P strong	0.909424	P strong	-	-	-
13	32356525	T	G	13_32356525_T_G	15	Nonsense	FALSE	c.7533T>G	Y2511*	-	-	-	-	1	P strong	0.997285	P strong	0.784453	P strong	P strong	0.990944	P strong	0.997454	P strong	-	-	-
13	32356525	T	C	13_32356525_T_C	15	Synonymous	FALSE	c.7533T>C	Y2511Y	-	-	-	-	1	B strong	4.09687e-09	B strong	0.0024801	B strong	B strong	7.0203e-07	B strong	4.35703e-09	B strong	-	-	-
13	32379319	T	G	13_32379319_T_G	22	Synonymous	FALSE	c.8757T>G	G2919G	-	-	-	-	1		9.92376e-07	B strong	0.0788023	B supporting	B_str_sup	1.18684e-06	B strong	0.402413	P moderate	B str_P mod	-	P mod_B str
13	32356526	C	A	13_32356526_C_A	15	Missense	FALSE	c.7534C>A	L2512I	-	-	-	-	1	B strong	1.16382e-08	B strong	0.0030658	B strong	B strong	0.00111626	B strong	1.70911e-11	B strong	-	-	-
13	32379343	A	G	13_32379343_A_G	22	Synonymous	FALSE	c.8781A>G	R2927R	-	-	-	-	1		3.01289e-06	B strong	0.0103893	B strong	B strong	4.56903e-05	B strong	0.578152	P moderate	B str_P mod	-	P mod_B str
13	32394716	A	G	13_32394716_A_G	25	Missense	FALSE	c.9284A>G	D3095G	abnormal	-	-	-	1		0.98872	P strong	0.671175	P moderate	P_str_mod	0.999406	P strong	0.0162554	B moderate	P str_B mod	-	B mod_P str
13	32370562	G	C	13_32370562_G_C	19	Intronic	FALSE	c.8487+5G>C	NA	-	-	-	-	1		0.0654839	B moderate	0.012391	B strong	B_mod_str	0.374637	P supporting	0.0247667	B moderate	P sup_B mod	P sup_B mod	-
13	32379420	A	T	13_32379420_A_T	22	Missense	FALSE	c.8858A>T	E2953V	-	-	-	-	1		0.000269031	B strong	0.289716	VUS	-	7.88183e-07	B strong	0.588903	P moderate	B str_P mod	-	P mod_B str
13	32356528	T	C	13_32356528_T_C	15	Synonymous	FALSE	c.7536T>C	L2512L	-	-	LB	-	1	B strong	9.04396e-08	B strong	0.00257058	B strong	B strong	4.70955e-06	B strong	8.66998e-07	B strong	-	-	-
13	32356528	T	A	13_32356528_T_A	15	Synonymous	FALSE	c.7536T>A	L2512L	-	-	-	-	1	B strong	3.12321e-10	B strong	0.00250649	B strong	B strong	3.80754e-08	B strong	6.98315e-06	B strong	-	-	-
13	32356528	T	G	13_32356528_T_G	15	Synonymous	FALSE	c.7536T>G	L2512L	-	-	LB	-	1	B strong	8.35543e-11	B strong	0.00395545	B strong	B strong	7.70235e-07	B strong	9.88387e-16	B strong	-	-	-
13	32356529	G	C	13_32356529_G_C	15	Missense	FALSE	c.7537G>C	A2513P	-	-	-	-	1	P_supp_str	0.908032	P strong	0.988971	P strong	P strong	0.392599	P supporting	0.999993	P strong	-	-	-
13	32356529	G	T	13_32356529_G_T	15	Missense	FALSE	c.7537G>T	A2513S	-	-	-	-	1	B strong	2.45514e-08	B strong	0.00249049	B strong	B strong	2.27583e-06	B strong	8.09153e-06	B strong	-	-	-
13	32379762	T	A	13_32379762_T_A	23	Missense	FALSE	c.8966T>A	I2989N	-	-	-	-	1		2.52966e-05	B strong	0.119756	B supporting	B_str_sup	0.000112342	B strong	0.557373	P moderate	B str_P mod	-	P mod_B str
13	32356530	C	A	13_32356530_C_A	15	Missense	FALSE	c.7538C>A	A2513E	-	-	-	-	1	B strong	5.00012e-09	B strong	0.013233	B strong	B strong	1.18703e-07	B strong	0.000329426	B strong	-	-	-
13	32356530	C	G	13_32356530_C_G	15	Missense	FALSE	c.7538C>G	A2513G	-	-	-	-	1	B strong	3.11991e-08	B strong	0.00549874	B strong	B strong	9.84566e-06	B strong	1.90512e-05	B strong	-	-	-
13	32356530	C	T	13_32356530_C_T	15	Missense	FALSE	c.7538C>T	A2513V	-	-	-	-	1	B strong	8.32248e-12	B strong	0.00383089	B strong	B strong	2.99248e-08	B strong	1.98162e-08	B strong	-	-	-
13	32356531	A	G	13_32356531_A_G	15	Synonymous	FALSE	c.7539A>G	A2513A	-	-	LB	-	1	B strong	1.10925e-08	B strong	0.00293647	B strong	B strong	7.93808e-07	B strong	1.97971e-05	B strong	-	-	-
13	32356531	A	T	13_32356531_A_T	15	Synonymous	FALSE	c.7539A>T	A2513A	-	-	-	-	1	B strong	4.09861e-09	B strong	0.00323989	B strong	B strong	6.96955e-06	B strong	7.74505e-09	B strong	-	-	-
13	32356531	A	C	13_32356531_A_C	15	Synonymous	FALSE	c.7539A>C	A2513A	-	-	-	-	1	B strong	2.76355e-11	B strong	0.00426364	B strong	B strong	1.8121e-07	B strong	7.41014e-11	B strong	-	-	-
13	32356532	A	T	13_32356532_A_T	15	Nonsense	FALSE	c.7540A>T	K2514*	-	-	-	-	1	P strong	1	P strong	1	P strong	P strong	0.999622	P strong	1	P strong	-	-	-
13	32356532	A	G	13_32356532_A_G	15	Missense	FALSE	c.7540A>G	K2514E	-	-	-	-	1	B strong	2.87666e-05	B strong	0.0024824	B strong	B strong	0.00996521	B strong	6.73499e-11	B strong	-	-	-
13	32356532	A	C	13_32356532_A_C	15	Missense	FALSE	c.7540A>C	K2514Q	-	-	-	-	1	B_str_mod	1.2329e-07	B strong	0.0354537	B moderate	B_str_mod	6.11372e-06	B strong	0.0117196	B moderate	-	-	-
13	32356533	A	T	13_32356533_A_T	15	Missense	FALSE	c.7541A>T	K2514I	-	-	-	-	1	B_mod_str	0.000378152	B strong	0.16273	VUS	-	0.0548842	B moderate	6.34147e-05	B strong	-	-	-
13	32356533	A	G	13_32356533_A_G	15	Missense	FALSE	c.7541A>G	K2514R	-	-	-	-	1	B strong	5.55601e-05	B strong	0.0645965	B moderate	B_str_mod	0.00370322	B strong	0.000266095	B strong	-	-	-
13	32379784	A	T	13_32379784_A_T	23	Missense	TRUE	c.8988A>T	L2996F	-	-	-	-	1		1.7794e-07	B strong	0.00299504	B strong	B strong	1.29142e-08	B strong	0.507471	P moderate	B str_P mod	-	P mod_B str
13	32380106	G	A	13_32380106_G_A	24	Missense	FALSE	c.9217G>A	D3073N	-	-	-	-	1		5.23148e-05	B strong	0.142292	VUS	-	0.000115717	B strong	0.549269	P moderate	B str_P mod	-	P mod_B str
13	32356534	A	T	13_32356534_A_T	15	Missense	FALSE	c.7542A>T	K2514N	-	-	-	-	1	B_str_mod	0.000207145	B strong	0.140489	VUS	-	0.00289026	B strong	0.0115636	B moderate	-	-	-
13	32380129	T	C	13_32380129_T_C	24	Synonymous	FALSE	c.9240T>C	S3080S	-	-	-	-	1		2.86254e-09	B strong	0.00263713	B strong	B strong	4.55374e-08	B strong	0.551225	P moderate	B str_P mod	-	P mod_B str
13	32356535	A	G	13_32356535_A_G	15	Missense	FALSE	c.7543A>G	T2515A	-	-	-	-	1	B strong	1.19308e-09	B strong	0.00250535	B strong	B strong	1.39338e-05	B strong	5.54971e-09	B strong	-	-	-
13	32356535	A	C	13_32356535_A_C	15	Missense	FALSE	c.7543A>C	T2515P	-	-	-	-	1	B strong	3.78633e-12	B strong	0.00449305	B strong	B strong	6.98344e-06	B strong	3.54977e-11	B strong	-	-	-
13	32380130	G	T	13_32380130_G_T	24	Missense	FALSE	c.9241G>T	V3081F	abnormal	-	-	-	1		0.00080658	B strong	0.116322	B supporting	B_str_sup	0.000152912	B strong	0.37373	P moderate	B str_P mod	-	P mod_B str
13	32362611	G	T	13_32362611_G_T	17	Missense	FALSE	c.7894G>T	A2632S	normal	-	-	-	1		0.0464377	B moderate	0.0074559	B strong	B_mod_str	0.502558	P moderate	0.000479344	B strong	P mod_B str	P mod_B mod	-
13	32356536	C	A	13_32356536_C_A	15	Missense	FALSE	c.7544C>A	T2515K	-	-	-	-	1	B strong	5.65537e-09	B strong	0.00395492	B strong	B strong	0.000218827	B strong	3.22645e-18	B strong	-	-	-
13	32394755	A	T	13_32394755_A_T	25	Missense	FALSE	c.9323A>T	D3108V	-	-	-	-	1		0.000159049	B strong	0.673639	P moderate	-	0.000341604	B strong	0.653195	P moderate	B str_P mod	-	P mod_B str
13	32356537	A	C	13_32356537_A_C	15	Synonymous	FALSE	c.7545A>C	T2515T	-	-	-	-	1	B strong	1.55172e-07	B strong	0.0053489	B strong	B strong	7.49592e-05	B strong	0.000258915	B strong	-	-	-
13	32356537	A	T	13_32356537_A_T	15	Synonymous	FALSE	c.7545A>T	T2515T	-	-	LB	-	1	B strong	6.11738e-10	B strong	0.00268335	B strong	B strong	7.68963e-06	B strong	3.31038e-06	B strong	-	-	-
13	32356537	A	G	13_32356537_A_G	15	Synonymous	FALSE	c.7545A>G	T2515T	-	-	LB (ENIGMA)	-	1	B strong	6.73585e-10	B strong	0.00292813	B strong	B strong	1.72023e-06	B strong	4.38176e-08	B strong	-	-	-
13	32394762	T	G	13_32394762_T_G	25	Missense	FALSE	c.9330T>G	N3110K	-	-	-	-	1		7.84079e-05	B strong	0.735257	P strong	-	0.000205794	B strong	0.599974	P moderate	B str_P mod	-	P mod_B str
13	32356538	T	C	13_32356538_T_C	15	Missense	FALSE	c.7546T>C	S2516P	-	-	-	-	1	B_str_supp	4.45998e-08	B strong	0.0168497	B strong	B strong	4.71065e-07	B strong	0.0269108	B supporting	-	-	-
13	32356538	T	A	13_32356538_T_A	15	Missense	FALSE	c.7546T>A	S2516T	-	-	-	-	1	B strong	2.12483e-07	B strong	0.00290669	B strong	B strong	0.00173009	B strong	2.72959e-07	B strong	-	-	-
13	32394821	A	G	13_32394821_A_G	25	Missense	FALSE	c.9389A>G	E3130G	-	-	-	-	1		0.000177396	B strong	0.0139591	B strong	B strong	0.000414532	B strong	0.39573	P moderate	B str_P mod	-	P mod_B str
13	32356539	C	T	13_32356539_C_T	15	Missense	FALSE	c.7547C>T	S2516F	normal	normal	-	-	1	B strong	1.10167e-08	B strong	0.00248517	B strong	B strong	0.000610837	B strong	3.16951e-07	B strong	-	-	-
13	32394820	G	C	13_32394820_G_C	25	Missense	FALSE	c.9388G>C	E3130Q	-	-	-	-	1		0.0169935	B strong	0.0580303	B moderate	B_str_mod	0.299763	VUS	0.0121693	B moderate	VUS_B mod	VUS_B str	-
13	32356540	C	G	13_32356540_C_G	15	Synonymous	FALSE	c.7548C>G	S2516S	-	-	-	-	-	-	5.50469e-05	B strong	0.311544	VUS	-	0.000944964	B strong	-	-	-	-	-
13	32356540	C	A	13_32356540_C_A	15	Synonymous	FALSE	c.7548C>A	S2516S	-	-	-	-	-	-	2.00736e-08	B strong	0.00250472	B strong	-	1.50531e-06	B strong	-	-	-	-	-
13	32356540	C	T	13_32356540_C_T	15	Synonymous	FALSE	c.7548C>T	S2516S	-	-	-	-	-	-	7.22202e-05	B strong	0.0100117	B strong	-	0.000335881	B strong	-	-	-	-	-
13	32356541	A	T	13_32356541_A_T	15	Missense	FALSE	c.7549A>T	T2517S	-	-	-	-	1	B strong	1.39536e-08	B strong	0.00543928	B strong	B strong	3.82775e-07	B strong	0.000430883	B strong	-	-	-
13	32356541	A	G	13_32356541_A_G	15	Missense	FALSE	c.7549A>G	T2517A	normal	normal	-	-	1	B strong	1.13491e-11	B strong	0.00446818	B strong	B strong	5.25941e-07	B strong	3.48344e-11	B strong	-	-	-
13	32356541	A	C	13_32356541_A_C	15	Missense	FALSE	c.7549A>C	T2517P	-	-	-	-	1	B strong	2.60307e-10	B strong	0.00436328	B strong	B strong	1.48165e-07	B strong	1.3208e-11	B strong	-	-	-
13	32356542	C	G	13_32356542_C_G	15	Missense	FALSE	c.7550C>G	T2517S	normal	normal	-	-	1	B_supp_str	0.000514133	B strong	0.0057772	B strong	B strong	0.0727096	B supporting	9.14115e-06	B strong	-	-	-
13	32356542	C	T	13_32356542_C_T	15	Missense	FALSE	c.7550C>T	T2517I	normal	normal	-	-	1	B strong	7.02719e-05	B strong	0.00425822	B strong	B strong	0.00799775	B strong	2.20658e-05	B strong	-	-	-
13	32356542	C	A	13_32356542_C_A	15	Missense	FALSE	c.7550C>A	T2517N	-	-	-	-	1	B strong	5.17946e-07	B strong	0.00276156	B strong	B strong	0.0101302	B strong	1.27894e-05	B strong	-	-	-
13	32396897	G	A	13_32396897_G_A	26	Canonical splice	TRUE	c.9502-1G>A	NA	-	-	LP	-	1		0.00128385	B strong	0.0043864	B strong	B strong	0.00388309	B strong	0.504978	P moderate	B str_P mod	-	P mod_B str
13	32356543	T	G	13_32356543_T_G	15	Synonymous	FALSE	c.7551T>G	T2517T	-	-	-	-	1	B strong	4.16948e-10	B strong	0.00304213	B strong	B strong	1.72346e-05	B strong	6.27178e-09	B strong	-	-	-
13	32356543	T	C	13_32356543_T_C	15	Synonymous	FALSE	c.7551T>C	T2517T	-	-	LB	-	1	B strong	8.46521e-12	B strong	0.00446329	B strong	B strong	3.90342e-08	B strong	7.65943e-10	B strong	-	-	-
13	32356544	C	T	13_32356544_C_T	15	Synonymous	FALSE	c.7552C>T	L2518L	-	-	LB	-	1	B strong	3.23618e-09	B strong	0.0025409	B strong	B strong	8.19749e-08	B strong	0.000232429	B strong	-	-	-
13	32396908	T	G	13_32396908_T_G	26	Missense	FALSE	c.9512T>G	I3171R	-	-	-	-	1		3.66794e-05	B strong	0.130622	VUS	-	4.61882e-06	B strong	0.431385	P moderate	B str_P mod	-	P mod_B str
13	32356544	C	G	13_32356544_C_G	15	Missense	FALSE	c.7552C>G	L2518V	normal	normal	-	-	1	B strong	1.33619e-07	B strong	0.0035514	B strong	B strong	9.44236e-05	B strong	6.09315e-11	B strong	-	-	-
13	32396928	A	C	13_32396928_A_C	26	Missense	FALSE	c.9532A>C	N3178H	-	-	-	-	1		0.00197528	B strong	0.614885	P moderate	-	4.25752e-05	B strong	0.511953	P moderate	B str_P mod	-	P mod_B str
13	32356545	T	A	13_32356545_T_A	15	Missense	FALSE	c.7553T>A	L2518Q	-	-	-	-	1	B strong	1.76449e-09	B strong	0.00318551	B strong	B strong	2.83182e-07	B strong	3.3408e-05	B strong	-	-	-
13	32356545	T	G	13_32356545_T_G	15	Missense	FALSE	c.7553T>G	L2518R	-	-	-	-	1	B strong	1.25303e-09	B strong	0.00306276	B strong	B strong	0.000391251	B strong	3.08668e-11	B strong	-	-	-
13	32356546	G	A	13_32356546_G_A	15	Synonymous	FALSE	c.7554G>A	L2518L	-	-	LB	-	1	B strong	3.73667e-07	B strong	0.00385755	B strong	B strong	0.000226581	B strong	8.70687e-13	B strong	-	-	-
13	32356546	G	T	13_32356546_G_T	15	Synonymous	FALSE	c.7554G>T	L2518L	-	-	-	-	1	B strong	2.05846e-08	B strong	0.00248053	B strong	B strong	0.000177115	B strong	4.63992e-10	B strong	-	-	-
13	32356546	G	C	13_32356546_G_C	15	Synonymous	FALSE	c.7554G>C	L2518L	-	-	LB	-	1	B strong	1.00988e-08	B strong	0.0029409	B strong	B strong	1.56011e-05	B strong	1.37536e-08	B strong	-	-	-
13	32356547	C	G	13_32356547_C_G	15	Missense	FALSE	c.7555C>G	P2519A	-	-	-	-	1	B strong	1.46339e-10	B strong	0.00448756	B strong	B strong	1.90484e-05	B strong	2.05253e-11	B strong	-	-	-
13	32356547	C	T	13_32356547_C_T	15	Missense	FALSE	c.7555C>T	P2519S	-	-	-	-	1	B strong	1.36932e-10	B strong	0.00355357	B strong	B strong	2.48739e-07	B strong	2.76908e-09	B strong	-	-	-
13	32356547	C	A	13_32356547_C_A	15	Missense	FALSE	c.7555C>A	P2519T	-	-	-	-	1	B strong	2.61253e-08	B strong	0.00303868	B strong	B strong	0.00427465	B strong	1.67686e-12	B strong	-	-	-
13	32356548	C	A	13_32356548_C_A	15	Missense	FALSE	c.7556C>A	P2519H	-	-	-	-	1	B strong	3.33245e-09	B strong	0.00326994	B strong	B strong	2.14254e-06	B strong	2.12115e-05	B strong	-	-	-
13	32356526	C	G	13_32356526_C_G	15	Missense	FALSE	c.7534C>G	L2512V	-	-	-	-	1		0.747602	P strong	0.995428	P strong	P strong	0.0146995	B strong	0.662415	P moderate	B str_P mod	B str_P str	-
13	32356548	C	G	13_32356548_C_G	15	Missense	FALSE	c.7556C>G	P2519R	-	-	-	-	1	B strong	3.22085e-07	B strong	0.00285599	B strong	B strong	0.00139914	B strong	1.5117e-09	B strong	-	-	-
13	32356549	T	C	13_32356549_T_C	15	Synonymous	FALSE	c.7557T>C	P2519P	-	-	LB	-	1	B strong	2.68308e-07	B strong	0.00555971	B strong	B strong	6.77338e-06	B strong	0.00235008	B strong	-	-	-
13	32356549	T	G	13_32356549_T_G	15	Synonymous	FALSE	c.7557T>G	P2519P	-	-	-	-	1	B strong	6.02966e-08	B strong	0.00388024	B strong	B strong	0.000202613	B strong	6.4915e-07	B strong	-	-	-
13	32356549	T	A	13_32356549_T_A	15	Synonymous	FALSE	c.7557T>A	P2519P	-	-	-	-	1	B strong	3.89942e-11	B strong	0.00443487	B strong	B strong	2.62031e-06	B strong	2.92382e-09	B strong	-	-	-
13	32356550	C	T	13_32356550_C_T	15	Nonsense	FALSE	c.7558C>T	R2520*	-	-	P (ENIGMA)	-	1	P strong	1	P strong	0.998029	P strong	P strong	0.999995	P strong	1	P strong	-	-	-
13	32356550	C	A	13_32356550_C_A	15	Synonymous	FALSE	c.7558C>A	R2520R	-	-	-	-	1	B strong	5.16841e-09	B strong	0.00248767	B strong	B strong	7.78233e-09	B strong	0.000477012	B strong	-	-	-
13	32356550	C	G	13_32356550_C_G	15	Missense	FALSE	c.7558C>G	R2520G	-	-	-	-	1	P_supp_str	0.797147	P strong	0.948837	P strong	P strong	0.36812	P supporting	0.999898	P strong	-	-	-
13	32356551	G	T	13_32356551_G_T	15	Missense	FALSE	c.7559G>T	R2520L	normal	normal	-	-	1	B strong	8.66613e-10	B strong	0.00367379	B strong	B strong	2.65792e-08	B strong	0.000328825	B strong	-	-	-
13	32363452	G	T	13_32363452_G_T	18	Missense	FALSE	c.8250G>T	K2750N	-	-	-	-	1		0.728045	P moderate	0.909703	P strong	P_mod_str	0.0348467	B moderate	1	P strong	B mod_P str	B mod_P mod	-
13	32356551	G	A	13_32356551_G_A	15	Missense	FALSE	c.7559G>A	R2520Q	normal	normal	B	B	1	B strong	2.78055e-08	B strong	0.00297714	B strong	B strong	0.00011436	B strong	3.44991e-12	B strong	-	-	-
13	32357834	G	C	13_32357834_G_C	16	Missense	TRUE	c.7710G>C	K2570N	-	-	-	-	1		0.0445194	B moderate	0.759932	P strong	-	0.0493674	B moderate	0.999742	P strong	B mod_P str	-	P str_B mod
13	32356437	C	T	13_32356437_C_T	15	Missense	FALSE	c.7445C>T	T2482I	-	-	-	-	1	P_mod_Str	0.0414475	B moderate	0.136001	VUS	-	0.496561	P moderate	0.98994	P strong	-	P mod_B mod	P str_B mod
13	32356552	A	C	13_32356552_A_C	15	Synonymous	FALSE	c.7560A>C	R2520R	-	-	LB	-	1	B strong	5.49181e-08	B strong	0.00397991	B strong	B strong	1.39767e-05	B strong	0.00142927	B strong	-	-	-
13	32362530	T	G	13_32362530_T_G	17	Missense	FALSE	c.7813T>G	C2605G	-	-	-	-	1		0.0276793	B moderate	0.541344	P moderate	-	0.0565231	B moderate	0.866368	P strong	B mod_P str	-	P str_B mod
13	32356571	G	A	13_32356571_G_A	15	Missense	FALSE	c.7579G>A	V2527I	normal	-	-	-	1		0.858254	P strong	0.988401	P strong	P strong	0.0227517	B moderate	1	P strong	B mod_P str	B mod_P str	-
13	32356553	A	G	13_32356553_A_G	15	Missense	FALSE	c.7561A>G	I2521V	-	-	-	-	1	B strong	6.52561e-09	B strong	0.0024815	B strong	B strong	3.52639e-06	B strong	1.56558e-07	B strong	-	-	-
13	32363276	G	C	13_32363276_G_C	18	Missense	FALSE	c.8074G>C	D2692H	-	-	-	-	1		0.047365	B moderate	0.00741128	B strong	B_mod_str	0.666691	P moderate	0.000371032	B strong	P mod_B str	P mod_B mod	-
13	32357746	A	T	13_32357746_A_T	16	Missense	FALSE	c.7622A>T	Y2541F	-	-	-	-	-		0.0653579	B moderate	0.949649	P strong	-	PPE	PPE	0.768236	P strong	-	-	P str_B mod
13	32356554	T	C	13_32356554_T_C	15	Missense	FALSE	c.7562T>C	I2521T	normal	-	LB	-	1	B_str_mod	0.000332146	B strong	0.133869	VUS	-	0.018961	B strong	0.0191126	B moderate	-	-	-
13	32356555	C	A	13_32356555_C_A	15	Synonymous	FALSE	c.7563C>A	I2521I	-	-	LB (ENIGMA)	-	1	B strong	3.87323e-06	B strong	0.00312571	B strong	B strong	0.000414947	B strong	6.46105e-06	B strong	-	-	-
13	32356555	C	T	13_32356555_C_T	15	Synonymous	FALSE	c.7563C>T	I2521I	-	-	-	-	1	B_str_mod	1.91469e-08	B strong	0.002479	B strong	B strong	7.99059e-08	B strong	0.0062407	B moderate	-	-	-
13	32363308	A	T	13_32363308_A_T	18	Missense	FALSE	c.8106A>T	E2702D	-	-	-	-	1		0.0934024	B supporting	0.074289	B supporting	B supporting	0.132845	VUS	0.00723466	B moderate	VUS_B mod	VUS_B sup	-
13	32370953	C	T	13_32370953_C_T	20	Intronic	FALSE	c.8488-3C>T	NA	-	-	-	-	1		0.0397906	B moderate	0.0449893	B moderate	B moderate	0.695891	P moderate	3.25891e-06	B strong	P mod_B str	P mod_B mod	-
13	32356556	T	C	13_32356556_T_C	15	Missense	FALSE	c.7564T>C	S2522P	-	-	-	-	1	B_str_mod	3.78236e-08	B strong	0.00550074	B strong	B strong	1.206e-07	B strong	0.0145721	B moderate	-	-	-
13	32363429	G	A	13_32363429_G_A	18	Missense	FALSE	c.8227G>A	G2743S	-	-	-	-	1		0.0402726	B moderate	0.167547	VUS	-	0.0244648	B moderate	0.905109	P strong	B mod_P str	-	P str_B mod
13	32356557	C	G	13_32356557_C_G	15	Missense	FALSE	c.7565C>G	S2522C	-	-	-	-	1	B strong	6.82933e-08	B strong	0.00370918	B strong	B strong	6.36899e-07	B strong	1.81648e-05	B strong	-	-	-
13	32356557	C	T	13_32356557_C_T	15	Missense	FALSE	c.7565C>T	S2522F	normal	normal	-	-	1	B strong	9.44515e-10	B strong	0.00428205	B strong	B strong	5.01429e-06	B strong	4.06043e-12	B strong	-	-	-
13	32356557	C	A	13_32356557_C_A	15	Missense	FALSE	c.7565C>A	S2522Y	-	-	-	-	1	B strong	4.41598e-09	B strong	0.00262935	B strong	B strong	7.26064e-07	B strong	1.19102e-05	B strong	-	-	-
13	32363430	G	T	13_32363430_G_T	18	Missense	FALSE	c.8228G>T	G2743V	-	-	-	-	1		0.0536333	B moderate	0.512527	P moderate	-	0.0401813	B moderate	0.815686	P strong	B mod_P str	-	P str_B mod
13	32356558	T	G	13_32356558_T_G	15	Synonymous	FALSE	c.7566T>G	S2522S	-	-	LB	-	1	B strong	1.05039e-06	B strong	0.037178	B moderate	B_str_mod	0.000313207	B strong	2.16163e-06	B strong	-	-	-
13	32356558	T	C	13_32356558_T_C	15	Synonymous	FALSE	c.7566T>C	S2522S	-	-	LB	-	1	B strong	5.42601e-07	B strong	0.00357536	B strong	B strong	0.000121955	B strong	3.01945e-11	B strong	-	-	-
13	32356559	C	T	13_32356559_C_T	15	Synonymous	FALSE	c.7567C>T	L2523L	-	-	LB	-	1	B strong	8.7454e-10	B strong	0.00451256	B strong	B strong	6.77219e-06	B strong	6.35964e-12	B strong	-	-	-
13	32379820	T	G	13_32379820_T_G	23	Missense	FALSE	c.9024T>G	I3008M	-	-	-	-	1		0.0688876	B moderate	0.852242	P strong	-	0.0317753	B moderate	1	P strong	B mod_P str	-	P str_B mod
13	32356559	C	G	13_32356559_C_G	15	Missense	FALSE	c.7567C>G	L2523V	-	-	-	-	1	B strong	1.05691e-08	B strong	0.00264173	B strong	B strong	7.79571e-07	B strong	3.4939e-08	B strong	-	-	-
13	32356560	T	C	13_32356560_T_C	15	Missense	FALSE	c.7568T>C	L2523P	hypomorph	-	-	-	1	B_mod_str	0.000483709	B strong	0.53929	P moderate	-	0.0406883	B moderate	0.000308517	B strong	-	-	-
13	32362585	A	C	13_32362585_A_C	17	Missense	TRUE	c.7868A>C	H2623P	-	-	LP	-	1		0.99653	P strong	0.968119	P strong	P strong	0.0471386	B moderate	0.999998	P strong	B mod_P str	B mod_P str	-
13	32379499	A	C	13_32379499_A_C	22	Missense	FALSE	c.8937A>C	K2979N	-	-	-	-	1		0.0284985	B moderate	0.0500981	B moderate	B moderate	0.493994	P moderate	0.000234548	B strong	P mod_B str	P mod_B mod	-
13	32356561	G	A	13_32356561_G_A	15	Synonymous	FALSE	c.7569G>A	L2523L	-	-	LB (ENIGMA)	-	1	B strong	2.20971e-08	B strong	0.00255752	B strong	B strong	0.000315643	B strong	3.5811e-09	B strong	-	-	-
13	32356561	G	C	13_32356561_G_C	15	Synonymous	FALSE	c.7569G>C	L2523L	-	-	-	-	1	B strong	1.21059e-10	B strong	0.00337362	B strong	B strong	2.60015e-07	B strong	3.50217e-11	B strong	-	-	-
13	32356561	G	T	13_32356561_G_T	15	Synonymous	FALSE	c.7569G>T	L2523L	-	-	-	-	1	B strong	7.12742e-07	B strong	0.00449649	B strong	B strong	9.97546e-05	B strong	0.00155242	B strong	-	-	-
13	32380027	T	C	13_32380027_T_C	24	Synonymous	TRUE	c.9138T>C	F3046F	-	-	-	-	1		0.063762	B moderate	0.0529183	B moderate	B moderate	0.668015	P moderate	0.000559021	B strong	P mod_B str	P mod_B mod	-
13	32356562	A	G	13_32356562_A_G	15	Missense	FALSE	c.7570A>G	K2524E	-	-	-	-	1	B strong	2.48188e-08	B strong	0.00392582	B strong	B strong	0.00168617	B strong	2.94946e-08	B strong	-	-	-
13	32356562	A	C	13_32356562_A_C	15	Missense	FALSE	c.7570A>C	K2524Q	-	-	-	-	1	B strong	8.15915e-05	B strong	0.0208311	B strong	B strong	0.00685079	B strong	0.000529552	B strong	-	-	-
13	32362590	A	G	13_32362590_A_G	17	Missense	FALSE	c.7873A>G	R2625G	-	-	-	-	1		0.886247	P strong	0.848015	P strong	P strong	0.0510005	B moderate	0.987163	P strong	B mod_P str	B mod_P str	-
13	32356563	A	G	13_32356563_A_G	15	Missense	FALSE	c.7571A>G	K2524R	-	-	-	-	1	B strong	1.42777e-07	B strong	0.0042901	B strong	B strong	2.82845e-05	B strong	1.25334e-05	B strong	-	-	-
13	32356563	A	C	13_32356563_A_C	15	Missense	FALSE	c.7571A>C	K2524T	-	-	-	-	1	B strong	4.77568e-11	B strong	0.00404124	B strong	B strong	2.22473e-06	B strong	6.77163e-12	B strong	-	-	-
13	32356564	A	C	13_32356564_A_C	15	Missense	FALSE	c.7572A>C	K2524N	-	-	-	-	1	B_mod_str	2.27044e-07	B strong	0.00663784	B strong	B strong	0.0269465	B moderate	1.15499e-08	B strong	-	-	-
13	32356564	A	T	13_32356564_A_T	15	Missense	FALSE	c.7572A>T	K2524N	-	-	-	-	1	B strong	1.23578e-10	B strong	0.00387696	B strong	B strong	2.9768e-06	B strong	7.40349e-11	B strong	-	-	-
13	32356564	A	G	13_32356564_A_G	15	Synonymous	FALSE	c.7572A>G	K2524K	-	-	-	-	1	B strong	2.26005e-07	B strong	0.00558244	B strong	B strong	6.07068e-06	B strong	0.000291432	B strong	-	-	-
13	32356565	G	C	13_32356565_G_C	15	Missense	FALSE	c.7573G>C	A2525P	-	-	-	-	1	B strong	2.07756e-08	B strong	0.0033456	B strong	B strong	0.000834535	B strong	1.38104e-08	B strong	-	-	-
13	32356565	G	T	13_32356565_G_T	15	Missense	FALSE	c.7573G>T	A2525S	-	-	-	-	1	B strong	1.13606e-10	B strong	0.00408856	B strong	B strong	6.12384e-07	B strong	7.36888e-11	B strong	-	-	-
13	32356565	G	A	13_32356565_G_A	15	Missense	FALSE	c.7573G>A	A2525T	-	-	-	-	1	B strong	5.85338e-08	B strong	0.00291144	B strong	B strong	0.0113314	B strong	4.50397e-14	B strong	-	-	-
13	32356566	C	A	13_32356566_C_A	15	Missense	FALSE	c.7574C>A	A2525E	-	-	-	-	1	B strong	7.64118e-09	B strong	0.0044557	B strong	B strong	9.6829e-07	B strong	0.000148184	B strong	-	-	-
13	32356566	C	G	13_32356566_C_G	15	Missense	FALSE	c.7574C>G	A2525G	-	-	-	-	1	B strong	6.56364e-11	B strong	0.0044649	B strong	B strong	1.90084e-06	B strong	3.13592e-13	B strong	-	-	-
13	32356566	C	T	13_32356566_C_T	15	Missense	FALSE	c.7574C>T	A2525V	-	-	-	-	1	B strong	4.21319e-08	B strong	0.0034766	B strong	B strong	4.01843e-06	B strong	0.0001977	B strong	-	-	-
13	32356567	A	C	13_32356567_A_C	15	Synonymous	FALSE	c.7575A>C	A2525A	-	-	-	-	1	B strong	1.42138e-06	B strong	0.00577013	B strong	B strong	0.00010466	B strong	2.68982e-06	B strong	-	-	-
13	32362606	A	C	13_32362606_A_C	17	Missense	FALSE	c.7889A>C	K2630T	-	-	-	-	1		0.883464	P strong	0.49808	P moderate	P_str_mod	0.0629881	B moderate	0.998907	P strong	B mod_P str	B mod_P str	-
13	32363172	C	G	13_32363172_C_G	18	Intronic	TRUE	c.7977-7C>G	NA	-	-	-	-	1		0.990596	P strong	0.977191	P strong	P strong	0.0667422	B moderate	1	P strong	B mod_P str	B mod_P str	-
13	32356489	A	C	13_32356489_A_C	15	Missense	FALSE	c.7497A>C	Q2499H	-	-	-	-	1		0.00107477	B strong	0.23824	VUS	-	0.46161	P moderate	2.69764e-07	B strong	P mod_B str	P mod_B str	-
13	32363265	T	G	13_32363265_T_G	18	Missense	FALSE	c.8063T>G	L2688R	abnormal	-	-	-	1		0.809401	P strong	0.98253	P strong	P strong	0.0497114	B moderate	0.999703	P strong	B mod_P str	B mod_P str	-
13	32356568	G	A	13_32356568_G_A	15	Missense	FALSE	c.7576G>A	A2526T	-	-	-	-	1	P strong	0.673741	P moderate	0.940723	P strong	P_mod_str	0.860174	P strong	0.865284	P strong	-	-	-
13	32370529	T	A	13_32370529_T_A	19	Missense	FALSE	c.8459T>A	V2820E	-	-	-	-	1		0.927563	P strong	0.912067	P strong	P strong	0.0637499	B moderate	1	P strong	B mod_P str	B mod_P str	-
13	32356569	C	G	13_32356569_C_G	15	Missense	FALSE	c.7577C>G	A2526G	-	-	-	-	1	B strong	1.2708e-07	B strong	0.00384188	B strong	B strong	0.00332873	B strong	8.50788e-07	B strong	-	-	-
13	32356569	C	T	13_32356569_C_T	15	Missense	FALSE	c.7577C>T	A2526V	-	-	-	-	1	B strong	2.01589e-09	B strong	0.00428171	B strong	B strong	0.00027941	B strong	9.56771e-12	B strong	-	-	-
13	32371008	A	T	13_32371008_A_T	20	Missense	FALSE	c.8540A>T	E2847V	-	-	-	-	1		0.906386	P strong	0.962992	P strong	P strong	0.067702	B moderate	1	P strong	B mod_P str	B mod_P str	-
13	32356570	A	C	13_32356570_A_C	15	Synonymous	FALSE	c.7578A>C	A2526A	-	-	-	-	1	B strong	1.28566e-07	B strong	0.00258013	B strong	B strong	4.18016e-07	B strong	8.30924e-06	B strong	-	-	-
13	32379914	G	A	13_32379914_G_A	23	Canonical splice	TRUE	c.9117+1G>A	NA	-	-	P	-	1		0.950257	P strong	0.997199	P strong	P strong	0.0333742	B moderate	1	P strong	B mod_P str	B mod_P str	-
13	32394706	T	A	13_32394706_T_A	25	Missense	FALSE	c.9274T>A	Y3092N	-	-	-	-	1		0.953781	P strong	0.886459	P strong	P strong	0.0564865	B moderate	1	P strong	B mod_P str	B mod_P str	-
13	32356571	G	T	13_32356571_G_T	15	Missense	FALSE	c.7579G>T	V2527L	-	-	-	-	1	B strong	5.02533e-09	B strong	0.00396655	B strong	B strong	6.59655e-06	B strong	2.34413e-13	B strong	-	-	-
13	32396897	G	C	13_32396897_G_C	26	Canonical splice	TRUE	c.9502-1G>C	NA	-	-	-	-	1		0.820185	P strong	1	P strong	P strong	0.0271025	B moderate	1	P strong	B mod_P str	B mod_P str	-
13	32356572	T	C	13_32356572_T_C	15	Missense	FALSE	c.7580T>C	V2527A	normal	normal	-	-	1	B strong	1.4021e-08	B strong	0.00275274	B strong	B strong	0.000378181	B strong	2.79105e-12	B strong	-	-	-
13	32356572	T	A	13_32356572_T_A	15	Missense	FALSE	c.7580T>A	V2527E	-	-	-	-	1	B strong	0.000171437	B strong	0.0812644	B supporting	B_str_sup	0.0038667	B strong	9.47241e-05	B strong	-	-	-
13	32363361	A	G	13_32363361_A_G	18	Missense	FALSE	c.8159A>G	E2720G	-	-	-	-	1		0.442619	P supporting	0.981309	P strong	P_sup_str	0.0309379	B moderate	0.999963	P strong	B mod_P str	B mod_P sup	-
13	32380059	T	G	13_32380059_T_G	24	Missense	FALSE	c.9170T>G	F3057C	-	-	-	-	1		0.419297	P supporting	0.638728	P moderate	P_sup_mod	0.0425755	B moderate	0.997867	P strong	B mod_P str	B mod_P sup	-
13	32356573	A	G	13_32356573_A_G	15	Synonymous	FALSE	c.7581A>G	V2527V	-	-	LB	-	1	B strong	2.00807e-08	B strong	0.00285107	B strong	B strong	1.76029e-06	B strong	0.000630869	B strong	-	-	-
13	32356611	T	G	13_32356611_T_G	15	Canonical splice	TRUE	c.7617+2T>G	NA	-	-	P (ENIGMA)	-	1		0.215534	VUS	0.320022	P supporting	-	0.203542	VUS	1.48294e-05	B strong	VUS_B str	-	B str_VUS
13	32356574	G	T	13_32356574_G_T	15	Nonsense	FALSE	c.7582G>T	G2528*	-	-	-	-	1	P strong	0.996668	P strong	0.744256	P strong	P strong	0.970416	P strong	0.998369	P strong	-	-	-
13	32356574	G	A	13_32356574_G_A	15	Missense	FALSE	c.7582G>A	G2528R	-	-	-	-	1	B_str_mod	0.00151693	B strong	0.0373706	B moderate	B_str_mod	0.0108983	B strong	0.0149015	B moderate	-	-	-
13	32356574	G	C	13_32356574_G_C	15	Missense	FALSE	c.7582G>C	G2528R	-	-	-	-	1	B strong	2.1368e-07	B strong	0.00404047	B strong	B strong	0.00235169	B strong	2.03371e-08	B strong	-	-	-
13	32356575	G	C	13_32356575_G_C	15	Missense	FALSE	c.7583G>C	G2528A	-	-	-	-	1	B strong	2.03258e-08	B strong	0.0350408	B moderate	B_str_mod	0.000259361	B strong	1.93025e-05	B strong	-	-	-
13	32356575	G	A	13_32356575_G_A	15	Missense	FALSE	c.7583G>A	G2528E	-	-	-	-	1	B strong	2.72127e-11	B strong	0.00331735	B strong	B strong	2.12867e-08	B strong	9.20792e-10	B strong	-	-	-
13	32356575	G	T	13_32356575_G_T	15	Missense	FALSE	c.7583G>T	G2528V	-	-	-	-	1	B strong	3.80371e-09	B strong	0.00263319	B strong	B strong	0.000190949	B strong	1.0363e-08	B strong	-	-	-
13	32356576	A	G	13_32356576_A_G	15	Synonymous	FALSE	c.7584A>G	G2528G	-	-	-	-	1	B strong	6.52434e-07	B strong	0.00982348	B strong	B strong	4.68407e-06	B strong	0.00444564	B strong	-	-	-
13	32356576	A	C	13_32356576_A_C	15	Synonymous	FALSE	c.7584A>C	G2528G	-	-	-	-	1	B strong	1.08219e-07	B strong	0.00377562	B strong	B strong	0.000179223	B strong	1.00304e-07	B strong	-	-	-
13	32356576	A	T	13_32356576_A_T	15	Synonymous	FALSE	c.7584A>T	G2528G	-	-	-	-	1	B strong	6.94286e-10	B strong	0.0025861	B strong	B strong	1.07159e-06	B strong	5.21228e-07	B strong	-	-	-
13	32356577	G	T	13_32356577_G_T	15	Missense	FALSE	c.7585G>T	G2529C	-	-	-	-	1	B strong	3.31372e-10	B strong	0.00248989	B strong	B strong	0.000618913	B strong	2.82247e-09	B strong	-	-	-
13	32356577	G	C	13_32356577_G_C	15	Missense	FALSE	c.7585G>C	G2529R	-	-	-	-	1	B strong	1.53622e-07	B strong	0.0112336	B strong	B strong	1.61665e-05	B strong	0.00140934	B strong	-	-	-
13	32356577	G	A	13_32356577_G_A	15	Missense	FALSE	c.7585G>A	G2529S	-	-	-	-	1	B strong	7.51159e-05	B strong	0.00503776	B strong	B strong	0.00961469	B strong	1.95056e-07	B strong	-	-	-
13	32356578	G	C	13_32356578_G_C	15	Missense	FALSE	c.7586G>C	G2529A	-	-	-	-	1	B strong	7.50853e-05	B strong	0.0134908	B strong	B strong	3.20596e-05	B strong	1.59921e-08	B strong	-	-	-
13	32356578	G	A	13_32356578_G_A	15	Missense	FALSE	c.7586G>A	G2529D	-	-	-	-	1	B strong	1.29509e-09	B strong	0.00252006	B strong	B strong	1.04289e-07	B strong	4.02787e-05	B strong	-	-	-
13	32356578	G	T	13_32356578_G_T	15	Missense	FALSE	c.7586G>T	G2529V	-	-	-	-	1	B strong	6.65092e-08	B strong	0.0102754	B strong	B strong	0.00193229	B strong	1.03727e-06	B strong	-	-	-
13	32356579	C	T	13_32356579_C_T	15	Synonymous	FALSE	c.7587C>T	G2529G	-	-	LB	-	1	B strong	1.94034e-06	B strong	0.0273564	B moderate	B_str_mod	6.33003e-05	B strong	0.000434615	B strong	-	-	-
13	32356579	C	A	13_32356579_C_A	15	Synonymous	FALSE	c.7587C>A	G2529G	-	-	-	-	1	B strong	1.02236e-06	B strong	0.00363664	B strong	B strong	0.000164416	B strong	1.46484e-05	B strong	-	-	-
13	32357892	T	C	13_32357892_T_C	16	Missense	FALSE	c.7768T>C	S2590P	-	-	-	-	1		0.0422039	B moderate	0.110667	B supporting	B_mod_sup	0.255252	VUS	0.00267934	B strong	VUS_B str	VUS_B mod	-
13	32356580	C	T	13_32356580_C_T	15	Nonsense	FALSE	c.7588C>T	Q2530*	-	-	P	-	1	P strong	0.999924	P strong	0.980137	P strong	P strong	0.998938	P strong	0.999999	P strong	-	-	-
13	32356580	C	G	13_32356580_C_G	15	Missense	FALSE	c.7588C>G	Q2530E	-	-	-	-	1	-	0.407068	P supporting	0.0294332	B moderate	-	0.877969	P strong	-	-	-	-	-
13	32356580	C	A	13_32356580_C_A	15	Missense	FALSE	c.7588C>A	Q2530K	-	-	-	-	1	B strong	9.31662e-09	B strong	0.00266988	B strong	B strong	0.000130422	B strong	1.71263e-09	B strong	-	-	-
13	32356581	A	T	13_32356581_A_T	15	Missense	FALSE	c.7589A>T	Q2530L	-	-	-	-	1	B strong	5.64649e-08	B strong	0.0057505	B strong	B strong	1.91924e-05	B strong	0.000537057	B strong	-	-	-
13	32356581	A	C	13_32356581_A_C	15	Missense	FALSE	c.7589A>C	Q2530P	-	-	-	-	1	B strong	7.24646e-10	B strong	0.00490423	B strong	B strong	3.54609e-05	B strong	1.18329e-05	B strong	-	-	-
13	32379515	G	T	13_32379515_G_T	22	Missense	FALSE	c.8953G>T	V2985F	-	-	-	-	1		0.000114589	B strong	0.00269603	B strong	B strong	0.0367129	B moderate	1	P strong	B mod_P str	-	P str_B str
13	32356582	A	T	13_32356582_A_T	15	Missense	FALSE	c.7590A>T	Q2530H	-	-	-	-	1	B strong	0.000114554	B strong	0.0130805	B strong	B strong	0.000690544	B strong	1.35796e-11	B strong	-	-	-
13	32356582	A	C	13_32356582_A_C	15	Missense	FALSE	c.7590A>C	Q2530H	-	-	-	-	1	B strong	6.86694e-06	B strong	0.00390049	B strong	B strong	0.00102651	B strong	2.08084e-07	B strong	-	-	-
13	32356582	A	G	13_32356582_A_G	15	Synonymous	FALSE	c.7590A>G	Q2530Q	-	-	LB	-	1	B strong	1.90496e-08	B strong	0.00256501	B strong	B strong	0.000357952	B strong	1.68812e-13	B strong	-	-	-
13	32356583	G	T	13_32356583_G_T	15	Missense	FALSE	c.7591G>T	V2531F	-	-	-	-	1	B strong	9.01334e-07	B strong	0.0344225	B moderate	B_str_mod	0.000262636	B strong	0.00124106	B strong	-	-	-
13	32356583	G	A	13_32356583_G_A	15	Missense	FALSE	c.7591G>A	V2531I	-	-	-	-	1	B strong	1.14572e-09	B strong	0.0043532	B strong	B strong	0.00037229	B strong	1.71122e-12	B strong	-	-	-
13	32356583	G	C	13_32356583_G_C	15	Missense	FALSE	c.7591G>C	V2531L	-	-	-	-	1	B_str_supp	0.002668	B strong	0.480088	P moderate	-	0.0209151	B strong	0.0371101	B supporting	-	-	-
13	32356584	T	C	13_32356584_T_C	15	Missense	FALSE	c.7592T>C	V2531A	-	-	-	-	1	B strong	5.72642e-08	B strong	0.00249835	B strong	B strong	7.27391e-06	B strong	3.10164e-08	B strong	-	-	-
13	32356584	T	A	13_32356584_T_A	15	Missense	FALSE	c.7592T>A	V2531D	-	-	-	-	1	B strong	4.61436e-08	B strong	0.0122973	B strong	B strong	0.00310788	B strong	1.83983e-08	B strong	-	-	-
13	32363475	T	G	13_32363475_T_G	18	Missense	FALSE	c.8273T>G	L2758R	-	-	-	-	1		0.0286236	B moderate	0.0373246	B moderate	B moderate	0.240195	VUS	4.50667e-06	B strong	VUS_B str	VUS_B mod	-
13	32356585	T	A	13_32356585_T_A	15	Synonymous	FALSE	c.7593T>A	V2531V	-	-	LB	-	1	B strong	2.74614e-06	B strong	0.0161841	B strong	B strong	0.000864042	B strong	1.86981e-05	B strong	-	-	-
13	32356585	T	G	13_32356585_T_G	15	Synonymous	FALSE	c.7593T>G	V2531V	-	-	-	-	1	B strong	1.49904e-06	B strong	0.00959151	B strong	B strong	0.000125081	B strong	0.000912499	B strong	-	-	-
13	32356585	T	C	13_32356585_T_C	15	Synonymous	FALSE	c.7593T>C	V2531V	-	-	-	-	1	B strong	9.51886e-09	B strong	0.00459993	B strong	B strong	4.68242e-05	B strong	1.44801e-06	B strong	-	-	-
13	32356586	C	G	13_32356586_C_G	15	Missense	FALSE	c.7594C>G	P2532A	-	-	-	-	1	B strong	7.65793e-08	B strong	0.0111126	B strong	B strong	2.69802e-07	B strong	0.00225066	B strong	-	-	-
13	32356586	C	T	13_32356586_C_T	15	Missense	FALSE	c.7594C>T	P2532S	-	-	-	-	1	B strong	5.65494e-08	B strong	0.00552404	B strong	B strong	0.000812368	B strong	6.41832e-08	B strong	-	-	-
13	32356586	C	A	13_32356586_C_A	15	Missense	FALSE	c.7594C>A	P2532T	normal	normal	-	-	1	B strong	5.30257e-09	B strong	0.0209681	B strong	B strong	1.62034e-06	B strong	6.5872e-06	B strong	-	-	-
13	32356587	C	A	13_32356587_C_A	15	Missense	FALSE	c.7595C>A	P2532H	normal	normal	-	-	1	B strong	9.71552e-08	B strong	0.0724401	B supporting	B_str_sup	0.00016828	B strong	3.58676e-05	B strong	-	-	-
13	32356587	C	T	13_32356587_C_T	15	Missense	FALSE	c.7595C>T	P2532L	-	-	-	-	1	B strong	5.73746e-05	B strong	0.155353	VUS	-	0.00118327	B strong	0.000243378	B strong	-	-	-
13	32356587	C	G	13_32356587_C_G	15	Missense	FALSE	c.7595C>G	P2532R	-	-	-	-	1	B strong	1.99642e-05	B strong	0.00487515	B strong	B strong	0.000630251	B strong	0.000350302	B strong	-	-	-
13	32356588	C	A	13_32356588_C_A	15	Synonymous	FALSE	c.7596C>A	P2532P	-	-	LB	-	-	-	1.76234e-05	B strong	0.00302727	B strong	-	3.38234e-05	B strong	-	-	-	-	-
13	32356588	C	G	13_32356588_C_G	15	Synonymous	FALSE	c.7596C>G	P2532P	-	-	LB (ENIGMA)	-	-	-	7.66059e-06	B strong	0.0117926	B strong	-	6.08945e-05	B strong	-	-	-	-	-
13	32356588	C	T	13_32356588_C_T	15	Synonymous	FALSE	c.7596C>T	P2532P	-	-	LB (ENIGMA)	-	-	-	2.9653e-05	B strong	0.126594	VUS	-	0.000744462	B strong	-	-	-	-	-
13	32356527	T	A	13_32356527_T_A	15	Missense	FALSE	c.7535T>A	L2512H	-	-	-	-	1		0.00133012	B strong	0.00275142	B strong	B strong	0.573855	P moderate	5.33256e-15	B strong	P mod_B str	P mod_B str	-
13	32356589	T	C	13_32356589_T_C	15	Missense	FALSE	c.7597T>C	S2533P	-	-	-	-	1	B strong	7.52004e-09	B strong	0.00483317	B strong	B strong	8.25958e-07	B strong	3.67778e-05	B strong	-	-	-
13	32356589	T	A	13_32356589_T_A	15	Missense	FALSE	c.7597T>A	S2533T	-	-	-	-	1	B strong	3.45172e-10	B strong	0.00289564	B strong	B strong	0.00165991	B strong	1.27267e-09	B strong	-	-	-
13	32356590	C	G	13_32356590_C_G	15	Missense	FALSE	c.7598C>G	S2533C	normal	normal	-	-	1	B strong	4.45325e-09	B strong	0.00428735	B strong	B strong	3.68085e-05	B strong	3.81839e-08	B strong	-	-	-
13	32356590	C	T	13_32356590_C_T	15	Missense	FALSE	c.7598C>T	S2533F	-	-	-	-	1	B_str_mod	0.000460576	B strong	0.00726077	B strong	B strong	0.00358851	B strong	0.012219	B moderate	-	-	-
13	32356590	C	A	13_32356590_C_A	15	Missense	FALSE	c.7598C>A	S2533Y	-	-	-	-	1	B strong	1.5353e-09	B strong	0.00248573	B strong	B strong	2.85888e-05	B strong	7.49475e-11	B strong	-	-	-
13	32356591	T	G	13_32356591_T_G	15	Synonymous	FALSE	c.7599T>G	S2533S	-	-	-	-	1	B strong	2.13188e-07	B strong	0.00498421	B strong	B strong	3.41391e-06	B strong	0.00170362	B strong	-	-	-
13	32356591	T	A	13_32356591_T_A	15	Synonymous	FALSE	c.7599T>A	S2533S	-	-	-	-	1	B strong	4.5942e-09	B strong	0.00263574	B strong	B strong	2.12136e-05	B strong	4.87041e-09	B strong	-	-	-
13	32356591	T	C	13_32356591_T_C	15	Synonymous	FALSE	c.7599T>C	S2533S	-	-	LB (ENIGMA)	-	1	B strong	4.93164e-11	B strong	0.00248139	B strong	B strong	5.20234e-08	B strong	1.47599e-07	B strong	-	-	-
13	32356592	G	T	13_32356592_G_T	15	Missense	FALSE	c.7600G>T	A2534S	-	-	-	-	-		1.24204e-05	B strong	0.00257686	B strong	-	PPE	PPE	1.28289e-07	B strong	-	-	-
13	32356592	G	C	13_32356592_G_C	15	Missense	FALSE	c.7600G>C	A2534P	-	-	-	-	-		1.01651e-07	B strong	0.00263096	B strong	-	PPE	PPE	4.59527e-10	B strong	-	-	-
13	32356592	G	A	13_32356592_G_A	15	Missense	FALSE	c.7600G>A	A2534T	-	-	-	-	-		0.000600001	B strong	0.00277121	B strong	-	PPE	PPE	4.26176e-09	B strong	-	-	-
13	32356593	C	G	13_32356593_C_G	15	Missense	FALSE	c.7601C>G	A2534G	-	-	-	-	-		0.000249844	B strong	0.00258921	B strong	-	PPE	PPE	3.25103e-07	B strong	-	-	-
13	32356593	C	A	13_32356593_C_A	15	Missense	FALSE	c.7601C>A	A2534E	-	-	-	-	-		7.16327e-08	B strong	0.00275101	B strong	-	PPE	PPE	4.97683e-09	B strong	-	-	-
13	32356593	C	T	13_32356593_C_T	15	Missense	FALSE	c.7601C>T	A2534V	-	-	-	-	-		2.29645e-07	B strong	0.00297266	B strong	-	PPE	PPE	3.87146e-10	B strong	-	-	-
13	32356594	G	A	13_32356594_G_A	15	Synonymous	FALSE	c.7602G>A	A2534A	-	-	-	-	-		2.73116e-08	B strong	0.00372848	B strong	-	PPE	PPE	1.40841e-12	B strong	-	-	-
13	32356594	G	C	13_32356594_G_C	15	Synonymous	FALSE	c.7602G>C	A2534A	-	-	-	-	-		1.67458e-06	B strong	0.00258519	B strong	-	PPE	PPE	4.95403e-06	B strong	-	-	-
13	32356594	G	T	13_32356594_G_T	15	Synonymous	FALSE	c.7602G>T	A2534A	-	-	-	-	-		0.000459549	B strong	0.00389177	B strong	-	PPE	PPE	3.56406e-06	B strong	-	-	-
13	32356595	T	A	13_32356595_T_A	15	Missense	FALSE	c.7603T>A	C2535S	-	-	-	-	1	B strong	8.80757e-09	B strong	0.0122761	B strong	B strong	7.16899e-06	B strong	2.20868e-08	B strong	-	-	-
13	32356595	T	G	13_32356595_T_G	15	Missense	FALSE	c.7603T>G	C2535G	-	-	-	-	1	B strong	3.72305e-10	B strong	0.00423547	B strong	B strong	0.000299774	B strong	2.16387e-09	B strong	-	-	-
13	32356595	T	C	13_32356595_T_C	15	Missense	FALSE	c.7603T>C	C2535R	-	-	-	-	1	B strong	1.53347e-08	B strong	0.00716959	B strong	B strong	0.000118428	B strong	6.26912e-07	B strong	-	-	-
13	32356596	G	C	13_32356596_G_C	15	Missense	FALSE	c.7604G>C	C2535S	-	-	-	-	1	B strong	1.71405e-07	B strong	0.00248035	B strong	B strong	0.00528177	B strong	7.96199e-07	B strong	-	-	-
13	32356596	G	T	13_32356596_G_T	15	Missense	FALSE	c.7604G>T	C2535F	-	-	-	-	1	B strong	2.00296e-07	B strong	0.0291909	B moderate	B_str_mod	0.00102621	B strong	2.63178e-08	B strong	-	-	-
13	32356596	G	A	13_32356596_G_A	15	Missense	FALSE	c.7604G>A	C2535Y	-	-	-	-	1	B strong	1.9425e-07	B strong	0.00423142	B strong	B strong	6.93078e-06	B strong	1.14245e-05	B strong	-	-	-
13	32356597	T	A	13_32356597_T_A	15	Nonsense	FALSE	c.7605T>A	C2535*	-	-	-	-	1	P strong	0.999867	P strong	0.630854	P moderate	P_str_mod	0.998781	P strong	0.975168	P strong	-	-	-
13	32356597	T	C	13_32356597_T_C	15	Synonymous	FALSE	c.7605T>C	C2535C	-	-	LB	-	1	B strong	2.34389e-08	B strong	0.00448687	B strong	B strong	4.73606e-06	B strong	9.31755e-05	B strong	-	-	-
13	32356597	T	G	13_32356597_T_G	15	Missense	FALSE	c.7605T>G	C2535W	-	-	-	-	1	B strong	2.66227e-09	B strong	0.00253753	B strong	B strong	8.5539e-07	B strong	2.72202e-07	B strong	-	-	-
13	32356598	T	G	13_32356598_T_G	15	Missense	FALSE	c.7606T>G	S2536A	-	-	-	-	1	B strong	1.44989e-06	B strong	0.00594887	B strong	B strong	0.00213468	B strong	1.12067e-08	B strong	-	-	-
13	32356598	T	C	13_32356598_T_C	15	Missense	FALSE	c.7606T>C	S2536P	-	-	-	-	1	B strong	5.92236e-08	B strong	0.0159701	B strong	B strong	0.000829356	B strong	1.47262e-06	B strong	-	-	-
13	32356598	T	A	13_32356598_T_A	15	Missense	FALSE	c.7606T>A	S2536T	-	-	-	-	1	B strong	6.86322e-07	B strong	0.0044977	B strong	B strong	0.000178656	B strong	1.81126e-09	B strong	-	-	-
13	32356599	C	G	13_32356599_C_G	15	Missense	FALSE	c.7607C>G	S2536C	-	-	-	-	1	B strong	2.44497e-08	B strong	0.00476652	B strong	B strong	8.53763e-07	B strong	0.00023452	B strong	-	-	-
13	32356609	G	T	13_32356609_G_T	15	Missense	TRUE	c.7617G>T	Q2539H	-	-	-	-	1		0.0131244	B strong	0.077928	B supporting	B_str_sup	0.482081	P moderate	0.000203086	B strong	P mod_B str	P mod_B str	-
13	32356599	C	A	13_32356599_C_A	15	Missense	FALSE	c.7607C>A	S2536Y	-	-	-	-	1	B strong	2.82802e-05	B strong	0.00328382	B strong	B strong	0.000979476	B strong	0.000140827	B strong	-	-	-
13	32379515	G	C	13_32379515_G_C	22	Missense	FALSE	c.8953G>C	V2985L	-	-	-	-	1		0.000104586	B strong	0.00530516	B strong	B strong	0.0541222	B moderate	1	P strong	B mod_P str	-	P str_B str
13	32356600	T	G	13_32356600_T_G	15	Synonymous	FALSE	c.7608T>G	S2536S	-	-	-	-	1	B_str_mod	6.444e-06	B strong	0.0691774	B moderate	B_str_mod	4.00324e-05	B strong	0.0101484	B moderate	-	-	-
13	32356600	T	C	13_32356600_T_C	15	Synonymous	FALSE	c.7608T>C	S2536S	-	-	-	-	1	B strong	3.20293e-09	B strong	0.00300423	B strong	B strong	1.45073e-07	B strong	4.97819e-06	B strong	-	-	-
13	32356601	C	G	13_32356601_C_G	15	Missense	FALSE	c.7609C>G	H2537D	-	-	-	-	1	B_str_mod	8.16781e-05	B strong	0.00618897	B strong	B strong	0.000463117	B strong	0.00676293	B moderate	-	-	-
13	32356601	C	A	13_32356601_C_A	15	Missense	FALSE	c.7609C>A	H2537N	-	-	-	-	1	B strong	0.0002087	B strong	0.00504264	B strong	B strong	0.00911999	B strong	2.02502e-05	B strong	-	-	-
13	32356601	C	T	13_32356601_C_T	15	Missense	FALSE	c.7609C>T	H2537Y	-	-	-	-	1	B_mod_str	0.000671798	B strong	0.00537447	B strong	B strong	0.064096	B moderate	2.15418e-08	B strong	-	-	-
13	32356602	A	T	13_32356602_A_T	15	Missense	FALSE	c.7610A>T	H2537L	-	-	-	-	1	B strong	2.54844e-08	B strong	0.00326227	B strong	B strong	0.00114148	B strong	2.21066e-10	B strong	-	-	-
13	32356602	A	C	13_32356602_A_C	15	Missense	FALSE	c.7610A>C	H2537P	-	-	-	-	1	B strong	1.35519e-06	B strong	0.0204364	B strong	B strong	3.56529e-06	B strong	0.000719385	B strong	-	-	-
13	32379815	A	G	13_32379815_A_G	23	Missense	FALSE	c.9019A>G	R3007G	hypomorph	-	-	-	1		0.00661642	B strong	0.37098	P supporting	-	0.0544736	B moderate	0.998614	P strong	B mod_P str	-	P str_B str
13	32356603	T	A	13_32356603_T_A	15	Missense	FALSE	c.7611T>A	H2537Q	-	-	-	-	1	B strong	5.05234e-05	B strong	0.0229837	B moderate	B_str_mod	0.00206906	B strong	2.07194e-05	B strong	-	-	-
13	32356603	T	G	13_32356603_T_G	15	Missense	FALSE	c.7611T>G	H2537Q	-	-	-	-	1	B strong	1.75167e-07	B strong	0.00634678	B strong	B strong	5.39392e-05	B strong	0.000545023	B strong	-	-	-
13	32356603	T	C	13_32356603_T_C	15	Synonymous	FALSE	c.7611T>C	H2537H	-	-	LB	-	1	B strong	7.61154e-08	B strong	0.00928871	B strong	B strong	0.000133558	B strong	9.71829e-07	B strong	-	-	-
13	32356604	A	T	13_32356604_A_T	15	Nonsense	FALSE	c.7612A>T	K2538*	-	-	P (ENIGMA)	-	1	P strong	0.999981	P strong	0.921501	P strong	P strong	0.99055	P strong	0.999999	P strong	-	-	-
13	32356456	A	T	13_32356456_A_T	15	Missense	FALSE	c.7464A>T	R2488S	-	-	-	-	1		0.0555302	B moderate	0.745192	P strong	-	0.0167446	B strong	1	P strong	B str_P str	-	P str_B mod
13	32356604	A	C	13_32356604_A_C	15	Missense	FALSE	c.7612A>C	K2538Q	-	-	-	-	1	B strong	5.67575e-07	B strong	0.0165017	B strong	B strong	0.00278643	B strong	1.27095e-09	B strong	-	-	-
13	32356605	A	T	13_32356605_A_T	15	Missense	FALSE	c.7613A>T	K2538I	-	-	-	-	1	B strong	8.6245e-07	B strong	0.00385729	B strong	B strong	1.9708e-05	B strong	0.00572213	B strong	-	-	-
13	32356605	A	G	13_32356605_A_G	15	Missense	FALSE	c.7613A>G	K2538R	-	-	-	-	1	B strong	3.50523e-08	B strong	0.00890128	B strong	B strong	9.35662e-06	B strong	0.000331116	B strong	-	-	-
13	32356605	A	C	13_32356605_A_C	15	Missense	FALSE	c.7613A>C	K2538T	-	-	-	-	1	B strong	2.60724e-09	B strong	0.00430803	B strong	B strong	1.35759e-07	B strong	3.36916e-05	B strong	-	-	-
13	32356535	A	T	13_32356535_A_T	15	Missense	FALSE	c.7543A>T	T2515S	-	-	-	-	1		0.0313265	B moderate	0.927183	P strong	-	0.000531705	B strong	1	P strong	B str_P str	-	P str_B mod
13	32357758	T	G	13_32357758_T_G	16	Missense	FALSE	c.7634T>G	V2545G	-	-	-	-	1		0.032475	B moderate	0.784988	P strong	-	0.00236144	B strong	1	P strong	B str_P str	-	P str_B mod
13	32356606	A	G	13_32356606_A_G	15	Synonymous	FALSE	c.7614A>G	K2538K	-	-	-	-	1	B strong	4.5172e-09	B strong	0.0025072	B strong	B strong	1.01973e-05	B strong	5.28399e-11	B strong	-	-	-
13	32356607	C	T	13_32356607_C_T	15	Nonsense	FALSE	c.7615C>T	Q2539*	-	-	P (ENIGMA)	-	1	P strong	0.999999	P strong	0.833016	P strong	P strong	0.999813	P strong	0.999997	P strong	-	-	-
13	32356607	C	G	13_32356607_C_G	15	Missense	FALSE	c.7615C>G	Q2539E	-	-	-	-	1	B strong	0.000101153	B strong	0.00725162	B strong	B strong	0.00380921	B strong	0.000226509	B strong	-	-	-
13	32356607	C	A	13_32356607_C_A	15	Missense	FALSE	c.7615C>A	Q2539K	-	-	-	-	1	B strong	1.39688e-07	B strong	0.0091837	B strong	B strong	0.000618756	B strong	8.39038e-06	B strong	-	-	-
13	32357888	A	G	13_32357888_A_G	16	Missense	FALSE	c.7764A>G	I2588M	-	-	-	-	1		0.00169719	B strong	0.0478506	B moderate	B_str_mod	0.466021	P moderate	1.87381e-07	B strong	P mod_B str	P mod_B str	-
13	32357922	T	A	13_32357922_T_A	16	Missense	FALSE	c.7798T>A	F2600I	-	-	-	-	1		0.00703372	B strong	0.01737	B strong	B strong	0.664234	P moderate	7.38606e-10	B strong	P mod_B str	P mod_B str	-
13	32356608	A	G	13_32356608_A_G	15	Missense	FALSE	c.7616A>G	Q2539R	-	-	-	-	1	B strong	4.67627e-10	B strong	0.0277852	B moderate	B_str_mod	2.10329e-06	B strong	2.30345e-08	B strong	-	-	-
13	32362567	G	A	13_32362567_G_A	17	Missense	TRUE	c.7850G>A	R2617K	-	-	-	-	1		0.00355767	B strong	0.0102898	B strong	B strong	0.59502	P moderate	4.61609e-09	B strong	P mod_B str	P mod_B str	-
13	32363181	A	T	13_32363181_A_T	18	Missense	FALSE	c.7979A>T	Y2660F	-	-	-	-	1		0.00687517	B strong	0.104121	B supporting	B_str_sup	0.464698	P moderate	5.89453e-07	B strong	P mod_B str	P mod_B str	-
13	32356609	G	A	13_32356609_G_A	15	Synonymous	TRUE	c.7617G>A	Q2539Q	-	-	-	-	1	B strong	0.000630985	B strong	0.00371042	B strong	B strong	0.00318977	B strong	0.00412983	B strong	-	-	-
13	32356610	G	C	13_32356610_G_C	15	Canonical splice	TRUE	c.7617+1G>C	NA	-	-	P	P	1	P strong	0.999704	P strong	0.765318	P strong	P strong	0.98536	P strong	0.99979	P strong	-	-	-
13	32363286	C	T	13_32363286_C_T	18	Missense	FALSE	c.8084C>T	S2695L	normal	-	-	-	1		0.00613761	B strong	0.00307482	B strong	B strong	0.519211	P moderate	8.36905e-06	B strong	P mod_B str	P mod_B str	-
13	32356610	G	A	13_32356610_G_A	15	Canonical splice	TRUE	c.7617+1G>A	NA	-	-	P (ENIGMA)	P	1	P strong	1	P strong	0.93484	P strong	P strong	0.995887	P strong	1	P strong	-	-	-
13	32356611	T	A	13_32356611_T_A	15	Canonical splice	TRUE	c.7617+2T>A	NA	-	-	-	-	1	P strong	0.99992	P strong	0.922036	P strong	P strong	0.999474	P strong	0.998206	P strong	-	-	-
13	32356611	T	C	13_32356611_T_C	15	Canonical splice	TRUE	c.7617+2T>C	NA	-	-	-	-	1	B strong	2.66268e-05	B strong	0.00732297	B strong	B strong	0.001123	B strong	1.43806e-06	B strong	-	-	-
13	32363531	A	C	13_32363531_A_C	18	Missense	FALSE	c.8329A>C	K2777Q	-	-	-	-	1		0.00380764	B strong	0.627344	P moderate	-	0.485679	P moderate	3.14814e-08	B strong	P mod_B str	P mod_B str	-
13	32356612	A	G	13_32356612_A_G	15	Intronic	FALSE	c.7617+3A>G	NA	-	-	-	-	1	B strong	2.96908e-05	B strong	0.00571095	B strong	B strong	0.000671805	B strong	2.03508e-06	B strong	-	-	-
13	32356612	A	C	13_32356612_A_C	15	Intronic	TRUE	c.7617+3A>C	NA	-	-	-	-	1	B strong	4.79227e-08	B strong	0.00402372	B strong	B strong	7.82561e-07	B strong	0.000115147	B strong	-	-	-
13	32356612	A	T	13_32356612_A_T	15	Intronic	FALSE	c.7617+3A>T	NA	-	-	-	-	1	B strong	5.86522e-09	B strong	0.00380762	B strong	B strong	0.000366818	B strong	3.1386e-09	B strong	-	-	-
13	32356613	T	C	13_32356613_T_C	15	Intronic	FALSE	c.7617+4T>C	NA	-	-	-	-	1	B strong	0.000226805	B strong	0.0189738	B strong	B strong	0.000912694	B strong	0.00119641	B strong	-	-	-
13	32356613	T	A	13_32356613_T_A	15	Intronic	FALSE	c.7617+4T>A	NA	-	-	-	-	1	B_str_mod	4.55265e-05	B strong	0.0104611	B strong	B strong	0.000202301	B strong	0.0187296	B moderate	-	-	-
13	32356613	T	G	13_32356613_T_G	15	Intronic	FALSE	c.7617+4T>G	NA	-	-	-	-	1	B strong	5.94711e-05	B strong	0.0171863	B strong	B strong	0.000149711	B strong	0.0014172	B strong	-	-	-
13	32356614	G	T	13_32356614_G_T	15	Intronic	FALSE	c.7617+5G>T	NA	-	-	-	-	1	-	0.000176151	B strong	0.00262253	B strong	B strong	2.18e-06	B strong	-	-	-	-	-
13	32356614	G	A	13_32356614_G_A	15	Intronic	FALSE	c.7617+5G>A	NA	-	-	-	-	1	B strong	4.36692e-09	B strong	0.00251543	B strong	B strong	0.000591715	B strong	4.47996e-12	B strong	-	-	-
13	32370456	C	T	13_32370456_C_T	19	Missense	FALSE	c.8386C>T	P2796S	-	-	LB	-	1		0.00522552	B strong	0.0228268	B moderate	B_str_mod	0.511901	P moderate	3.53352e-06	B strong	P mod_B str	P mod_B str	-
13	32357782	A	C	13_32357782_A_C	16	Missense	FALSE	c.7658A>C	N2553T	-	-	-	-	1		0.0253733	B moderate	0.466028	P moderate	-	0.0102358	B strong	0.999784	P strong	B str_P str	-	P str_B mod
13	32356615	T	G	13_32356615_T_G	15	Intronic	FALSE	c.7617+6T>G	NA	-	-	-	-	1	B strong	7.24407e-08	B strong	0.0024883	B strong	B strong	0.000374023	B strong	4.12296e-14	B strong	-	-	-
13	32356615	T	A	13_32356615_T_A	15	Intronic	FALSE	c.7617+6T>A	NA	-	-	-	-	1	B strong	5.25461e-05	B strong	0.0171126	B strong	B strong	0.000701097	B strong	0.000173591	B strong	-	-	-
13	32356616	G	C	13_32356616_G_C	15	Intronic	FALSE	c.7617+7G>C	NA	-	-	-	-	-	-	0.96639	P strong	0.971153	P strong	-	0.965551	P strong	-	-	-	-	-
13	32356616	G	T	13_32356616_G_T	15	Intronic	FALSE	c.7617+7G>T	NA	-	-	-	-	-	-	5.64615e-05	B strong	0.00276116	B strong	-	2.07733e-06	B strong	-	-	-	-	-
13	32356616	G	A	13_32356616_G_A	15	Intronic	FALSE	c.7617+7G>A	NA	-	-	LB	-	-	-	1.81237e-07	B strong	0.00267127	B strong	-	0.000364831	B strong	-	-	-	-	-
13	32356617	T	G	13_32356617_T_G	15	Intronic	FALSE	c.7617+8T>G	NA	-	-	-	-	-	-	2.57029e-05	B strong	0.0333171	B moderate	-	0.000203804	B strong	-	-	-	-	-
13	32356617	T	A	13_32356617_T_A	15	Intronic	FALSE	c.7617+8T>A	NA	-	-	-	-	-	-	1.1939e-06	B strong	0.00634761	B strong	-	0.000899255	B strong	-	-	-	-	-
13	32356617	T	C	13_32356617_T_C	15	Intronic	FALSE	c.7617+8T>C	NA	-	-	-	-	-	-	1.28902e-08	B strong	0.00253216	B strong	-	3.83656e-06	B strong	-	-	-	-	-
13	32370504	G	A	13_32370504_G_A	19	Missense	FALSE	c.8434G>A	G2812R	normal	-	-	-	1		0.0109609	B strong	0.0590278	B moderate	B_str_mod	0.554478	P moderate	7.11512e-06	B strong	P mod_B str	P mod_B str	-
13	32356618	T	A	13_32356618_T_A	15	Intronic	FALSE	c.7617+9T>A	NA	-	-	-	-	-	-	0.0257358	B moderate	0.00795969	B strong	-	0.0266591	B moderate	-	-	-	-	-
13	32356618	T	C	13_32356618_T_C	15	Intronic	FALSE	c.7617+9T>C	NA	-	-	-	-	-	-	6.00793e-08	B strong	0.00284496	B strong	-	1.98658e-05	B strong	-	-	-	-	-
13	32356619	T	G	13_32356619_T_G	15	Intronic	FALSE	c.7617+10T>G	NA	-	-	-	-	-	-	0.0124452	B strong	0.204732	VUS	-	0.0129849	B strong	-	-	-	-	-
13	32356619	T	A	13_32356619_T_A	15	Intronic	FALSE	c.7617+10T>A	NA	-	-	-	-	-	-	0.00322499	B strong	0.0064405	B strong	-	9.40098e-06	B strong	-	-	-	-	-
13	32356619	T	C	13_32356619_T_C	15	Intronic	FALSE	c.7617+10T>C	NA	-	-	-	-	-	-	0.00133207	B strong	0.554217	P moderate	-	0.00244868	B strong	-	-	-	-	-
13	32357732	T	G	13_32357732_T_G	16	Intronic	TRUE	c.7618-10T>G	NA	-	-	-	-	-	-	0.999998	P strong	0.99093	P strong	-	0.999985	P strong	-	-	-	-	-
13	32357732	T	C	13_32357732_T_C	16	Intronic	FALSE	c.7618-10T>C	NA	-	-	-	-	-	-	1.21278e-07	B strong	0.0116583	B strong	-	0.000108652	B strong	-	-	-	-	-
13	32357732	T	A	13_32357732_T_A	16	Intronic	FALSE	c.7618-10T>A	NA	-	-	-	-	-	-	4.99505e-09	B strong	0.00310634	B strong	-	5.10158e-07	B strong	-	-	-	-	-
13	32357733	T	G	13_32357733_T_G	16	Intronic	FALSE	c.7618-9T>G	NA	-	-	-	-	-	-	0.998724	P strong	0.735806	P strong	-	0.996517	P strong	-	-	-	-	-
13	32357733	T	A	13_32357733_T_A	16	Intronic	FALSE	c.7618-9T>A	NA	-	-	-	-	-	-	0.000425709	B strong	0.00587963	B strong	-	0.00121689	B strong	-	-	-	-	-
13	32357733	T	C	13_32357733_T_C	16	Intronic	FALSE	c.7618-9T>C	NA	-	-	-	-	-	-	0.00195813	B strong	0.0723896	B supporting	-	0.000718997	B strong	-	-	-	-	-
13	32357734	T	C	13_32357734_T_C	16	Intronic	FALSE	c.7618-8T>C	NA	-	-	-	-	-	-	0.0236257	B moderate	0.103649	B supporting	-	0.0285913	B moderate	-	-	-	-	-
13	32357734	T	A	13_32357734_T_A	16	Intronic	FALSE	c.7618-8T>A	NA	-	-	-	-	-	-	0.000725167	B strong	0.00787807	B strong	-	0.00138174	B strong	-	-	-	-	-
13	32357734	T	G	13_32357734_T_G	16	Intronic	FALSE	c.7618-8T>G	NA	-	-	-	-	-	-	0.000250277	B strong	0.00548329	B strong	-	2.68611e-05	B strong	-	-	-	-	-
13	32357735	T	A	13_32357735_T_A	16	Intronic	TRUE	c.7618-7T>A	NA	-	-	-	-	-	-	0.000891666	B strong	0.493493	P moderate	-	0.0018769	B strong	-	-	-	-	-
13	32357735	T	C	13_32357735_T_C	16	Intronic	FALSE	c.7618-7T>C	NA	-	-	-	-	-	-	1.13301e-09	B strong	0.00797014	B strong	-	1.72566e-08	B strong	-	-	-	-	-
13	32357735	T	G	13_32357735_T_G	16	Intronic	FALSE	c.7618-7T>G	NA	-	-	-	-	-	-	6.94511e-11	B strong	0.00373137	B strong	-	2.77513e-09	B strong	-	-	-	-	-
13	32357736	G	T	13_32357736_G_T	16	Intronic	FALSE	c.7618-6G>T	NA	-	-	-	-	-	-	5.00869e-05	B strong	0.0127517	B strong	-	1.25291e-05	B strong	-	-	-	-	-
13	32357736	G	A	13_32357736_G_A	16	Intronic	FALSE	c.7618-6G>A	NA	-	-	-	-	-	-	3.54731e-06	B strong	0.00399016	B strong	-	2.17752e-06	B strong	-	-	-	-	-
13	32357736	G	C	13_32357736_G_C	16	Intronic	FALSE	c.7618-6G>C	NA	-	-	-	-	-	-	1.51153e-09	B strong	0.0141566	B strong	-	1.08625e-08	B strong	-	-	-	-	-
13	32357737	T	A	13_32357737_T_A	16	Intronic	TRUE	c.7618-5T>A	NA	-	-	-	-	-	-	5.21855e-09	B strong	0.0116887	B strong	-	7.99283e-08	B strong	-	-	-	-	-
13	32370505	G	A	13_32370505_G_A	19	Missense	FALSE	c.8435G>A	G2812E	hypomorph	-	-	-	1		0.0158652	B strong	0.0141509	B strong	B strong	0.470018	P moderate	3.83036e-07	B strong	P mod_B str	P mod_B str	-
13	32357737	T	C	13_32357737_T_C	16	Intronic	FALSE	c.7618-5T>C	NA	-	-	-	-	-	-	8.81207e-10	B strong	0.0035168	B strong	-	5.42424e-08	B strong	-	-	-	-	-
13	32357738	G	A	13_32357738_G_A	16	Intronic	FALSE	c.7618-4G>A	NA	-	-	-	-	-	-	0.0288639	B moderate	0.185755	VUS	-	0.0191771	B strong	-	-	-	-	-
13	32357738	G	T	13_32357738_G_T	16	Intronic	FALSE	c.7618-4G>T	NA	-	-	-	-	-	-	0.00177631	B strong	0.0264867	B moderate	-	0.00295396	B strong	-	-	-	-	-
13	32357738	G	C	13_32357738_G_C	16	Intronic	FALSE	c.7618-4G>C	NA	-	-	LB	-	-	-	2.21078e-07	B strong	0.00502735	B strong	-	3.25049e-06	B strong	-	-	-	-	-
13	32357739	T	A	13_32357739_T_A	16	Intronic	TRUE	c.7618-3T>A	NA	-	-	-	-	-	-	0.00118451	B strong	0.192687	VUS	-	0.00318472	B strong	-	-	-	-	-
13	32357739	T	G	13_32357739_T_G	16	Intronic	TRUE	c.7618-3T>G	NA	-	-	-	-	-	-	6.79154e-07	B strong	0.0721624	B supporting	-	4.49996e-06	B strong	-	-	-	-	-
13	32357739	T	C	13_32357739_T_C	16	Intronic	FALSE	c.7618-3T>C	NA	-	-	-	-	-	-	0.000174591	B strong	0.036695	B moderate	-	0.000205154	B strong	-	-	-	-	-
13	32363173	T	G	13_32363173_T_G	18	Intronic	FALSE	c.7977-6T>G	NA	-	-	-	-	1		0.291009	VUS	0.0785735	B supporting	-	0.699376	P moderate	1.45678e-09	B strong	P mod_B str	P mod_VUS	B str_VUS
13	32357740	A	T	13_32357740_A_T	16	Canonical splice	TRUE	c.7618-2A>T	NA	-	-	P	P	1	P strong	1	P strong	0.998558	P strong	P strong	0.999599	P strong	1	P strong	-	-	-
13	32357740	A	C	13_32357740_A_C	16	Canonical splice	TRUE	c.7618-2A>C	NA	-	-	-	-	1	P strong	0.999974	P strong	0.981772	P strong	P strong	0.999991	P strong	0.999964	P strong	-	-	-
13	32357741	G	A	13_32357741_G_A	16	Canonical splice	TRUE	c.7618-1G>A	NA	-	-	P (ENIGMA)	-	1	-	0.998599	P strong	0.856345	P strong	P strong	0.999578	P strong	-	-	-	-	-
13	32357741	G	C	13_32357741_G_C	16	Canonical splice	TRUE	c.7618-1G>C	NA	-	-	-	-	1	P strong	1	P strong	0.985721	P strong	P strong	1	P strong	0.999989	P strong	-	-	-
13	32370982	A	C	13_32370982_A_C	20	Missense	FALSE	c.8514A>C	L2838F	-	-	-	-	1		0.00727271	B strong	0.00444627	B strong	B strong	0.512932	P moderate	4.06658e-07	B strong	P mod_B str	P mod_B str	-
13	32357742	C	T	13_32357742_C_T	16	Synonymous	FALSE	c.7618C>T	L2540L	-	-	-	-	1	B strong	2.5995e-06	B strong	0.00535108	B strong	B strong	0.00119247	B strong	2.07501e-06	B strong	-	-	-
13	32357742	C	A	13_32357742_C_A	16	Missense	FALSE	c.7618C>A	L2540M	normal	normal	-	-	1	B strong	7.97872e-07	B strong	0.00738872	B strong	B strong	0.00081361	B strong	9.93235e-06	B strong	-	-	-
13	32357742	C	G	13_32357742_C_G	16	Missense	FALSE	c.7618C>G	L2540V	-	-	-	-	1	-	2.31046e-09	B strong	0.0132238	B strong	B strong	5.16297e-05	B strong	-	-	-	-	-
13	32357743	T	C	13_32357743_T_C	16	Missense	FALSE	c.7619T>C	L2540P	-	-	-	-	1	B strong	2.85709e-08	B strong	0.00484056	B strong	B strong	0.00145925	B strong	4.51151e-07	B strong	-	-	-
13	32357743	T	A	13_32357743_T_A	16	Missense	TRUE	c.7619T>A	L2540Q	-	-	-	-	1	B_str_mod	2.57136e-05	B strong	0.257393	VUS	-	0.00011059	B strong	0.0169062	B moderate	-	-	-
13	32357743	T	G	13_32357743_T_G	16	Missense	FALSE	c.7619T>G	L2540R	-	-	-	-	1	B strong	3.24095e-08	B strong	0.00367787	B strong	B strong	8.6444e-06	B strong	1.3838e-08	B strong	-	-	-
13	32357744	G	C	13_32357744_G_C	16	Synonymous	FALSE	c.7620G>C	L2540L	-	-	-	-	1	B strong	1.26756e-08	B strong	0.00814259	B strong	B strong	5.65325e-06	B strong	3.77547e-06	B strong	-	-	-
13	32357744	G	T	13_32357744_G_T	16	Synonymous	FALSE	c.7620G>T	L2540L	-	-	-	-	1	B strong	1.25482e-11	B strong	0.00247922	B strong	B strong	1.56006e-07	B strong	7.40065e-11	B strong	-	-	-
13	32357744	G	A	13_32357744_G_A	16	Synonymous	FALSE	c.7620G>A	L2540L	-	-	LB	-	1	B strong	5.42419e-09	B strong	0.0026651	B strong	B strong	2.48133e-05	B strong	1.54201e-08	B strong	-	-	-
13	32357745	T	A	13_32357745_T_A	16	Missense	FALSE	c.7621T>A	Y2541N	-	-	-	-	-		0.00030344	B strong	0.0432546	B moderate	-	PPE	PPE	2.53039e-06	B strong	-	-	-
13	32357745	T	C	13_32357745_T_C	16	Missense	FALSE	c.7621T>C	Y2541H	-	-	-	-	-		2.12156e-07	B strong	0.00451054	B strong	-	PPE	PPE	3.18255e-12	B strong	-	-	-
13	32357745	T	G	13_32357745_T_G	16	Missense	FALSE	c.7621T>G	Y2541D	-	-	-	-	-		4.01636e-08	B strong	0.0027433	B strong	-	PPE	PPE	1.41387e-09	B strong	-	-	-
13	32357746	A	G	13_32357746_A_G	16	Missense	FALSE	c.7622A>G	Y2541C	-	-	-	-	-		0.000125754	B strong	0.00288304	B strong	-	PPE	PPE	1.04668e-08	B strong	-	-	-
13	32357837	A	T	13_32357837_A_T	16	Missense	FALSE	c.7713A>T	E2571D	-	-	-	-	1		0.0361573	B moderate	0.878842	P strong	-	3.81307e-05	B strong	0.999992	P strong	B str_P str	-	P str_B mod
13	32357746	A	C	13_32357746_A_C	16	Missense	FALSE	c.7622A>C	Y2541S	-	-	-	-	-		0.000250138	B strong	0.00255315	B strong	-	PPE	PPE	1.6217e-08	B strong	-	-	-
13	32357747	T	C	13_32357747_T_C	16	Synonymous	FALSE	c.7623T>C	Y2541Y	-	-	-	-	-	-	-	-	-	-	-	PPE	PPE	-	-	-	-	-
13	32357747	T	A	13_32357747_T_A	16	Nonsense	FALSE	c.7623T>A	Y2541*	-	-	-	-	-	-	-	-	-	-	-	PPE	PPE	-	-	-	-	-
13	32357747	T	G	13_32357747_T_G	16	Nonsense	FALSE	c.7623T>G	Y2541*	-	-	-	-	-	-	-	-	-	-	-	PPE	PPE	-	-	-	-	-
13	32357748	A	G	13_32357748_A_G	16	Missense	FALSE	c.7624A>G	T2542A	-	-	-	-	1	B_mod_str	9.70961e-07	B strong	0.0174797	B strong	B strong	0.0481082	B moderate	1.08886e-08	B strong	-	-	-
13	32357748	A	C	13_32357748_A_C	16	Missense	FALSE	c.7624A>C	T2542P	-	-	-	-	1	B strong	5.09095e-05	B strong	0.167941	VUS	-	2.43927e-05	B strong	0.0019157	B strong	-	-	-
13	32357748	A	T	13_32357748_A_T	16	Missense	FALSE	c.7624A>T	T2542S	-	-	-	-	1	B strong	6.99264e-07	B strong	0.00294418	B strong	B strong	6.05173e-07	B strong	2.42489e-05	B strong	-	-	-
13	32357907	G	C	13_32357907_G_C	16	Missense	FALSE	c.7783G>C	A2595P	-	-	-	-	1		0.062771	B moderate	0.173758	VUS	-	0.000623376	B strong	1	P strong	B str_P str	-	P str_B mod
13	32357749	C	T	13_32357749_C_T	16	Missense	FALSE	c.7625C>T	T2542M	-	-	-	-	1	B strong	4.77666e-08	B strong	0.00396655	B strong	B strong	0.000285425	B strong	1.85033e-05	B strong	-	-	-
13	32357749	C	G	13_32357749_C_G	16	Missense	FALSE	c.7625C>G	T2542R	-	-	-	-	1	B strong	0.00020329	B strong	0.025614	B moderate	B_str_mod	0.00418138	B strong	0.0015942	B strong	-	-	-
13	32357750	G	A	13_32357750_G_A	16	Synonymous	FALSE	c.7626G>A	T2542T	-	-	B (ENIGMA)	-	1	B strong	1.91204e-08	B strong	0.00604657	B strong	B strong	5.25646e-08	B strong	0.00158359	B strong	-	-	-
13	32357750	G	C	13_32357750_G_C	16	Synonymous	FALSE	c.7626G>C	T2542T	-	-	LB	-	1	B_str_mod	1.45811e-06	B strong	0.0122044	B strong	B strong	1.40869e-05	B strong	0.0171178	B moderate	-	-	-
13	32357750	G	T	13_32357750_G_T	16	Synonymous	FALSE	c.7626G>T	T2542T	-	-	LB	-	1	B strong	1.6316e-08	B strong	0.00407328	B strong	B strong	1.5945e-06	B strong	3.78868e-06	B strong	-	-	-
13	32357751	T	G	13_32357751_T_G	16	Missense	FALSE	c.7627T>G	Y2543D	-	-	-	-	1	B strong	4.33633e-07	B strong	0.00252739	B strong	B strong	0.00104298	B strong	1.20508e-11	B strong	-	-	-
13	32357751	T	C	13_32357751_T_C	16	Missense	FALSE	c.7627T>C	Y2543H	-	-	-	-	1	B strong	1.30926e-08	B strong	0.00394502	B strong	B strong	3.19442e-06	B strong	0.000358449	B strong	-	-	-
13	32357751	T	A	13_32357751_T_A	16	Missense	FALSE	c.7627T>A	Y2543N	-	-	-	-	1	B strong	3.90558e-08	B strong	0.00470694	B strong	B strong	8.57221e-05	B strong	0.000260796	B strong	-	-	-
13	32357752	A	G	13_32357752_A_G	16	Missense	FALSE	c.7628A>G	Y2543C	-	-	-	-	1	B_str_mod	2.53716e-05	B strong	0.00495737	B strong	B strong	0.000130941	B strong	0.0188428	B moderate	-	-	-
13	32357752	A	T	13_32357752_A_T	16	Missense	FALSE	c.7628A>T	Y2543F	-	-	-	-	1	B strong	3.97894e-06	B strong	0.00373013	B strong	B strong	0.000708237	B strong	2.73723e-09	B strong	-	-	-
13	32357752	A	C	13_32357752_A_C	16	Missense	FALSE	c.7628A>C	Y2543S	-	-	-	-	1	B strong	5.59372e-10	B strong	0.00248133	B strong	B strong	0.00010273	B strong	4.68688e-11	B strong	-	-	-
13	32357753	T	A	13_32357753_T_A	16	Nonsense	FALSE	c.7629T>A	Y2543*	-	-	P (ENIGMA)	-	1	P strong	0.998251	P strong	0.917032	P strong	P strong	0.939692	P strong	1	P strong	-	-	-
13	32370983	T	G	13_32370983_T_G	20	Missense	FALSE	c.8515T>G	Y2839D	-	-	-	-	1		0.00475178	B strong	0.00735246	B strong	B strong	0.662751	P moderate	2.87528e-10	B strong	P mod_B str	P mod_B str	-
13	32357753	T	C	13_32357753_T_C	16	Synonymous	FALSE	c.7629T>C	Y2543Y	-	-	LB	-	1	B strong	8.81185e-07	B strong	0.00270657	B strong	B strong	0.00305	B strong	3.38131e-16	B strong	-	-	-
13	32357754	G	T	13_32357754_G_T	16	Missense	FALSE	c.7630G>T	G2544C	-	-	-	-	1	B strong	6.26563e-09	B strong	0.00363593	B strong	B strong	0.000160765	B strong	1.60444e-07	B strong	-	-	-
13	32357754	G	C	13_32357754_G_C	16	Missense	FALSE	c.7630G>C	G2544R	normal	-	-	-	1	-	2.51487e-09	B strong	0.00275763	B strong	B strong	3.95709e-07	B strong	-	-	-	-	-
13	32357754	G	A	13_32357754_G_A	16	Missense	FALSE	c.7630G>A	G2544S	normal	normal	-	-	1	B strong	5.7372e-09	B strong	0.00279987	B strong	B strong	0.00531016	B strong	2.60487e-09	B strong	-	-	-
13	32371053	T	C	13_32371053_T_C	20	Missense	FALSE	c.8585T>C	L2862P	hypomorph	-	-	-	1		0.00641401	B strong	0.0110059	B strong	B strong	0.705328	P moderate	5.00867e-08	B strong	P mod_B str	P mod_B str	-
13	32357755	G	A	13_32357755_G_A	16	Missense	FALSE	c.7631G>A	G2544D	normal	-	-	-	1	-	0.000274017	B strong	0.0118654	B strong	B strong	0.00703887	B strong	-	-	-	-	-
13	32357755	G	T	13_32357755_G_T	16	Missense	FALSE	c.7631G>T	G2544V	-	-	-	-	1	B strong	7.45897e-05	B strong	0.0357874	B moderate	B_str_mod	0.00200654	B strong	0.000295676	B strong	-	-	-
13	32357756	C	T	13_32357756_C_T	16	Synonymous	FALSE	c.7632C>T	G2544G	-	-	LB (ENIGMA)	-	1	B strong	3.09029e-09	B strong	0.00855246	B strong	B strong	1.37247e-08	B strong	0.00119384	B strong	-	-	-
13	32357756	C	G	13_32357756_C_G	16	Synonymous	FALSE	c.7632C>G	G2544G	-	-	LB	-	1	B strong	7.81567e-10	B strong	0.00363948	B strong	B strong	1.21885e-07	B strong	1.82048e-06	B strong	-	-	-
13	32357756	C	A	13_32357756_C_A	16	Synonymous	FALSE	c.7632C>A	G2544G	-	-	-	-	1	B strong	1.16783e-08	B strong	0.00433314	B strong	B strong	4.17479e-06	B strong	9.69911e-09	B strong	-	-	-
13	32357757	G	T	13_32357757_G_T	16	Missense	FALSE	c.7633G>T	V2545F	-	-	-	-	1	B strong	3.96196e-10	B strong	0.00311561	B strong	B strong	1.97179e-08	B strong	1.41039e-05	B strong	-	-	-
13	32357757	G	A	13_32357757_G_A	16	Missense	FALSE	c.7633G>A	V2545I	-	-	-	-	1	B strong	1.12256e-10	B strong	0.00410395	B strong	B strong	0.000187602	B strong	3.12801e-14	B strong	-	-	-
13	32357757	G	C	13_32357757_G_C	16	Missense	FALSE	c.7633G>C	V2545L	-	-	-	-	1	B strong	0.000153016	B strong	0.00618024	B strong	B strong	0.00125018	B strong	0.000195024	B strong	-	-	-
13	32357758	T	C	13_32357758_T_C	16	Missense	FALSE	c.7634T>C	V2545A	-	-	-	-	1	B_str_mod	2.92117e-08	B strong	0.00276031	B strong	B strong	4.83011e-06	B strong	0.0141453	B moderate	-	-	-
13	32357758	T	A	13_32357758_T_A	16	Missense	FALSE	c.7634T>A	V2545D	-	-	-	-	1	B strong	2.53242e-05	B strong	0.0055581	B strong	B strong	0.000115846	B strong	7.55142e-06	B strong	-	-	-
13	32362674	C	G	13_32362674_C_G	17	Missense	FALSE	c.7957C>G	L2653V	-	-	-	-	1		0.054744	B moderate	0.988359	P strong	-	0.000632902	B strong	1	P strong	B str_P str	-	P str_B mod
13	32357759	T	C	13_32357759_T_C	16	Synonymous	FALSE	c.7635T>C	V2545V	-	-	-	-	1	B_str_mod	1.30045e-05	B strong	0.00957117	B strong	B strong	0.000141902	B strong	0.0136401	B moderate	-	-	-
13	32357759	T	G	13_32357759_T_G	16	Synonymous	FALSE	c.7635T>G	V2545V	-	-	-	-	1	-	9.50719e-09	B strong	0.0760434	B supporting	B_str_sup	1.63298e-06	B strong	-	-	-	-	-
13	32362680	C	G	13_32362680_C_G	17	Missense	FALSE	c.7963C>G	Q2655E	-	-	-	-	1		0.0268725	B moderate	0.3545	P supporting	-	0.00171397	B strong	1	P strong	B str_P str	-	P str_B mod
13	32362684	T	G	13_32362684_T_G	17	Missense	FALSE	c.7967T>G	L2656R	-	-	-	-	1		0.0629313	B moderate	0.698607	P moderate	-	0.00300806	B strong	1	P strong	B str_P str	-	P str_B mod
13	32357760	T	C	13_32357760_T_C	16	Missense	FALSE	c.7636T>C	S2546P	-	-	-	-	1	B strong	2.99651e-05	B strong	0.0247952	B moderate	B_str_mod	0.00151102	B strong	0.0029778	B strong	-	-	-
13	32357760	T	A	13_32357760_T_A	16	Missense	FALSE	c.7636T>A	S2546T	-	-	-	-	1	B strong	2.55044e-05	B strong	0.00507686	B strong	B strong	0.000507854	B strong	0.000245793	B strong	-	-	-
13	32357761	C	G	13_32357761_C_G	16	Missense	FALSE	c.7637C>G	S2546C	-	-	-	-	1	B strong	1.43937e-06	B strong	0.00420721	B strong	B strong	0.000155136	B strong	1.29321e-07	B strong	-	-	-
13	32357761	C	T	13_32357761_C_T	16	Missense	FALSE	c.7637C>T	S2546F	-	-	-	-	1	B_mod_str	2.52261e-05	B strong	0.00402455	B strong	B strong	0.034874	B moderate	7.25818e-09	B strong	-	-	-
13	32370434	G	C	13_32370434_G_C	19	Missense	FALSE	c.8364G>C	W2788C	hypomorph	-	-	-	1		0.123647	VUS	0.578589	P moderate	-	0.701516	P moderate	0.00059269	B strong	P mod_B str	P mod_VUS	B str_VUS
13	32357762	T	C	13_32357762_T_C	16	Synonymous	FALSE	c.7638T>C	S2546S	-	-	LB (ENIGMA)	-	1	B strong	1.1288e-08	B strong	0.00260228	B strong	B strong	6.45907e-08	B strong	4.04253e-05	B strong	-	-	-
13	32357762	T	G	13_32357762_T_G	16	Synonymous	FALSE	c.7638T>G	S2546S	-	-	-	-	1	-	0.00127875	B strong	0.262059	VUS	-	0.033672	B moderate	-	-	-	-	-
13	32357762	T	A	13_32357762_T_A	16	Synonymous	FALSE	c.7638T>A	S2546S	-	-	-	-	1	B strong	9.41829e-10	B strong	0.00256555	B strong	B strong	1.64201e-07	B strong	4.32013e-06	B strong	-	-	-
13	32357763	A	T	13_32357763_A_T	16	Nonsense	FALSE	c.7639A>T	K2547*	-	-	-	-	1	P strong	0.999989	P strong	0.986872	P strong	P strong	0.999681	P strong	1	P strong	-	-	-
13	32357763	A	G	13_32357763_A_G	16	Missense	FALSE	c.7639A>G	K2547E	-	-	-	-	1	B strong	9.04919e-08	B strong	0.00626041	B strong	B strong	0.000344557	B strong	0.00442769	B strong	-	-	-
13	32362692	A	C	13_32362692_A_C	17	Synonymous	TRUE	c.7975A>C	R2659R	-	-	-	-	1		0.0304682	B moderate	0.286085	VUS	-	0.0149525	B strong	0.676599	P strong	B str_P str	-	P str_B mod
13	32357764	A	T	13_32357764_A_T	16	Missense	FALSE	c.7640A>T	K2547I	-	-	-	-	1	B strong	1.22532e-10	B strong	0.00285039	B strong	B strong	3.46661e-08	B strong	8.66349e-05	B strong	-	-	-
13	32357764	A	G	13_32357764_A_G	16	Missense	FALSE	c.7640A>G	K2547R	-	-	-	-	1	B strong	6.98835e-10	B strong	0.00451301	B strong	B strong	1.38071e-05	B strong	1.84197e-18	B strong	-	-	-
13	32357764	A	C	13_32357764_A_C	16	Missense	FALSE	c.7640A>C	K2547T	-	-	-	-	1	B strong	3.74603e-09	B strong	0.00367997	B strong	B strong	0.000195987	B strong	8.99711e-07	B strong	-	-	-
13	32363357	A	T	13_32363357_A_T	18	Missense	FALSE	c.8155A>T	I2719F	-	-	-	-	1		0.0293563	B moderate	0.963676	P strong	-	0.000689226	B strong	0.999998	P strong	B str_P str	-	P str_B mod
13	32357765	A	C	13_32357765_A_C	16	Missense	FALSE	c.7641A>C	K2547N	-	-	-	-	1	-	4.40581e-11	B strong	0.00316142	B strong	B strong	2.47538e-09	B strong	-	-	-	-	-
13	32357765	A	G	13_32357765_A_G	16	Synonymous	FALSE	c.7641A>G	K2547K	-	-	-	-	1	B strong	6.53812e-09	B strong	0.00276144	B strong	B strong	1.0637e-05	B strong	4.21582e-08	B strong	-	-	-
13	32357766	C	G	13_32357766_C_G	16	Missense	FALSE	c.7642C>G	H2548D	-	-	-	-	1	-	0.00253511	B strong	0.0349364	B moderate	B_str_mod	0.0148623	B strong	-	-	-	-	-
13	32357766	C	A	13_32357766_C_A	16	Missense	FALSE	c.7642C>A	H2548N	-	-	-	-	1	B strong	1.44446e-06	B strong	0.0109148	B strong	B strong	0.000314367	B strong	2.31737e-05	B strong	-	-	-
13	32363408	C	A	13_32363408_C_A	18	Missense	FALSE	c.8206C>A	L2736I	-	-	-	-	1		0.0368208	B moderate	0.139426	VUS	-	0.00497702	B strong	0.998464	P strong	B str_P str	-	P str_B mod
13	32357767	A	T	13_32357767_A_T	16	Missense	FALSE	c.7643A>T	H2548L	-	-	-	-	1	-	0.0305362	B moderate	0.950116	P strong	-	0.0366904	B moderate	-	-	-	-	-
13	32357767	A	C	13_32357767_A_C	16	Missense	FALSE	c.7643A>C	H2548P	-	-	-	-	1	B_mod_str	0.000550894	B strong	0.0100136	B strong	B strong	0.0359826	B moderate	4.10036e-09	B strong	-	-	-
13	32357767	A	G	13_32357767_A_G	16	Missense	FALSE	c.7643A>G	H2548R	-	-	-	-	1	B_mod_str	1.34804e-07	B strong	0.00251257	B strong	B strong	0.0230922	B moderate	7.20316e-08	B strong	-	-	-
13	32376778	C	T	13_32376778_C_T	21	Missense	FALSE	c.8741C>T	P2914L	-	-	-	-	1		0.00405513	B strong	0.0068476	B strong	B strong	0.496737	P moderate	4.05561e-07	B strong	P mod_B str	P mod_B str	-
13	32357768	T	A	13_32357768_T_A	16	Missense	FALSE	c.7644T>A	H2548Q	-	-	-	-	1	B strong	4.31461e-08	B strong	0.00335911	B strong	B strong	0.00195809	B strong	1.11353e-11	B strong	-	-	-
13	32357768	T	C	13_32357768_T_C	16	Synonymous	FALSE	c.7644T>C	H2548H	-	-	LB	-	1	B strong	1.3242e-06	B strong	0.0317295	B moderate	B_str_mod	0.000495346	B strong	3.82397e-07	B strong	-	-	-
13	32379356	C	T	13_32379356_C_T	22	Missense	TRUE	c.8794C>T	H2932Y	-	-	-	-	1		0.0075366	B strong	0.00779933	B strong	B strong	0.53861	P moderate	9.86994e-06	B strong	P mod_B str	P mod_B str	-
13	32357769	T	G	13_32357769_T_G	16	Missense	FALSE	c.7645T>G	C2549G	-	-	-	-	1	B strong	2.54372e-05	B strong	0.00292643	B strong	B strong	4.95368e-05	B strong	6.32008e-05	B strong	-	-	-
13	32357769	T	C	13_32357769_T_C	16	Missense	FALSE	c.7645T>C	C2549R	-	-	-	-	1	B strong	2.37973e-07	B strong	0.00314303	B strong	B strong	0.00462061	B strong	6.64845e-07	B strong	-	-	-
13	32357770	G	C	13_32357770_G_C	16	Missense	FALSE	c.7646G>C	C2549S	-	-	-	-	1	B strong	7.61745e-05	B strong	0.00253233	B strong	B strong	0.0129423	B strong	4.64228e-15	B strong	-	-	-
13	32357770	G	T	13_32357770_G_T	16	Missense	FALSE	c.7646G>T	C2549F	-	-	-	-	1	B strong	4.0443e-09	B strong	0.00277157	B strong	B strong	4.39395e-05	B strong	1.69507e-06	B strong	-	-	-
13	32357770	G	A	13_32357770_G_A	16	Missense	FALSE	c.7646G>A	C2549Y	-	-	-	-	1	B strong	2.75519e-07	B strong	0.00253469	B strong	B strong	0.00175132	B strong	9.59287e-09	B strong	-	-	-
13	32357771	C	A	13_32357771_C_A	16	Nonsense	FALSE	c.7647C>A	C2549*	-	-	P (ENIGMA)	-	1	P strong	0.997397	P strong	0.889911	P strong	P strong	0.988666	P strong	0.99997	P strong	-	-	-
13	32370963	A	C	13_32370963_A_C	20	Missense	FALSE	c.8495A>C	E2832A	-	-	-	-	1		0.0421239	B moderate	0.0651116	B moderate	B moderate	0.000757206	B strong	0.998495	P strong	B str_P str	-	P str_B mod
13	32357771	C	G	13_32357771_C_G	16	Missense	FALSE	c.7647C>G	C2549W	-	-	-	-	1	B strong	4.198e-07	B strong	0.00894365	B strong	B strong	0.000885626	B strong	0.000192529	B strong	-	-	-
13	32357772	A	C	13_32357772_A_C	16	Missense	FALSE	c.7648A>C	I2550L	-	-	-	-	1	-	5.46248e-07	B strong	0.00449741	B strong	B strong	0.000136617	B strong	-	-	-	-	-
13	32357772	A	T	13_32357772_A_T	16	Missense	TRUE	c.7648A>T	I2550L	-	-	-	-	1	-	7.64488e-10	B strong	0.00264814	B strong	B strong	1.66248e-06	B strong	-	-	-	-	-
13	32357772	A	G	13_32357772_A_G	16	Missense	FALSE	c.7648A>G	I2550V	-	-	-	-	1	B strong	1.12504e-06	B strong	0.00450332	B strong	B strong	0.000427523	B strong	4.0452e-06	B strong	-	-	-
13	32357773	T	A	13_32357773_T_A	16	Missense	FALSE	c.7649T>A	I2550K	-	-	-	-	1	B strong	9.01878e-09	B strong	0.00438655	B strong	B strong	6.02117e-07	B strong	6.21987e-05	B strong	-	-	-
13	32357773	T	G	13_32357773_T_G	16	Missense	FALSE	c.7649T>G	I2550R	-	-	-	-	1	-	9.36391e-06	B strong	0.00256336	B strong	B strong	0.000201675	B strong	-	-	-	-	-
13	32357773	T	C	13_32357773_T_C	16	Missense	FALSE	c.7649T>C	I2550T	-	-	-	-	1	B strong	1.20228e-08	B strong	0.0025188	B strong	B strong	0.00170155	B strong	3.29477e-07	B strong	-	-	-
13	32357774	A	T	13_32357774_A_T	16	Synonymous	TRUE	c.7650A>T	I2550I	-	-	LB (ENIGMA)	-	1	B strong	1.50946e-08	B strong	0.00291931	B strong	B strong	2.20364e-05	B strong	7.2515e-06	B strong	-	-	-
13	32371002	G	A	13_32371002_G_A	20	Missense	FALSE	c.8534G>A	R2845K	-	-	-	-	1		0.0284758	B moderate	0.674979	P moderate	-	2.96693e-05	B strong	0.99898	P strong	B str_P str	-	P str_B mod
13	32379317	G	T	13_32379317_G_T	22	Missense	TRUE	c.8755G>T	G2919C	-	-	-	-	1		0.0265354	B moderate	0.500726	P moderate	-	1.02469e-05	B strong	0.998441	P strong	B str_P str	-	P str_B mod
13	32357775	A	T	13_32357775_A_T	16	Nonsense	TRUE	c.7651A>T	K2551*	-	-	-	-	1	P strong	0.999874	P strong	0.999865	P strong	P strong	0.995095	P strong	1	P strong	-	-	-
13	32379384	A	T	13_32379384_A_T	22	Missense	FALSE	c.8822A>T	Q2941L	-	-	-	-	1		0.0290507	B moderate	0.777059	P strong	-	6.62496e-05	B strong	0.999996	P strong	B str_P str	-	P str_B mod
13	32357775	A	C	13_32357775_A_C	16	Missense	FALSE	c.7651A>C	K2551Q	-	-	-	-	1	B strong	3.51291e-09	B strong	0.00340443	B strong	B strong	0.00136973	B strong	9.31622e-11	B strong	-	-	-
13	32379387	C	G	13_32379387_C_G	22	Missense	FALSE	c.8825C>G	A2942G	-	-	-	-	1		0.0699502	B moderate	0.559183	P moderate	-	7.3762e-06	B strong	0.999931	P strong	B str_P str	-	P str_B mod
13	32357776	A	G	13_32357776_A_G	16	Missense	FALSE	c.7652A>G	K2551R	-	-	-	-	1	B strong	4.01254e-10	B strong	0.00445348	B strong	B strong	3.84813e-06	B strong	7.01279e-16	B strong	-	-	-
13	32357776	A	C	13_32357776_A_C	16	Missense	FALSE	c.7652A>C	K2551T	-	-	-	-	1	B strong	2.27203e-08	B strong	0.00249329	B strong	B strong	0.000789834	B strong	2.868e-06	B strong	-	-	-
13	32357777	A	T	13_32357777_A_T	16	Missense	FALSE	c.7653A>T	K2551N	-	-	-	-	1	B strong	7.52874e-05	B strong	0.00379051	B strong	B strong	0.0042589	B strong	9.96982e-09	B strong	-	-	-
13	32357777	A	C	13_32357777_A_C	16	Missense	FALSE	c.7653A>C	K2551N	-	-	-	-	1	B strong	3.32402e-09	B strong	0.00322859	B strong	B strong	7.61226e-07	B strong	5.26099e-07	B strong	-	-	-
13	32379410	A	G	13_32379410_A_G	22	Missense	FALSE	c.8848A>G	K2950E	-	-	-	-	1		0.0321555	B moderate	0.852071	P strong	-	0.000576084	B strong	0.999572	P strong	B str_P str	-	P str_B mod
13	32379505	A	C	13_32379505_A_C	22	Missense	FALSE	c.8943A>C	E2981D	-	-	-	-	1		0.00122522	B strong	0.00312715	B strong	B strong	0.709483	P moderate	1.56046e-08	B strong	P mod_B str	P mod_B str	-
13	32357778	A	C	13_32357778_A_C	16	Missense	FALSE	c.7654A>C	I2552L	-	-	-	-	1	-	0.000338676	B strong	0.00272802	B strong	B strong	0.00196158	B strong	-	-	-	-	-
13	32357778	A	G	13_32357778_A_G	16	Missense	FALSE	c.7654A>G	I2552V	-	-	-	-	1	B_mod_str	9.34507e-06	B strong	0.00299646	B strong	B strong	0.0345341	B moderate	5.4974e-12	B strong	-	-	-
13	32380012	A	T	13_32380012_A_T	24	Synonymous	TRUE	c.9123A>T	S3041S	-	-	LB	-	1		0.0181701	B strong	0.00841404	B strong	B strong	0.640908	P moderate	5.56625e-09	B strong	P mod_B str	P mod_B str	-
13	32380026	T	C	13_32380026_T_C	24	Missense	TRUE	c.9137T>C	F3046S	-	-	-	-	1		0.00448356	B strong	0.038898	B moderate	B_str_mod	0.704213	P moderate	1.65821e-07	B strong	P mod_B str	P mod_B str	-
13	32379417	T	G	13_32379417_T_G	22	Missense	FALSE	c.8855T>G	M2952R	-	-	-	-	1		0.0307998	B moderate	0.971366	P strong	-	4.18529e-06	B strong	1	P strong	B str_P str	-	P str_B mod
13	32379780	A	T	13_32379780_A_T	23	Missense	FALSE	c.8984A>T	D2995V	-	-	-	-	1		0.0335916	B moderate	0.756202	P strong	-	0.000546916	B strong	0.999998	P strong	B str_P str	-	P str_B mod
13	32357780	T	C	13_32357780_T_C	16	Synonymous	FALSE	c.7656T>C	I2552I	-	-	-	-	1	B strong	1.61496e-05	B strong	0.00390855	B strong	B strong	0.00151622	B strong	9.88775e-08	B strong	-	-	-
13	32357780	T	G	13_32357780_T_G	16	Missense	FALSE	c.7656T>G	I2552M	-	-	-	-	1	B_mod_str	5.0559e-05	B strong	0.00252157	B strong	B strong	0.0287329	B moderate	1.26655e-09	B strong	-	-	-
13	32394805	C	G	13_32394805_C_G	25	Missense	FALSE	c.9373C>G	L3125V	-	-	-	-	1		0.00721189	B strong	0.00420399	B strong	B strong	0.689031	P moderate	2.39371e-07	B strong	P mod_B str	P mod_B str	-
13	32357781	A	C	13_32357781_A_C	16	Missense	FALSE	c.7657A>C	N2553H	-	-	-	-	1	B strong	4.96059e-07	B strong	0.00248587	B strong	B strong	0.000106911	B strong	0.000125553	B strong	-	-	-
13	32357781	A	T	13_32357781_A_T	16	Missense	TRUE	c.7657A>T	N2553Y	-	-	-	-	1	B_mod_str	5.01262e-05	B strong	0.00289151	B strong	B strong	0.0285281	B moderate	1.37406e-11	B strong	-	-	-
13	32357782	A	T	13_32357782_A_T	16	Missense	FALSE	c.7658A>T	N2553I	-	-	-	-	1	-	0.884193	P strong	0.97143	P strong	P strong	0.882722	P strong	-	-	-	-	-
13	32357782	A	G	13_32357782_A_G	16	Missense	FALSE	c.7658A>G	N2553S	-	-	-	-	1	B strong	7.3676e-08	B strong	0.00334241	B strong	B strong	0.000312	B strong	0.000184107	B strong	-	-	-
13	32380007	G	T	13_32380007_G_T	24	Missense	TRUE	c.9118G>T	V3040F	-	-	-	-	1		0.0602175	B moderate	0.292664	VUS	-	0.000102676	B strong	0.99958	P strong	B str_P str	-	P str_B mod
13	32357783	C	G	13_32357783_C_G	16	Missense	FALSE	c.7659C>G	N2553K	-	-	-	-	1	B strong	1.60261e-09	B strong	0.00300545	B strong	B strong	0.000204219	B strong	2.83458e-11	B strong	-	-	-
13	32357783	C	A	13_32357783_C_A	16	Missense	FALSE	c.7659C>A	N2553K	-	-	-	-	1	B strong	2.50653e-05	B strong	0.00258179	B strong	B strong	0.00864865	B strong	1.12531e-09	B strong	-	-	-
13	32380137	A	C	13_32380137_A_C	24	Missense	FALSE	c.9248A>C	K3083T	-	-	-	-	1		0.0380161	B moderate	0.015199	B strong	B_mod_str	0.00883943	B strong	0.985308	P strong	B str_P str	-	P str_B mod
13	32357784	A	C	13_32357784_A_C	16	Missense	FALSE	c.7660A>C	S2554R	-	-	-	-	1	-	2.34173e-07	B strong	0.00271242	B strong	B strong	6.51647e-07	B strong	-	-	-	-	-
13	32380141	A	T	13_32380141_A_T	24	Missense	FALSE	c.9252A>T	K3084N	-	-	-	-	1		0.0305133	B moderate	0.185498	VUS	-	3.02699e-06	B strong	0.999999	P strong	B str_P str	-	P str_B mod
13	32357784	A	G	13_32357784_A_G	16	Missense	FALSE	c.7660A>G	S2554G	normal	normal	-	-	1	B strong	1.57408e-09	B strong	0.00398697	B strong	B strong	1.60718e-06	B strong	1.08033e-13	B strong	-	-	-
13	32394773	T	C	13_32394773_T_C	25	Missense	FALSE	c.9341T>C	I3114T	-	-	-	-	1		0.0273701	B moderate	0.936213	P strong	-	0.00125278	B strong	0.992716	P strong	B str_P str	-	P str_B mod
13	32394932	A	T	13_32394932_A_T	25	Missense	FALSE	c.9500A>T	E3167V	-	-	-	-	1		0.0500353	B moderate	0.161002	VUS	-	1.94903e-06	B strong	1	P strong	B str_P str	-	P str_B mod
13	32396900	T	A	13_32396900_T_A	26	Missense	FALSE	c.9504T>A	N3168K	-	-	-	-	1		0.0380132	B moderate	0.941328	P strong	-	0.000115379	B strong	0.999904	P strong	B str_P str	-	P str_B mod
13	32396922	G	A	13_32396922_G_A	26	Missense	FALSE	c.9526G>A	A3176T	-	-	-	-	1		0.032853	B moderate	0.767458	P strong	-	0.00020597	B strong	0.989232	P strong	B str_P str	-	P str_B mod
13	32357786	C	A	13_32357786_C_A	16	Missense	FALSE	c.7662C>A	S2554R	-	-	-	-	1	B strong	9.2333e-09	B strong	0.00619493	B strong	B strong	0.00115562	B strong	4.55196e-06	B strong	-	-	-
13	32357786	C	T	13_32357786_C_T	16	Synonymous	FALSE	c.7662C>T	S2554S	-	-	-	-	1	B_str_mod	2.453e-07	B strong	0.00868385	B strong	B strong	2.6064e-05	B strong	0.0235352	B moderate	-	-	-
13	32357787	A	T	13_32357787_A_T	16	Nonsense	FALSE	c.7663A>T	K2555*	-	-	P	-	1	-	0.999839	P strong	0.413446	P supporting	P _str_sup	0.999873	P strong	-	-	-	-	-
13	32356425	T	C	13_32356425_T_C	15	Intronic	FALSE	c.7436-3T>C	-	-	-	-	-	1		4.46938e-07	B strong	0.0113512	B strong	B strong	2.05793e-07	B strong	0.980292	P strong	B str_P str	-	P str_B str
13	32357787	A	C	13_32357787_A_C	16	Missense	FALSE	c.7663A>C	K2555Q	-	-	-	-	1	B strong	2.50256e-05	B strong	0.00420138	B strong	B strong	0.000810859	B strong	2.6778e-12	B strong	-	-	-
13	32356429	T	A	13_32356429_T_A	15	Missense	FALSE	c.7437T>A	D2479E	-	-	-	-	1		5.25056e-08	B strong	0.0102219	B strong	B strong	3.56945e-06	B strong	0.723995	P strong	B str_P str	-	P str_B str
13	32357788	A	G	13_32357788_A_G	16	Missense	FALSE	c.7664A>G	K2555R	-	-	-	-	1	B strong	1.85812e-06	B strong	0.00310588	B strong	B strong	0.00227884	B strong	8.06522e-13	B strong	-	-	-
13	32357788	A	C	13_32357788_A_C	16	Missense	FALSE	c.7664A>C	K2555T	-	-	-	-	1	B strong	9.63957e-07	B strong	0.00283643	B strong	B strong	0.000728929	B strong	1.671e-06	B strong	-	-	-
13	32357789	A	C	13_32357789_A_C	16	Missense	FALSE	c.7665A>C	K2555N	-	-	-	-	1	B_str_mod	1.13799e-07	B strong	0.00531843	B strong	B strong	0.0001087	B strong	0.00616339	B moderate	-	-	-
13	32357789	A	T	13_32357789_A_T	16	Missense	TRUE	c.7665A>T	K2555N	-	-	-	-	1	B strong	5.34862e-10	B strong	0.00268177	B strong	B strong	2.50557e-06	B strong	7.13424e-08	B strong	-	-	-
13	32357789	A	G	13_32357789_A_G	16	Synonymous	FALSE	c.7665A>G	K2555K	-	-	LB	-	1	B strong	1.29926e-08	B strong	0.00268884	B strong	B strong	0.000111762	B strong	2.06814e-11	B strong	-	-	-
13	32357790	A	G	13_32357790_A_G	16	Missense	FALSE	c.7666A>G	N2556D	-	-	-	-	1	B strong	8.33223e-08	B strong	0.00256156	B strong	B strong	0.000403583	B strong	3.28368e-07	B strong	-	-	-
13	32357790	A	C	13_32357790_A_C	16	Missense	FALSE	c.7666A>C	N2556H	-	-	-	-	1	B strong	1.35191e-07	B strong	0.00294883	B strong	B strong	0.0030978	B strong	4.71009e-11	B strong	-	-	-
13	32394809	A	T	13_32394809_A_T	25	Missense	FALSE	c.9377A>T	Q3126L	-	-	-	-	1		0.0112985	B strong	0.00602154	B strong	B strong	0.468171	P moderate	1.65552e-05	B strong	P mod_B str	P mod_B str	-
13	32357791	A	T	13_32357791_A_T	16	Missense	FALSE	c.7667A>T	N2556I	-	-	-	-	1	P strong	0.998868	P strong	0.984548	P strong	P strong	0.994064	P strong	1	P strong	-	-	-
13	32356429	T	C	13_32356429_T_C	15	Synonymous	FALSE	c.7437T>C	D2479D	-	-	LB	-	1		9.50379e-09	B strong	0.023026	B moderate	B_str_mod	6.998e-08	B strong	0.996216	P strong	B str_P str	-	P str_B str
13	32356433	A	C	13_32356433_A_C	15	Missense	FALSE	c.7441A>C	I2481L	-	-	-	-	1		1.2222e-06	B strong	0.212885	VUS	-	3.67954e-07	B strong	1	P strong	B str_P str	-	P str_B str
13	32356434	T	C	13_32356434_T_C	15	Missense	FALSE	c.7442T>C	I2481T	-	-	-	-	1		2.57087e-05	B strong	0.133543	VUS	-	1.60361e-05	B strong	0.997828	P strong	B str_P str	-	P str_B str
13	32356435	T	C	13_32356435_T_C	15	Synonymous	FALSE	c.7443T>C	I2481I	-	-	-	-	1		4.23231e-05	B strong	0.426958	P supporting	-	2.41893e-05	B strong	1	P strong	B str_P str	-	P str_B str
13	32357792	T	C	13_32357792_T_C	16	Synonymous	FALSE	c.7668T>C	N2556N	-	-	-	-	1	-	3.62943e-05	B strong	0.0148398	B strong	B strong	0.000352759	B strong	-	-	-	-	-
13	32394810	G	T	13_32394810_G_T	25	Missense	FALSE	c.9378G>T	Q3126H	-	-	-	-	1		0.0102509	B strong	0.00382009	B strong	B strong	0.54922	P moderate	4.9785e-07	B strong	P mod_B str	P mod_B str	-
13	32357793	G	T	13_32357793_G_T	16	Missense	FALSE	c.7669G>T	A2557S	-	-	-	-	1	B strong	5.90724e-08	B strong	0.0579714	B moderate	B_str_mod	6.11278e-06	B strong	0.000146974	B strong	-	-	-
13	32357793	G	A	13_32357793_G_A	16	Missense	FALSE	c.7669G>A	A2557T	hypomorph	-	-	-	1	B strong	5.17692e-05	B strong	0.0820616	B supporting	B_str_sup	0.00114294	B strong	2.41605e-06	B strong	-	-	-
13	32357794	C	A	13_32357794_C_A	16	Missense	FALSE	c.7670C>A	A2557E	-	-	-	-	1	P strong	0.999949	P strong	0.995279	P strong	P strong	0.999674	P strong	0.999841	P strong	-	-	-
13	32357794	C	G	13_32357794_C_G	16	Missense	FALSE	c.7670C>G	A2557G	-	-	-	-	1	P strong	0.999998	P strong	0.998738	P strong	P strong	0.999999	P strong	0.995364	P strong	-	-	-
13	32357794	C	T	13_32357794_C_T	16	Missense	FALSE	c.7670C>T	A2557V	hypomorph	-	-	-	1	P strong	0.882914	P strong	0.979102	P strong	P strong	0.953404	P strong	0.955421	P strong	-	-	-
13	32357795	A	G	13_32357795_A_G	16	Synonymous	FALSE	c.7671A>G	A2557A	-	-	LB	-	1	B strong	4.22023e-09	B strong	0.00661268	B strong	B strong	1.01546e-06	B strong	2.59146e-06	B strong	-	-	-
13	32357795	A	T	13_32357795_A_T	16	Synonymous	FALSE	c.7671A>T	A2557A	-	-	-	-	1	B strong	5.31863e-08	B strong	0.00687225	B strong	B strong	3.35947e-05	B strong	6.33564e-09	B strong	-	-	-
13	32357795	A	C	13_32357795_A_C	16	Synonymous	FALSE	c.7671A>C	A2557A	-	-	LB	-	1	B strong	4.01104e-09	B strong	0.00376475	B strong	B strong	1.23163e-05	B strong	8.69337e-09	B strong	-	-	-
13	32357796	G	T	13_32357796_G_T	16	Nonsense	TRUE	c.7672G>T	E2558*	-	-	-	-	1	-	0.987274	P strong	0.928482	P strong	P strong	0.993805	P strong	-	-	-	-	-
13	32357796	G	A	13_32357796_G_A	16	Missense	FALSE	c.7672G>A	E2558K	-	-	-	-	1	-	1.61295e-06	B strong	0.0259815	B moderate	B_str_mod	5.30116e-05	B strong	-	-	-	-	-
13	32394886	G	C	13_32394886_G_C	25	Missense	FALSE	c.9454G>C	E3152Q	-	-	-	-	1		0.00268809	B strong	0.0335816	B moderate	B_str_mod	0.481038	P moderate	2.5278e-07	B strong	P mod_B str	P mod_B str	-
13	32357797	A	C	13_32357797_A_C	16	Missense	FALSE	c.7673A>C	E2558A	-	-	-	-	1	B strong	1.04225e-08	B strong	0.00400211	B strong	B strong	4.43895e-07	B strong	7.13543e-08	B strong	-	-	-
13	32357797	A	G	13_32357797_A_G	16	Missense	FALSE	c.7673A>G	E2558G	-	-	-	-	1	B strong	3.27563e-09	B strong	0.0045032	B strong	B strong	0.000211192	B strong	1.85497e-06	B strong	-	-	-
13	32394896	T	C	13_32394896_T_C	25	Missense	FALSE	c.9464T>C	F3155S	-	-	-	-	1		0.0145717	B strong	0.125365	VUS	-	0.625408	P moderate	6.24503e-06	B strong	P mod_B str	P mod_B str	-
13	32394903	G	C	13_32394903_G_C	25	Missense	FALSE	c.9471G>C	E3157D	-	-	-	-	1		0.00221129	B strong	0.0223355	B strong	B strong	0.628762	P moderate	7.55614e-07	B strong	P mod_B str	P mod_B str	-
13	32357798	G	T	13_32357798_G_T	16	Missense	FALSE	c.7674G>T	E2558D	-	-	-	-	1	B strong	3.94925e-08	B strong	0.0194771	B strong	B strong	1.38004e-06	B strong	5.37125e-05	B strong	-	-	-
13	32357798	G	A	13_32357798_G_A	16	Synonymous	FALSE	c.7674G>A	E2558E	-	-	-	-	1	B strong	2.62379e-08	B strong	0.00715222	B strong	B strong	3.04217e-06	B strong	0.00157984	B strong	-	-	-
13	32357799	T	G	13_32357799_T_G	16	Missense	FALSE	c.7675T>G	S2559A	-	-	-	-	1	-	2.50143e-05	B strong	0.0077493	B strong	B strong	1.49525e-06	B strong	-	-	-	-	-
13	32396911	T	A	13_32396911_T_A	26	Missense	FALSE	c.9515T>A	L3172H	-	-	-	-	1		0.00239804	B strong	0.00328604	B strong	B strong	0.47408	P moderate	2.28266e-16	B strong	P mod_B str	P mod_B str	-
13	32357799	T	A	13_32357799_T_A	16	Missense	FALSE	c.7675T>A	S2559T	-	-	-	-	1	B strong	2.1355e-08	B strong	0.00274805	B strong	B strong	2.37574e-05	B strong	3.13936e-09	B strong	-	-	-
13	32357800	C	G	13_32357800_C_G	16	Missense	FALSE	c.7676C>G	S2559C	-	-	-	-	1	B strong	3.35509e-11	B strong	0.00409635	B strong	B strong	8.92493e-08	B strong	6.435e-15	B strong	-	-	-
13	32356436	A	T	13_32356436_A_T	15	Missense	FALSE	c.7444A>T	T2482S	-	-	-	-	1		4.98993e-07	B strong	0.00445913	B strong	B strong	4.35927e-06	B strong	0.986893	P strong	B str_P str	-	P str_B str
13	32357800	C	A	13_32357800_C_A	16	Missense	FALSE	c.7676C>A	S2559Y	-	-	-	-	1	B strong	7.45784e-06	B strong	0.00800736	B strong	B strong	0.000800051	B strong	1.3293e-06	B strong	-	-	-
13	32357801	T	C	13_32357801_T_C	16	Synonymous	FALSE	c.7677T>C	S2559S	-	-	-	-	1	B strong	4.87862e-06	B strong	0.00711825	B strong	B strong	0.000181069	B strong	2.25092e-09	B strong	-	-	-
13	32357801	T	A	13_32357801_T_A	16	Synonymous	FALSE	c.7677T>A	S2559S	-	-	-	-	1	-	7.10874e-08	B strong	0.187165	VUS	-	7.15492e-07	B strong	-	-	-	-	-
13	32357801	T	G	13_32357801_T_G	16	Synonymous	FALSE	c.7677T>G	S2559S	-	-	-	-	-	-	6.17477e-06	B strong	0.00482659	B strong	-	8.92136e-06	B strong	-	-	-	-	-
13	32396922	G	T	13_32396922_G_T	26	Missense	FALSE	c.9526G>T	A3176S	-	-	-	-	1		0.00902253	B strong	0.208687	VUS	-	0.700399	P moderate	1.12983e-06	B strong	P mod_B str	P mod_B str	-
13	32357802	T	A	13_32357802_T_A	16	Missense	FALSE	c.7678T>A	F2560I	-	-	-	-	1	-	0.99677	P strong	0.98186	P strong	P strong	0.996765	P strong	-	-	-	-	-
13	32396929	A	T	13_32396929_A_T	26	Missense	FALSE	c.9533A>T	N3178I	-	-	-	-	1		0.000776785	B strong	0.00391188	B strong	B strong	0.476635	P moderate	1.4257e-12	B strong	P mod_B str	P mod_B str	-
13	32357803	T	G	13_32357803_T_G	16	Missense	FALSE	c.7679T>G	F2560C	-	-	-	-	1	-	0.369528	P supporting	0.860575	P strong	P_sup_str	0.972152	P strong	-	-	-	-	-
13	32370434	G	T	13_32370434_G_T	19	Missense	FALSE	c.8364G>T	W2788C	-	-	-	-	1		0.0849247	B supporting	0.49365	P moderate	-	0.727252	P moderate	0.000153551	B strong	P mod_B str	P mod_B sup	-
13	32357803	T	A	13_32357803_T_A	16	Missense	FALSE	c.7679T>A	F2560Y	-	-	-	-	1	-	7.63281e-05	B strong	0.0025074	B strong	B strong	0.00479469	B strong	-	-	-	-	-
13	32357804	T	G	13_32357804_T_G	16	Missense	FALSE	c.7680T>G	F2560L	-	-	-	-	1	-	0.98389	P strong	0.98432	P strong	P strong	0.999043	P strong	-	-	-	-	-
13	32357804	T	A	13_32357804_T_A	16	Missense	FALSE	c.7680T>A	F2560L	-	-	-	-	1	P strong	0.917539	P strong	0.99432	P strong	P strong	0.872428	P strong	0.999113	P strong	-	-	-
13	32357804	T	C	13_32357804_T_C	16	Synonymous	FALSE	c.7680T>C	F2560F	-	-	LB	-	1	B strong	2.78091e-06	B strong	0.0132769	B strong	B strong	1.36206e-07	B strong	0.0011327	B strong	-	-	-
13	32357805	C	T	13_32357805_C_T	16	Nonsense	TRUE	c.7681C>T	Q2561*	-	-	P (ENIGMA)	-	1	-	0.980582	P strong	0.959714	P strong	P strong	0.999882	P strong	-	-	-	-	-
13	32357805	C	G	13_32357805_C_G	16	Missense	FALSE	c.7681C>G	Q2561E	-	-	-	-	1	B strong	3.68036e-07	B strong	0.0111167	B strong	B strong	3.12416e-05	B strong	2.10951e-05	B strong	-	-	-
13	32356439	A	C	13_32356439_A_C	15	Missense	TRUE	c.7447A>C	S2483R	-	-	-	-	1		0.000350369	B strong	0.0488138	B moderate	B_str_mod	0.000251149	B strong	0.999787	P strong	B str_P str	-	P str_B str
13	32357806	A	T	13_32357806_A_T	16	Missense	FALSE	c.7682A>T	Q2561L	-	-	-	-	1	B strong	2.491e-09	B strong	0.00266577	B strong	B strong	0.000420357	B strong	8.61092e-10	B strong	-	-	-
13	32357806	A	C	13_32357806_A_C	16	Missense	FALSE	c.7682A>C	Q2561P	abnormal	abnormal	-	-	1	P strong	0.986358	P strong	0.946849	P strong	P strong	0.972377	P strong	0.966106	P strong	-	-	-
13	32356439	A	G	13_32356439_A_G	15	Missense	TRUE	c.7447A>G	S2483G	-	-	-	-	1		2.86283e-07	B strong	0.00543884	B strong	B strong	0.000313688	B strong	0.971387	P strong	B str_P str	-	P str_B str
13	32357807	G	C	13_32357807_G_C	16	Missense	FALSE	c.7683G>C	Q2561H	-	-	-	-	1	B strong	0.000275341	B strong	0.030239	B moderate	B_str_mod	0.0158643	B strong	4.40292e-06	B strong	-	-	-
13	32356440	G	T	13_32356440_G_T	15	Missense	TRUE	c.7448G>T	S2483I	-	-	-	-	1		0.000413882	B strong	0.0885477	B supporting	B_str_sup	0.000795213	B strong	0.996585	P strong	B str_P str	-	P str_B str
13	32357807	G	A	13_32357807_G_A	16	Synonymous	FALSE	c.7683G>A	Q2561Q	-	-	LB (ENIGMA)	-	1	B strong	2.03288e-09	B strong	0.00276738	B strong	B strong	1.17401e-07	B strong	0.000131208	B strong	-	-	-
13	32357808	T	C	13_32357808_T_C	16	Missense	FALSE	c.7684T>C	F2562L	hypomorph	-	-	-	1	P strong	0.820164	P strong	0.967389	P strong	P strong	0.963847	P strong	0.888202	P strong	-	-	-
13	32357808	T	A	13_32357808_T_A	16	Missense	FALSE	c.7684T>A	F2562I	hypomorph	-	-	-	1	P strong	0.993155	P strong	0.999546	P strong	P strong	0.883769	P strong	1	P strong	-	-	-
13	32396929	A	C	13_32396929_A_C	26	Missense	FALSE	c.9533A>C	N3178T	-	-	-	-	1		0.0917818	B supporting	0.560175	P moderate	-	0.650833	P moderate	0.000644784	B strong	P mod_B str	P mod_B sup	-
13	32357809	T	G	13_32357809_T_G	16	Missense	FALSE	c.7685T>G	F2562C	abnormal	abnormal	-	-	1	P strong	1	P strong	0.999957	P strong	P strong	0.927402	P strong	1	P strong	-	-	-
13	32363438	A	C	13_32363438_A_C	18	Missense	FALSE	c.8236A>C	T2746P	-	-	-	-	1		0.527846	P moderate	0.089122	B supporting	-	0.501527	P moderate	6.4284e-05	B strong	P mod_B str	-	B str_P mod
13	32357809	T	A	13_32357809_T_A	16	Missense	FALSE	c.7685T>A	F2562Y	-	-	-	-	1	-	0.951571	P strong	0.996506	P strong	P strong	0.77545	P strong	-	-	-	-	-
13	32357810	T	G	13_32357810_T_G	16	Missense	FALSE	c.7686T>G	F2562L	-	-	-	-	1	P strong	1	P strong	0.996926	P strong	P strong	0.999998	P strong	0.999631	P strong	-	-	-
13	32357810	T	A	13_32357810_T_A	16	Missense	FALSE	c.7686T>A	F2562L	-	-	-	-	1	P strong	0.980166	P strong	0.975105	P strong	P strong	0.975045	P strong	0.994469	P strong	-	-	-
13	32356442	C	T	13_32356442_C_T	15	Missense	FALSE	c.7450C>T	L2484F	-	-	-	-	1		0.00176292	B strong	0.137679	VUS	-	0.00165513	B strong	0.999946	P strong	B str_P str	-	P str_B str
13	32357811	C	G	13_32357811_C_G	16	Missense	FALSE	c.7687C>G	H2563D	-	-	-	-	1	-	2.02875e-10	B strong	0.00249118	B strong	B strong	9.90441e-09	B strong	-	-	-	-	-
13	32357811	C	A	13_32357811_C_A	16	Missense	FALSE	c.7687C>A	H2563N	-	-	-	-	1	B strong	8.46055e-06	B strong	0.00323369	B strong	B strong	0.00851311	B strong	1.70531e-08	B strong	-	-	-
13	32357811	C	T	13_32357811_C_T	16	Missense	FALSE	c.7687C>T	H2563Y	-	-	-	-	1	B_mod_str	0.000150506	B strong	0.212732	VUS	-	0.0297089	B moderate	2.89259e-07	B strong	-	-	-
13	32357812	A	T	13_32357812_A_T	16	Missense	FALSE	c.7688A>T	H2563L	-	-	-	-	1	B strong	1.71168e-08	B strong	0.00249	B strong	B strong	0.00059542	B strong	1.23468e-09	B strong	-	-	-
13	32357812	A	C	13_32357812_A_C	16	Missense	FALSE	c.7688A>C	H2563P	-	-	-	-	1	B strong	4.16893e-07	B strong	0.00523606	B strong	B strong	1.18196e-05	B strong	6.26566e-13	B strong	-	-	-
13	32357812	A	G	13_32357812_A_G	16	Missense	FALSE	c.7688A>G	H2563R	-	-	-	-	1	B strong	1.98526e-08	B strong	0.00338144	B strong	B strong	0.000105889	B strong	7.81476e-07	B strong	-	-	-
13	32357813	C	G	13_32357813_C_G	16	Missense	TRUE	c.7689C>G	H2563Q	-	-	-	-	1	B strong	5.00461e-08	B strong	0.0025354	B strong	B strong	1.35376e-07	B strong	5.57124e-05	B strong	-	-	-
13	32357813	C	A	13_32357813_C_A	16	Missense	FALSE	c.7689C>A	H2563Q	-	-	-	-	1	B strong	3.21848e-08	B strong	0.00321467	B strong	B strong	4.75361e-06	B strong	5.24495e-06	B strong	-	-	-
13	32357813	C	T	13_32357813_C_T	16	Synonymous	FALSE	c.7689C>T	H2563H	-	-	LB (ENIGMA)	-	1	B strong	3.29651e-09	B strong	0.00248059	B strong	B strong	1.7991e-05	B strong	9.73868e-14	B strong	-	-	-
13	32357814	A	T	13_32357814_A_T	16	Missense	FALSE	c.7690A>T	T2564S	-	-	-	-	1	B strong	7.91437e-08	B strong	0.00274792	B strong	B strong	0.000770393	B strong	0.000108536	B strong	-	-	-
13	32357814	A	G	13_32357814_A_G	16	Missense	FALSE	c.7690A>G	T2564A	-	-	-	-	1	B strong	2.56333e-08	B strong	0.0065499	B strong	B strong	7.79978e-07	B strong	1.61333e-05	B strong	-	-	-
13	32357814	A	C	13_32357814_A_C	16	Missense	FALSE	c.7690A>C	T2564P	-	-	-	-	1	B strong	2.56252e-05	B strong	0.00430481	B strong	B strong	0.0014993	B strong	4.91136e-18	B strong	-	-	-
13	32356445	C	A	13_32356445_C_A	15	Missense	FALSE	c.7453C>A	Q2485K	-	-	-	-	1		0.000677619	B strong	0.173984	VUS	-	2.0822e-08	B strong	1	P strong	B str_P str	-	P str_B str
13	32356446	A	T	13_32356446_A_T	15	Missense	TRUE	c.7454A>T	Q2485L	-	-	-	-	1		5.0824e-08	B strong	0.0121104	B strong	B strong	5.45107e-08	B strong	0.999679	P strong	B str_P str	-	P str_B str
13	32357815	C	A	13_32357815_C_A	16	Missense	FALSE	c.7691C>A	T2564N	-	-	-	-	1	-	1.24098e-07	B strong	0.00269026	B strong	B strong	1.35989e-05	B strong	-	-	-	-	-
13	32357816	T	G	13_32357816_T_G	16	Synonymous	FALSE	c.7692T>G	T2564T	-	-	-	-	1	B strong	2.19617e-06	B strong	0.00394974	B strong	B strong	4.437e-06	B strong	7.12891e-06	B strong	-	-	-
13	32356446	A	C	13_32356446_A_C	15	Missense	FALSE	c.7454A>C	Q2485P	-	-	-	-	1		0.00159696	B strong	0.431853	P supporting	-	0.000730224	B strong	0.999995	P strong	B str_P str	-	P str_B str
13	32357816	T	C	13_32357816_T_C	16	Synonymous	FALSE	c.7692T>C	T2564T	-	-	LB (ENIGMA)	-	1	B_str_mod	2.1509e-06	B strong	0.0307678	B moderate	B_str_mod	7.73614e-06	B strong	0.0075271	B moderate	-	-	-
13	32357817	G	T	13_32357817_G_T	16	Nonsense	TRUE	c.7693G>T	E2565*	-	-	-	-	1	-	0.991033	P strong	0.968864	P strong	P strong	0.997863	P strong	-	-	-	-	-
13	32357817	G	A	13_32357817_G_A	16	Missense	FALSE	c.7693G>A	E2565K	-	-	-	-	1	B strong	2.51448e-05	B strong	0.00367917	B strong	B strong	0.000380477	B strong	1.34245e-05	B strong	-	-	-
13	32357817	G	C	13_32357817_G_C	16	Missense	FALSE	c.7693G>C	E2565Q	-	-	-	-	1	B strong	8.37283e-08	B strong	0.00403895	B strong	B strong	0.00179873	B strong	2.72898e-10	B strong	-	-	-
13	32357818	A	C	13_32357818_A_C	16	Missense	FALSE	c.7694A>C	E2565A	-	-	-	-	1	B strong	2.3968e-06	B strong	0.00297049	B strong	B strong	0.0059545	B strong	3.92119e-10	B strong	-	-	-
13	32356451	G	T	13_32356451_G_T	15	Missense	FALSE	c.7459G>T	A2487S	-	-	-	-	1		0.000341452	B strong	0.0371339	B moderate	B_str_mod	2.92034e-05	B strong	0.999988	P strong	B str_P str	-	P str_B str
13	32356456	A	G	13_32356456_A_G	15	Synonymous	FALSE	c.7464A>G	R2488R	-	-	-	-	1		3.49142e-07	B strong	0.0169407	B strong	B strong	1.70214e-07	B strong	0.999973	P strong	B str_P str	-	P str_B str
13	32363442	T	G	13_32363442_T_G	18	Missense	FALSE	c.8240T>G	V2747G	-	-	-	-	1		0.367652	P supporting	0.438917	P supporting	P supporting	0.464906	P moderate	0.000432768	B strong	P mod_B str	-	B str_P sup
13	32357819	A	T	13_32357819_A_T	16	Missense	FALSE	c.7695A>T	E2565D	-	-	-	-	1	B strong	3.20567e-11	B strong	0.0032935	B strong	B strong	0.000240767	B strong	2.63926e-20	B strong	-	-	-
13	32357819	A	G	13_32357819_A_G	16	Synonymous	FALSE	c.7695A>G	E2565E	-	-	-	-	1	B strong	8.10092e-08	B strong	0.00795108	B strong	B strong	1.99242e-06	B strong	0.00143747	B strong	-	-	-
13	32357741	G	T	13_32357741_G_T	16	Canonical splice	TRUE	c.7618-1G>T	NA	-	-	-	-	1		0.127702	VUS	0.391303	P supporting	-	0.957499	P strong	8.73365e-05	B strong	P str_B str	P str_VUS	B str_VUS
13	32356467	A	G	13_32356467_A_G	15	Missense	FALSE	c.7475A>G	D2492G	-	-	-	-	1		3.26869e-08	B strong	0.0106343	B strong	B strong	1.24363e-06	B strong	0.929905	P strong	B str_P str	-	P str_B str
13	32357820	G	T	13_32357820_G_T	16	Missense	TRUE	c.7696G>T	D2566Y	-	-	-	-	1	-	7.17813e-05	B strong	0.00290625	B strong	B strong	4.4294e-06	B strong	-	-	-	-	-
13	32356473	G	T	13_32356473_G_T	15	Missense	FALSE	c.7481G>T	R2494L	-	-	-	-	1		3.74491e-06	B strong	0.0124025	B strong	B strong	4.0797e-06	B strong	0.992568	P strong	B str_P str	-	P str_B str
13	32357821	A	G	13_32357821_A_G	16	Missense	FALSE	c.7697A>G	D2566G	-	-	-	-	1	B strong	1.80474e-07	B strong	0.00269822	B strong	B strong	0.000551264	B strong	3.48324e-10	B strong	-	-	-
13	32356473	G	C	13_32356473_G_C	15	Missense	FALSE	c.7481G>C	R2494P	-	-	-	-	1		0.00723121	B strong	0.63922	P moderate	-	0.00152295	B strong	0.999999	P strong	B str_P str	-	P str_B str
13	32357822	T	G	13_32357822_T_G	16	Missense	FALSE	c.7698T>G	D2566E	-	-	-	-	1	-	5.38014e-10	B strong	0.003137	B strong	B strong	1.15161e-09	B strong	-	-	-	-	-
13	32357822	T	A	13_32357822_T_A	16	Missense	FALSE	c.7698T>A	D2566E	-	-	-	-	1	B strong	4.65007e-10	B strong	0.00357696	B strong	B strong	2.35818e-05	B strong	1.14963e-12	B strong	-	-	-
13	32357822	T	C	13_32357822_T_C	16	Synonymous	FALSE	c.7698T>C	D2566D	-	-	-	-	1	B strong	6.52263e-09	B strong	0.00400693	B strong	B strong	7.51452e-08	B strong	7.12384e-08	B strong	-	-	-
13	32357797	A	T	13_32357797_A_T	16	Missense	TRUE	c.7673A>T	E2558V	-	-	-	-	1		0.128263	VUS	0.0912405	B supporting	-	0.887631	P strong	7.14804e-10	B strong	P str_B str	P str_VUS	B str_VUS
13	32357823	T	C	13_32357823_T_C	16	Missense	FALSE	c.7699T>C	Y2567H	-	-	-	-	1	B strong	2.50069e-05	B strong	0.00250208	B strong	B strong	1.2819e-06	B strong	2.98376e-05	B strong	-	-	-
13	32357823	T	A	13_32357823_T_A	16	Missense	FALSE	c.7699T>A	Y2567N	-	-	-	-	1	B strong	3.40236e-09	B strong	0.0025263	B strong	B strong	0.00010726	B strong	4.14232e-07	B strong	-	-	-
13	32357824	A	G	13_32357824_A_G	16	Missense	FALSE	c.7700A>G	Y2567C	-	-	-	-	1	B strong	6.37642e-10	B strong	0.00269797	B strong	B strong	1.80275e-06	B strong	1.674e-09	B strong	-	-	-
13	32357824	A	T	13_32357824_A_T	16	Missense	FALSE	c.7700A>T	Y2567F	-	-	-	-	1	B strong	3.07112e-08	B strong	0.00376945	B strong	B strong	1.32621e-05	B strong	1.46386e-13	B strong	-	-	-
13	32356476	T	A	13_32356476_T_A	15	Missense	FALSE	c.7484T>A	I2495N	-	-	-	-	1		5.0205e-05	B strong	0.0784191	B supporting	B_str_sup	0.000193358	B strong	0.935039	P strong	B str_P str	-	P str_B str
13	32357808	T	G	13_32357808_T_G	16	Missense	TRUE	c.7684T>G	F2562V	-	-	-	-	1		0.151428	VUS	0.16639	VUS	VUS	0.817847	P strong	5.29245e-14	B strong	P str_B str	P str_VUS	B str_VUS
13	32357825	T	G	13_32357825_T_G	16	Nonsense	FALSE	c.7701T>G	Y2567*	-	-	P	-	1	-	0.99988	P strong	0.745575	P strong	P strong	0.99997	P strong	-	-	-	-	-
13	32357825	T	C	13_32357825_T_C	16	Synonymous	FALSE	c.7701T>C	Y2567Y	-	-	LB	-	1	B strong	2.58717e-08	B strong	0.00266137	B strong	B strong	6.4206e-06	B strong	2.35012e-05	B strong	-	-	-
13	32356523	T	C	13_32356523_T_C	15	Missense	FALSE	c.7531T>C	Y2511H	-	-	-	-	1		4.94306e-05	B strong	0.187895	VUS	-	9.60839e-08	B strong	0.921041	P strong	B str_P str	-	P str_B str
13	32357826	T	A	13_32357826_T_A	16	Missense	FALSE	c.7702T>A	F2568I	-	-	-	-	1	B strong	6.87852e-05	B strong	0.00397745	B strong	B strong	0.00587362	B strong	1.83965e-05	B strong	-	-	-
13	32356526	C	T	13_32356526_C_T	15	Missense	FALSE	c.7534C>T	L2512F	normal	-	B (ENIGMA)	-	1		0.00458698	B strong	1	P strong	-	3.81736e-07	B strong	1	P strong	B str_P str	-	P str_B str
13	32356527	T	G	13_32356527_T_G	15	Missense	FALSE	c.7535T>G	L2512R	-	-	-	-	1		0.000269336	B strong	0.514978	P moderate	-	0.000200253	B strong	0.990024	P strong	B str_P str	-	P str_B str
13	32356529	G	A	13_32356529_G_A	15	Missense	FALSE	c.7537G>A	A2513T	-	-	-	-	1		0.00162134	B strong	0.886874	P strong	-	8.04927e-08	B strong	0.999999	P strong	B str_P str	-	P str_B str
13	32356534	A	G	13_32356534_A_G	15	Synonymous	FALSE	c.7542A>G	K2514K	-	-	-	-	1		1.05837e-06	B strong	0.189976	VUS	-	8.46727e-08	B strong	0.999517	P strong	B str_P str	-	P str_B str
13	32357828	T	A	13_32357828_T_A	16	Missense	TRUE	c.7704T>A	F2568L	-	-	-	-	1	B strong	5.55146e-08	B strong	0.00371468	B strong	B strong	0.000201382	B strong	2.3099e-22	B strong	-	-	-
13	32357828	T	G	13_32357828_T_G	16	Missense	FALSE	c.7704T>G	F2568L	-	-	-	-	1	B strong	9.12745e-09	B strong	0.00316802	B strong	B strong	1.25547e-05	B strong	1.91366e-06	B strong	-	-	-
13	32357828	T	C	13_32357828_T_C	16	Synonymous	FALSE	c.7704T>C	F2568F	-	-	-	-	1	B strong	2.45561e-08	B strong	0.00324739	B strong	B strong	1.87621e-05	B strong	0.000253031	B strong	-	-	-
13	32357829	G	T	13_32357829_G_T	16	Missense	TRUE	c.7705G>T	G2569C	-	-	-	-	1	B strong	9.38292e-09	B strong	0.00247906	B strong	B strong	5.0976e-06	B strong	4.9921e-06	B strong	-	-	-
13	32356536	C	G	13_32356536_C_G	15	Missense	FALSE	c.7544C>G	T2515R	-	-	-	-	1		0.000745436	B strong	0.391151	P supporting	-	0.000737367	B strong	0.977008	P strong	B str_P str	-	P str_B str
13	32357829	G	A	13_32357829_G_A	16	Missense	TRUE	c.7705G>A	G2569S	-	-	-	-	1	B_mod_str	0.000787631	B strong	0.0383163	B moderate	B_str_mod	0.0293233	B moderate	0.000194973	B strong	-	-	-
13	32356539	C	G	13_32356539_C_G	15	Missense	FALSE	c.7547C>G	S2516C	normal	-	-	-	1		0.0179292	B strong	0.999998	P strong	-	1.72187e-07	B strong	1	P strong	B str_P str	-	P str_B str
13	32357830	G	A	13_32357830_G_A	16	Missense	TRUE	c.7706G>A	G2569D	-	-	-	-	1	-	1.12315e-07	B strong	0.00265622	B strong	B strong	3.06291e-07	B strong	-	-	-	-	-
13	32357830	G	T	13_32357830_G_T	16	Missense	TRUE	c.7706G>T	G2569V	-	-	-	-	1	B_str_supp	2.50902e-05	B strong	0.0208322	B strong	B strong	6.53116e-05	B strong	0.0267303	B supporting	-	-	-
13	32356543	T	A	13_32356543_T_A	15	Synonymous	FALSE	c.7551T>A	T2517T	-	-	-	-	1		2.84072e-07	B strong	0.0129293	B strong	B strong	2.53745e-08	B strong	0.842947	P strong	B str_P str	-	P str_B str
13	32357831	T	C	13_32357831_T_C	16	Synonymous	TRUE	c.7707T>C	G2569G	-	-	-	-	1	B strong	2.59353e-08	B strong	0.00252112	B strong	B strong	1.2438e-05	B strong	1.12315e-06	B strong	-	-	-
13	32357831	T	A	13_32357831_T_A	16	Synonymous	TRUE	c.7707T>A	G2569G	-	-	-	-	1	B strong	2.58939e-09	B strong	0.00279033	B strong	B strong	3.97717e-06	B strong	6.46852e-06	B strong	-	-	-
13	32357832	A	T	13_32357832_A_T	16	Nonsense	TRUE	c.7708A>T	K2570*	-	-	P (ENIGMA)	-	1	P strong	0.952365	P strong	0.983354	P strong	P strong	0.961489	P strong	0.994893	P strong	-	-	-
13	32357832	A	G	13_32357832_A_G	16	Missense	TRUE	c.7708A>G	K2570E	-	-	-	-	1	B strong	4.15914e-09	B strong	0.00439227	B strong	B strong	1.79273e-05	B strong	1.04655e-14	B strong	-	-	-
13	32357832	A	C	13_32357832_A_C	16	Missense	TRUE	c.7708A>C	K2570Q	-	-	-	-	1	B strong	4.81716e-09	B strong	0.0025631	B strong	B strong	6.41797e-07	B strong	2.37109e-07	B strong	-	-	-
13	32357833	A	T	13_32357833_A_T	16	Missense	TRUE	c.7709A>T	K2570M	-	-	-	-	1	B strong	1.68779e-08	B strong	0.00352973	B strong	B strong	2.43429e-06	B strong	0.000255802	B strong	-	-	-
13	32357833	A	G	13_32357833_A_G	16	Missense	TRUE	c.7709A>G	K2570R	-	-	-	-	1	B strong	7.72322e-10	B strong	0.00433768	B strong	B strong	0.000100735	B strong	1.02934e-11	B strong	-	-	-
13	32357833	A	C	13_32357833_A_C	16	Missense	TRUE	c.7709A>C	K2570T	-	-	-	-	1	B strong	6.58184e-11	B strong	0.00392534	B strong	B strong	6.17196e-07	B strong	5.58948e-08	B strong	-	-	-
13	32356545	T	C	13_32356545_T_C	15	Missense	FALSE	c.7553T>C	L2518P	-	-	-	-	1		0.000192602	B strong	0.51773	P moderate	-	1.17912e-05	B strong	0.809899	P strong	B str_P str	-	P str_B str
13	32356551	G	C	13_32356551_G_C	15	Missense	FALSE	c.7559G>C	R2520P	normal	-	-	-	1		0.00137448	B strong	0.483194	P moderate	-	8.72121e-05	B strong	0.963933	P strong	B str_P str	-	P str_B str
13	32357834	G	A	13_32357834_G_A	16	Synonymous	TRUE	c.7710G>A	K2570K	-	-	LB	-	1	-	0.00458612	B strong	0.133085	VUS	-	0.0107665	B strong	-	-	-	-	-
13	32357835	G	T	13_32357835_G_T	16	Nonsense	TRUE	c.7711G>T	E2571*	-	-	-	-	1	-	0.996292	P strong	0.970977	P strong	P strong	0.99946	P strong	-	-	-	-	-
13	32356552	A	G	13_32356552_A_G	15	Synonymous	FALSE	c.7560A>G	R2520R	-	-	-	-	1		5.86898e-05	B strong	0.994732	P strong	-	8.69977e-06	B strong	1	P strong	B str_P str	-	P str_B str
13	32357835	G	C	13_32357835_G_C	16	Missense	FALSE	c.7711G>C	E2571Q	-	-	-	-	1	B strong	3.66309e-09	B strong	0.00259622	B strong	B strong	0.000106906	B strong	7.96965e-07	B strong	-	-	-
13	32357836	A	C	13_32357836_A_C	16	Missense	FALSE	c.7712A>C	E2571A	-	-	-	-	1	B strong	5.70258e-08	B strong	0.00247903	B strong	B strong	0.000567698	B strong	2.60022e-06	B strong	-	-	-
13	32356553	A	T	13_32356553_A_T	15	Missense	FALSE	c.7561A>T	I2521F	-	-	-	-	1		0.00736707	B strong	0.501816	P moderate	-	0.000997725	B strong	0.997278	P strong	B str_P str	-	P str_B str
13	32357836	A	T	13_32357836_A_T	16	Missense	TRUE	c.7712A>T	E2571V	-	-	-	-	1	-	0.0333004	B moderate	0.32906	P supporting	-	0.0713363	B supporting	-	-	-	-	-
13	32356553	A	C	13_32356553_A_C	15	Missense	FALSE	c.7561A>C	I2521L	-	-	-	-	1		0.000251889	B strong	0.567973	P moderate	-	2.64637e-06	B strong	0.981313	P strong	B str_P str	-	P str_B str
13	32357837	A	C	13_32357837_A_C	16	Missense	FALSE	c.7713A>C	E2571D	-	-	-	-	1	B strong	4.86024e-12	B strong	0.00443257	B strong	B strong	6.74157e-09	B strong	1.84239e-08	B strong	-	-	-
13	32357837	A	G	13_32357837_A_G	16	Synonymous	FALSE	c.7713A>G	E2571E	-	-	LB	-	1	B strong	2.9805e-08	B strong	0.00285856	B strong	B strong	4.03445e-06	B strong	7.87941e-13	B strong	-	-	-
13	32357838	A	C	13_32357838_A_C	16	Missense	FALSE	c.7714A>C	S2572R	-	-	-	-	1	B_str_mod	4.91538e-07	B strong	0.00661588	B strong	B strong	0.000458799	B strong	0.00921991	B moderate	-	-	-
13	32357820	G	C	13_32357820_G_C	16	Missense	FALSE	c.7696G>C	D2566H	-	-	-	-	1		0.179099	VUS	0.00459525	B strong	-	0.946092	P strong	4.26775e-11	B strong	P str_B str	P str_VUS	B str_VUS
13	32357838	A	G	13_32357838_A_G	16	Missense	FALSE	c.7714A>G	S2572G	-	-	-	-	1	B strong	1.51086e-11	B strong	0.00451296	B strong	B strong	1.05146e-06	B strong	1.05241e-09	B strong	-	-	-
13	32356554	T	G	13_32356554_T_G	15	Missense	FALSE	c.7562T>G	I2521S	-	-	-	-	1		7.56463e-05	B strong	0.0696003	B moderate	B_str_mod	1.53436e-05	B strong	0.97074	P strong	B str_P str	-	P str_B str
13	32356556	T	A	13_32356556_T_A	15	Missense	FALSE	c.7564T>A	S2522T	-	-	-	-	1		0.0118262	B strong	0.928196	P strong	-	0.000700991	B strong	0.999953	P strong	B str_P str	-	P str_B str
13	32356558	T	A	13_32356558_T_A	15	Synonymous	FALSE	c.7566T>A	S2522S	-	-	-	-	1		4.49192e-05	B strong	0.722999	P moderate	-	4.3903e-05	B strong	0.996768	P strong	B str_P str	-	P str_B str
13	32357840	T	A	13_32357840_T_A	16	Missense	FALSE	c.7716T>A	S2572R	-	-	-	-	1	B strong	9.48518e-09	B strong	0.00274944	B strong	B strong	2.38335e-06	B strong	0.000265854	B strong	-	-	-
13	32357840	T	G	13_32357840_T_G	16	Missense	FALSE	c.7716T>G	S2572R	-	-	-	-	1	B strong	1.66648e-12	B strong	0.00366959	B strong	B strong	2.49613e-07	B strong	1.40892e-11	B strong	-	-	-
13	32356559	C	A	13_32356559_C_A	15	Missense	FALSE	c.7567C>A	L2523M	-	-	-	-	1		0.0108681	B strong	0.978242	P strong	-	2.20048e-07	B strong	1	P strong	B str_P str	-	P str_B str
13	32357841	T	C	13_32357841_T_C	16	Synonymous	FALSE	c.7717T>C	L2573L	-	-	-	-	1	B strong	1.25665e-07	B strong	0.0029931	B strong	B strong	0.000130573	B strong	8.41062e-06	B strong	-	-	-
13	32357841	T	A	13_32357841_T_A	16	Missense	FALSE	c.7717T>A	L2573I	-	-	-	-	1	-	0.000128325	B strong	0.00348398	B strong	B strong	0.00105342	B strong	-	-	-	-	-
13	32357841	T	G	13_32357841_T_G	16	Missense	FALSE	c.7717T>G	L2573V	-	-	-	-	1	B strong	3.86601e-08	B strong	0.00653704	B strong	B strong	0.000101929	B strong	0.00103331	B strong	-	-	-
13	32357842	T	G	13_32357842_T_G	16	Nonsense	FALSE	c.7718T>G	L2573*	-	-	P (ENIGMA)	-	1	P strong	0.999993	P strong	0.999989	P strong	P strong	0.99844	P strong	1	P strong	-	-	-
13	32357842	T	A	13_32357842_T_A	16	Nonsense	FALSE	c.7718T>A	L2573*	-	-	-	-	1	P strong	0.999578	P strong	0.997238	P strong	P strong	0.993312	P strong	1	P strong	-	-	-
13	32357842	T	C	13_32357842_T_C	16	Missense	FALSE	c.7718T>C	L2573S	-	-	-	-	1	B strong	2.25828e-10	B strong	0.00409174	B strong	B strong	1.30708e-05	B strong	1.13402e-14	B strong	-	-	-
13	32357843	A	C	13_32357843_A_C	16	Missense	FALSE	c.7719A>C	L2573F	-	-	-	-	1	B strong	1.23585e-07	B strong	0.00373275	B strong	B strong	0.000154073	B strong	1.28577e-12	B strong	-	-	-
13	32357843	A	T	13_32357843_A_T	16	Missense	FALSE	c.7719A>T	L2573F	-	-	-	-	1	B strong	1.74153e-08	B strong	0.00282285	B strong	B strong	8.53431e-05	B strong	4.96238e-08	B strong	-	-	-
13	32357843	A	G	13_32357843_A_G	16	Synonymous	FALSE	c.7719A>G	L2573L	-	-	LB	-	1	B strong	1.03524e-11	B strong	0.00435351	B strong	B strong	3.99003e-08	B strong	5.44059e-09	B strong	-	-	-
13	32357844	T	C	13_32357844_T_C	16	Missense	FALSE	c.7720T>C	W2574R	-	-	-	-	1	B strong	1.3987e-09	B strong	0.0030461	B strong	B strong	8.56857e-08	B strong	1.31982e-06	B strong	-	-	-
13	32357844	T	A	13_32357844_T_A	16	Missense	FALSE	c.7720T>A	W2574R	-	-	-	-	1	B strong	1.39847e-10	B strong	0.00289103	B strong	B strong	1.10645e-07	B strong	3.92168e-05	B strong	-	-	-
13	32356563	A	T	13_32356563_A_T	15	Missense	FALSE	c.7571A>T	K2524I	-	-	-	-	1		0.00650924	B strong	0.26893	VUS	-	0.00030271	B strong	0.990431	P strong	B str_P str	-	P str_B str
13	32357845	G	A	13_32357845_G_A	16	Nonsense	FALSE	c.7721G>A	W2574*	-	-	P (ENIGMA)	-	1	P strong	1	P strong	0.999158	P strong	P strong	1	P strong	1	P strong	-	-	-
13	32357845	G	T	13_32357845_G_T	16	Missense	FALSE	c.7721G>T	W2574L	-	-	-	-	1	B strong	8.46689e-08	B strong	0.00445871	B strong	B strong	4.36237e-05	B strong	5.45943e-12	B strong	-	-	-
13	32357845	G	C	13_32357845_G_C	16	Missense	FALSE	c.7721G>C	W2574S	-	-	-	-	1	B strong	1.00046e-07	B strong	0.0029017	B strong	B strong	0.000111217	B strong	0.0032092	B strong	-	-	-
13	32357846	G	A	13_32357846_G_A	16	Nonsense	FALSE	c.7722G>A	W2574*	-	-	P (ENIGMA)	-	1	P strong	0.999187	P strong	0.978523	P strong	P strong	0.999947	P strong	0.999948	P strong	-	-	-
13	32357846	G	C	13_32357846_G_C	16	Missense	FALSE	c.7722G>C	W2574C	-	-	-	-	1	B strong	3.36479e-06	B strong	0.00495186	B strong	B strong	0.00550382	B strong	2.47343e-09	B strong	-	-	-
13	32356567	A	G	13_32356567_A_G	15	Synonymous	FALSE	c.7575A>G	A2525A	-	-	-	-	1		1.26922e-06	B strong	0.865667	P strong	-	1.32008e-08	B strong	1	P strong	B str_P str	-	P str_B str
13	32357847	A	T	13_32357847_A_T	16	Missense	FALSE	c.7723A>T	T2575S	-	-	-	-	1	B strong	5.6643e-09	B strong	0.00264584	B strong	B strong	7.53656e-08	B strong	6.33029e-07	B strong	-	-	-
13	32357847	A	G	13_32357847_A_G	16	Missense	TRUE	c.7723A>G	T2575A	-	-	-	-	1	B strong	4.03204e-13	B strong	0.00273521	B strong	B strong	4.14077e-08	B strong	6.71054e-11	B strong	-	-	-
13	32357847	A	C	13_32357847_A_C	16	Missense	FALSE	c.7723A>C	T2575P	-	-	-	-	1	B strong	1.32385e-05	B strong	0.0224682	B moderate	B_str_mod	0.000455157	B strong	2.93509e-05	B strong	-	-	-
13	32356570	A	T	13_32356570_A_T	15	Synonymous	FALSE	c.7578A>T	A2526A	-	-	-	-	1		9.51507e-05	B strong	0.959894	P strong	-	1.94015e-05	B strong	1	P strong	B str_P str	-	P str_B str
13	32357848	C	T	13_32357848_C_T	16	Missense	FALSE	c.7724C>T	T2575I	-	-	-	-	1	B strong	2.39873e-08	B strong	0.00830016	B strong	B strong	3.55136e-07	B strong	0.000171729	B strong	-	-	-
13	32357848	C	A	13_32357848_C_A	16	Missense	FALSE	c.7724C>A	T2575N	-	-	-	-	1	B strong	8.03908e-10	B strong	0.00359438	B strong	B strong	3.04747e-06	B strong	3.76131e-10	B strong	-	-	-
13	32357849	T	A	13_32357849_T_A	16	Synonymous	FALSE	c.7725T>A	T2575T	-	-	-	-	1	B strong	5.31359e-08	B strong	0.00716358	B strong	B strong	9.0381e-06	B strong	2.07342e-07	B strong	-	-	-
13	32357849	T	G	13_32357849_T_G	16	Synonymous	FALSE	c.7725T>G	T2575T	-	-	-	-	1	B strong	1.53189e-09	B strong	0.00357775	B strong	B strong	2.26377e-07	B strong	9.88385e-07	B strong	-	-	-
13	32357849	T	C	13_32357849_T_C	16	Synonymous	FALSE	c.7725T>C	T2575T	-	-	LB	-	1	B strong	1.87325e-10	B strong	0.00249488	B strong	B strong	1.17608e-07	B strong	6.44187e-07	B strong	-	-	-
13	32357921	A	T	13_32357921_A_T	16	Missense	FALSE	c.7797A>T	E2599D	-	-	-	-	1		0.287884	VUS	0.023694	B moderate	-	0.935465	P strong	3.1045e-15	B strong	P str_B str	P str_VUS	B str_VUS
13	32357850	G	A	13_32357850_G_A	16	Missense	FALSE	c.7726G>A	G2576R	-	-	-	-	1	B strong	1.15991e-09	B strong	0.00342133	B strong	B strong	0.000179415	B strong	2.97088e-09	B strong	-	-	-
13	32357850	G	C	13_32357850_G_C	16	Missense	FALSE	c.7726G>C	G2576R	-	-	-	-	1	B strong	1.51401e-07	B strong	0.0110972	B strong	B strong	0.000740066	B strong	2.90769e-07	B strong	-	-	-
13	32357851	G	C	13_32357851_G_C	16	Missense	FALSE	c.7727G>C	G2576A	-	-	-	-	1	B strong	7.27305e-07	B strong	0.017958	B strong	B strong	2.17423e-06	B strong	0.000488118	B strong	-	-	-
13	32357851	G	A	13_32357851_G_A	16	Missense	FALSE	c.7727G>A	G2576E	-	-	-	-	1	B strong	3.86758e-08	B strong	0.00481363	B strong	B strong	0.00022659	B strong	2.85061e-05	B strong	-	-	-
13	32357851	G	T	13_32357851_G_T	16	Missense	FALSE	c.7727G>T	G2576V	-	-	-	-	1	B_str_mod	0.00604685	B strong	0.248647	VUS	-	0.0120774	B strong	0.00642439	B moderate	-	-	-
13	32357852	A	C	13_32357852_A_C	16	Synonymous	FALSE	c.7728A>C	G2576G	-	-	-	-	1	B strong	1.57694e-07	B strong	0.00635628	B strong	B strong	9.09461e-05	B strong	1.44492e-09	B strong	-	-	-
13	32357852	A	T	13_32357852_A_T	16	Synonymous	FALSE	c.7728A>T	G2576G	-	-	-	-	1	B strong	5.60266e-09	B strong	0.00267127	B strong	B strong	1.07263e-05	B strong	1.9382e-11	B strong	-	-	-
13	32357852	A	G	13_32357852_A_G	16	Synonymous	TRUE	c.7728A>G	G2576G	-	-	LB	-	1	B strong	1.44929e-11	B strong	0.00270164	B strong	B strong	2.59518e-07	B strong	7.17118e-09	B strong	-	-	-
13	32357853	A	T	13_32357853_A_T	16	Nonsense	FALSE	c.7729A>T	K2577*	-	-	P	-	1	P strong	0.999969	P strong	0.969716	P strong	P strong	0.992851	P strong	1	P strong	-	-	-
13	32357853	A	G	13_32357853_A_G	16	Missense	FALSE	c.7729A>G	K2577E	-	-	-	-	1	B strong	3.86423e-08	B strong	0.00585261	B strong	B strong	6.15599e-07	B strong	6.15945e-06	B strong	-	-	-
13	32357853	A	C	13_32357853_A_C	16	Missense	FALSE	c.7729A>C	K2577Q	-	-	-	-	1	B strong	1.30595e-07	B strong	0.00676821	B strong	B strong	0.000296495	B strong	1.99755e-05	B strong	-	-	-
13	32357854	A	T	13_32357854_A_T	16	Missense	FALSE	c.7730A>T	K2577I	-	-	-	-	1	B_mod_str	0.000438303	B strong	0.128782	VUS	-	0.0298895	B moderate	1.04552e-05	B strong	-	-	-
13	32357854	A	G	13_32357854_A_G	16	Missense	FALSE	c.7730A>G	K2577R	-	-	-	-	1	B strong	5.33502e-05	B strong	0.15779	VUS	-	0.00973754	B strong	7.16848e-07	B strong	-	-	-
13	32357854	A	C	13_32357854_A_C	16	Missense	FALSE	c.7730A>C	K2577T	-	-	-	-	1	B strong	9.18807e-08	B strong	0.00331489	B strong	B strong	3.97527e-06	B strong	3.30886e-06	B strong	-	-	-
13	32357855	A	C	13_32357855_A_C	16	Missense	FALSE	c.7731A>C	K2577N	-	-	-	-	1	B strong	2.49326e-10	B strong	0.00367031	B strong	B strong	1.15763e-06	B strong	3.03301e-08	B strong	-	-	-
13	32357855	A	T	13_32357855_A_T	16	Missense	FALSE	c.7731A>T	K2577N	-	-	LB	LB	1	B strong	1.2425e-12	B strong	0.00262373	B strong	B strong	7.53157e-08	B strong	1.18112e-09	B strong	-	-	-
13	32357855	A	G	13_32357855_A_G	16	Synonymous	TRUE	c.7731A>G	K2577K	-	-	-	-	1	B_str_mod	0.000252502	B strong	0.0148481	B strong	B strong	0.000693644	B strong	0.0170019	B moderate	-	-	-
13	32357856	G	T	13_32357856_G_T	16	Nonsense	FALSE	c.7732G>T	G2578*	-	-	P	-	1	P strong	0.999984	P strong	0.624478	P moderate	P_str_mod	0.992658	P strong	0.999994	P strong	-	-	-
13	32357856	G	A	13_32357856_G_A	16	Missense	FALSE	c.7732G>A	G2578R	-	-	-	-	1	B strong	2.53626e-05	B strong	0.00457363	B strong	B strong	0.000707887	B strong	1.54028e-05	B strong	-	-	-
13	32357856	G	C	13_32357856_G_C	16	Missense	FALSE	c.7732G>C	G2578R	-	-	-	-	1	B strong	4.26943e-08	B strong	0.00676939	B strong	B strong	1.18889e-07	B strong	4.98733e-06	B strong	-	-	-
13	32357857	G	C	13_32357857_G_C	16	Missense	FALSE	c.7733G>C	G2578A	-	-	-	-	1	B_str_supp	0.000385985	B strong	0.0470565	B moderate	B_str_mod	0.000384702	B strong	0.0405002	B supporting	-	-	-
13	32357857	G	A	13_32357857_G_A	16	Missense	FALSE	c.7733G>A	G2578E	normal	normal	-	-	1	B_mod_str	0.000162966	B strong	0.0725405	B supporting	B_str_sup	0.0654815	B moderate	7.51428e-06	B strong	-	-	-
13	32357857	G	T	13_32357857_G_T	16	Missense	TRUE	c.7733G>T	G2578V	-	-	-	-	1	B_mod_str	0.000209812	B strong	0.0396496	B moderate	B_str_mod	0.0297084	B moderate	1.99171e-06	B strong	-	-	-
13	32357858	A	T	13_32357858_A_T	16	Synonymous	FALSE	c.7734A>T	G2578G	-	-	-	-	1	B strong	1.05536e-06	B strong	0.0184846	B strong	B strong	0.000105375	B strong	5.0324e-06	B strong	-	-	-
13	32357858	A	G	13_32357858_A_G	16	Synonymous	FALSE	c.7734A>G	G2578G	-	-	LB	-	1	B strong	1.47324e-07	B strong	0.00616083	B strong	B strong	5.79182e-06	B strong	9.894e-06	B strong	-	-	-
13	32357858	A	C	13_32357858_A_C	16	Synonymous	FALSE	c.7734A>C	G2578G	-	-	-	-	1	B strong	1.08017e-07	B strong	0.00660664	B strong	B strong	1.58604e-05	B strong	4.80739e-06	B strong	-	-	-
13	32357859	A	C	13_32357859_A_C	16	Missense	FALSE	c.7735A>C	I2579L	-	-	-	-	1	B strong	3.76285e-06	B strong	0.00773161	B strong	B strong	4.74639e-07	B strong	1.50753e-05	B strong	-	-	-
13	32357859	A	T	13_32357859_A_T	16	Missense	FALSE	c.7735A>T	I2579L	-	-	-	-	1	B strong	1.11549e-08	B strong	0.00346025	B strong	B strong	0.000302456	B strong	2.8978e-05	B strong	-	-	-
13	32357859	A	G	13_32357859_A_G	16	Missense	FALSE	c.7735A>G	I2579V	-	-	-	-	1	B strong	2.86221e-10	B strong	0.00257695	B strong	B strong	2.18648e-08	B strong	6.7726e-06	B strong	-	-	-
13	32357860	T	A	13_32357860_T_A	16	Missense	FALSE	c.7736T>A	I2579K	-	-	-	-	1	B strong	0.000229923	B strong	0.0458718	B moderate	B_str_mod	0.0130477	B strong	1.43357e-06	B strong	-	-	-
13	32357860	T	G	13_32357860_T_G	16	Missense	FALSE	c.7736T>G	I2579R	-	-	-	-	1	B strong	7.51123e-05	B strong	0.00725623	B strong	B strong	0.00100555	B strong	1.54372e-05	B strong	-	-	-
13	32357860	T	C	13_32357860_T_C	16	Missense	FALSE	c.7736T>C	I2579T	-	-	-	-	1	B strong	7.66334e-07	B strong	0.0170324	B strong	B strong	0.00182575	B strong	2.32047e-06	B strong	-	-	-
13	32357861	A	T	13_32357861_A_T	16	Synonymous	FALSE	c.7737A>T	I2579I	-	-	-	-	1	B strong	3.31959e-09	B strong	0.00637418	B strong	B strong	1.20302e-05	B strong	3.50277e-09	B strong	-	-	-
13	32357861	A	C	13_32357861_A_C	16	Synonymous	FALSE	c.7737A>C	I2579I	-	-	-	-	1	B strong	4.12085e-10	B strong	0.00273956	B strong	B strong	5.3412e-08	B strong	8.56195e-09	B strong	-	-	-
13	32357861	A	G	13_32357861_A_G	16	Missense	FALSE	c.7737A>G	I2579M	-	-	-	-	1	B strong	3.7666e-08	B strong	0.0048101	B strong	B strong	2.00903e-06	B strong	0.000104512	B strong	-	-	-
13	32357862	C	T	13_32357862_C_T	16	Nonsense	FALSE	c.7738C>T	Q2580*	-	-	P (ENIGMA)	-	1	P strong	1	P strong	0.992621	P strong	P strong	1	P strong	1	P strong	-	-	-
13	32357862	C	G	13_32357862_C_G	16	Missense	FALSE	c.7738C>G	Q2580E	-	-	-	-	1	B strong	9.07466e-11	B strong	0.00348273	B strong	B strong	1.83148e-07	B strong	8.5252e-07	B strong	-	-	-
13	32357862	C	A	13_32357862_C_A	16	Missense	FALSE	c.7738C>A	Q2580K	-	-	-	-	1	B strong	1.23967e-08	B strong	0.00527537	B strong	B strong	4.47289e-05	B strong	2.84927e-07	B strong	-	-	-
13	32357863	A	T	13_32357863_A_T	16	Missense	FALSE	c.7739A>T	Q2580L	-	-	-	-	1	B strong	4.71352e-08	B strong	0.00727663	B strong	B strong	0.000436309	B strong	1.25982e-07	B strong	-	-	-
13	32357863	A	C	13_32357863_A_C	16	Missense	FALSE	c.7739A>C	Q2580P	-	-	-	-	1	B strong	1.37604e-09	B strong	0.00442499	B strong	B strong	7.36735e-07	B strong	8.2012e-08	B strong	-	-	-
13	32357863	A	G	13_32357863_A_G	16	Missense	FALSE	c.7739A>G	Q2580R	-	-	-	-	1	B strong	3.64713e-08	B strong	0.0247214	B moderate	B_str_mod	0.000415085	B strong	8.00918e-07	B strong	-	-	-
13	32357864	G	T	13_32357864_G_T	16	Missense	FALSE	c.7740G>T	Q2580H	-	-	-	-	1	B strong	1.22683e-07	B strong	0.0101099	B strong	B strong	2.80439e-05	B strong	2.51893e-05	B strong	-	-	-
13	32362663	C	A	13_32362663_C_A	17	Missense	FALSE	c.7946C>A	P2649Q	hypomorph	-	-	-	1		0.160156	VUS	0.0519558	B moderate	-	0.990542	P strong	8.11757e-18	B strong	P str_B str	P str_VUS	B str_VUS
13	32357864	G	A	13_32357864_G_A	16	Synonymous	FALSE	c.7740G>A	Q2580Q	-	-	LB	-	1	B strong	4.54751e-08	B strong	0.00294174	B strong	B strong	6.65841e-05	B strong	6.7912e-09	B strong	-	-	-
13	32357865	T	C	13_32357865_T_C	16	Synonymous	FALSE	c.7741T>C	L2581L	-	-	-	-	1	B strong	4.20337e-12	B strong	0.00267375	B strong	B strong	2.09122e-08	B strong	7.11258e-09	B strong	-	-	-
13	32357865	T	A	13_32357865_T_A	16	Missense	FALSE	c.7741T>A	L2581M	-	-	-	-	1	B strong	8.87536e-10	B strong	0.00336007	B strong	B strong	1.58898e-06	B strong	5.18843e-07	B strong	-	-	-
13	32357865	T	G	13_32357865_T_G	16	Missense	FALSE	c.7741T>G	L2581V	-	-	-	-	1	B strong	3.6659e-09	B strong	0.00411551	B strong	B strong	2.71592e-06	B strong	1.66191e-06	B strong	-	-	-
13	32357866	T	A	13_32357866_T_A	16	Nonsense	FALSE	c.7742T>A	L2581*	-	-	-	-	1	P strong	1	P strong	0.981028	P strong	P strong	0.999997	P strong	1	P strong	-	-	-
13	32357866	T	C	13_32357866_T_C	16	Missense	FALSE	c.7742T>C	L2581S	-	-	-	-	1	B strong	1.96465e-10	B strong	0.00545408	B strong	B strong	3.66642e-07	B strong	1.15954e-08	B strong	-	-	-
13	32356570	A	G	13_32356570_A_G	15	Synonymous	FALSE	c.7578A>G	A2526A	-	-	LB	-	1		6.53489e-05	B strong	0.825877	P strong	-	1.04578e-05	B strong	0.999641	P strong	B str_P str	-	P str_B str
13	32357867	G	C	13_32357867_G_C	16	Missense	FALSE	c.7743G>C	L2581F	-	-	-	-	-	-	0.0483431	B moderate	0.0118291	B strong	-	0.0458164	B moderate	-	-	-	-	-
13	32357867	G	T	13_32357867_G_T	16	Missense	FALSE	c.7743G>T	L2581F	-	-	-	-	-	-	0.00155894	B strong	0.0243682	B moderate	-	0.00110123	B strong	-	-	-	-	-
13	32357867	G	A	13_32357867_G_A	16	Synonymous	FALSE	c.7743G>A	L2581L	-	-	LB	-	-	-	2.34828e-06	B strong	0.0196445	B strong	-	0.000217853	B strong	-	-	-	-	-
13	32357868	G	C	13_32357868_G_C	16	Missense	FALSE	c.7744G>C	A2582P	-	-	-	-	1	B strong	2.39507e-07	B strong	0.0052109	B strong	B strong	0.00912951	B strong	1.83537e-06	B strong	-	-	-
13	32357868	G	T	13_32357868_G_T	16	Missense	FALSE	c.7744G>T	A2582S	-	-	-	-	1	B strong	2.65201e-07	B strong	0.00845428	B strong	B strong	0.00166449	B strong	2.04591e-07	B strong	-	-	-
13	32356514	G	T	13_32356514_G_T	15	Missense	FALSE	c.7522G>T	G2508C	-	-	-	-	1		0.0659379	B moderate	0.363448	P supporting	-	0.876776	P strong	7.95291e-05	B strong	P str_B str	P str_B mod	-
13	32357869	C	A	13_32357869_C_A	16	Missense	FALSE	c.7745C>A	A2582D	-	-	-	-	1	B strong	3.8397e-08	B strong	0.00353373	B strong	B strong	0.00050221	B strong	1.02916e-07	B strong	-	-	-
13	32357869	C	G	13_32357869_C_G	16	Missense	TRUE	c.7745C>G	A2582G	-	-	-	-	1	B strong	4.70027e-10	B strong	0.00248006	B strong	B strong	5.75166e-06	B strong	1.49447e-12	B strong	-	-	-
13	32357869	C	T	13_32357869_C_T	16	Missense	FALSE	c.7745C>T	A2582V	-	-	-	-	1	B strong	1.68406e-07	B strong	0.00595271	B strong	B strong	0.00220567	B strong	6.48286e-07	B strong	-	-	-
13	32357870	T	A	13_32357870_T_A	16	Synonymous	FALSE	c.7746T>A	A2582A	-	-	-	-	1	B strong	1.55647e-07	B strong	0.00609615	B strong	B strong	0.000169056	B strong	3.17309e-08	B strong	-	-	-
13	32357870	T	G	13_32357870_T_G	16	Synonymous	FALSE	c.7746T>G	A2582A	-	-	-	-	1	B strong	1.11099e-08	B strong	0.00498094	B strong	B strong	4.51289e-07	B strong	8.18209e-05	B strong	-	-	-
13	32357870	T	C	13_32357870_T_C	16	Synonymous	FALSE	c.7746T>C	A2582A	-	-	-	-	1	B strong	2.55547e-10	B strong	0.00254837	B strong	B strong	1.26001e-07	B strong	3.00486e-06	B strong	-	-	-
13	32357871	G	C	13_32357871_G_C	16	Missense	FALSE	c.7747G>C	D2583H	hypomorph	-	-	-	1	P strong	0.999974	P strong	0.967784	P strong	P strong	0.999373	P strong	0.956967	P strong	-	-	-
13	32356572	T	G	13_32356572_T_G	15	Missense	FALSE	c.7580T>G	V2527G	-	-	-	-	1		0.00637767	B strong	0.940922	P strong	-	2.18799e-07	B strong	1	P strong	B str_P str	-	P str_B str
13	32357871	G	T	13_32357871_G_T	16	Missense	FALSE	c.7747G>T	D2583Y	-	-	-	-	1	P strong	0.999975	P strong	0.95142	P strong	P strong	0.998784	P strong	0.99973	P strong	-	-	-
13	32356615	T	C	13_32356615_T_C	15	Intronic	FALSE	c.7617+6T>C	NA	-	-	-	-	1		5.00849e-05	B strong	0.00397181	B strong	B strong	0.000300075	B strong	0.852418	P strong	B str_P str	-	P str_B str
13	32357872	A	G	13_32357872_A_G	16	Missense	FALSE	c.7748A>G	D2583G	-	-	-	-	1	B strong	1.9115e-07	B strong	0.0151986	B strong	B strong	0.000915991	B strong	8.10582e-07	B strong	-	-	-
13	32357872	A	T	13_32357872_A_T	16	Missense	FALSE	c.7748A>T	D2583V	-	-	-	-	1	P strong	0.999777	P strong	0.947602	P strong	P strong	0.983048	P strong	0.999575	P strong	-	-	-
13	32357873	T	G	13_32357873_T_G	16	Missense	TRUE	c.7749T>G	D2583E	-	-	-	-	1	B strong	9.03113e-05	B strong	0.0595223	B moderate	B_str_mod	0.0164837	B strong	1.34111e-06	B strong	-	-	-
13	32357873	T	A	13_32357873_T_A	16	Missense	FALSE	c.7749T>A	D2583E	-	-	-	-	1	B strong	1.33041e-08	B strong	0.00562401	B strong	B strong	0.000290011	B strong	1.10663e-06	B strong	-	-	-
13	32357873	T	C	13_32357873_T_C	16	Synonymous	FALSE	c.7749T>C	D2583D	-	-	LB (ENIGMA)	-	1	B strong	1.26279e-08	B strong	0.00475861	B strong	B strong	3.70246e-05	B strong	5.94304e-07	B strong	-	-	-
13	32357779	T	A	13_32357779_T_A	16	Missense	FALSE	c.7655T>A	I2552N	-	-	-	-	1		0.0340853	B moderate	0.0299127	B moderate	B moderate	0.970998	P strong	5.68481e-09	B strong	P str_B str	P str_B mod	-
13	32357874	G	C	13_32357874_G_C	16	Missense	FALSE	c.7750G>C	G2584R	normal	normal	-	-	1	B strong	8.0844e-05	B strong	0.0154262	B strong	B strong	0.00337689	B strong	5.66094e-05	B strong	-	-	-
13	32357874	G	A	13_32357874_G_A	16	Missense	FALSE	c.7750G>A	G2584S	-	-	-	-	1	B strong	9.81846e-05	B strong	0.0180137	B strong	B strong	0.00721786	B strong	4.25042e-05	B strong	-	-	-
13	32357875	G	C	13_32357875_G_C	16	Missense	FALSE	c.7751G>C	G2584A	-	-	-	-	1	B strong	1.86584e-07	B strong	0.00347271	B strong	B strong	0.0178737	B strong	2.93265e-08	B strong	-	-	-
13	32357875	G	A	13_32357875_G_A	16	Missense	FALSE	c.7751G>A	G2584D	normal	normal	-	-	1	B strong	4.93979e-06	B strong	0.0188738	B strong	B strong	0.0092715	B strong	7.53725e-07	B strong	-	-	-
13	32357875	G	T	13_32357875_G_T	16	Missense	FALSE	c.7751G>T	G2584V	-	-	-	-	1	P strong	0.999912	P strong	0.947647	P strong	P strong	0.97538	P strong	0.999634	P strong	-	-	-
13	32357876	T	C	13_32357876_T_C	16	Synonymous	FALSE	c.7752T>C	G2584G	-	-	-	-	1	B strong	3.62319e-08	B strong	0.00293284	B strong	B strong	0.000144258	B strong	1.49552e-08	B strong	-	-	-
13	32357876	T	G	13_32357876_T_G	16	Synonymous	TRUE	c.7752T>G	G2584G	-	-	LB	-	1	B strong	2.1101e-10	B strong	0.00295815	B strong	B strong	2.61116e-08	B strong	2.52157e-06	B strong	-	-	-
13	32357876	T	A	13_32357876_T_A	16	Synonymous	FALSE	c.7752T>A	G2584G	-	-	-	-	1	B strong	6.37744e-11	B strong	0.00335069	B strong	B strong	1.28158e-06	B strong	5.71901e-09	B strong	-	-	-
13	32357877	G	T	13_32357877_G_T	16	Nonsense	FALSE	c.7753G>T	G2585*	-	-	-	-	1	P strong	0.999997	P strong	0.904612	P strong	P strong	0.999818	P strong	0.999998	P strong	-	-	-
13	32357877	G	C	13_32357877_G_C	16	Missense	FALSE	c.7753G>C	G2585R	-	-	-	-	1	P strong	0.999684	P strong	0.935601	P strong	P strong	0.974848	P strong	0.998796	P strong	-	-	-
13	32357877	G	A	13_32357877_G_A	16	Missense	FALSE	c.7753G>A	G2585R	abnormal	abnormal	-	-	1	P_mod_Str	0.995096	P strong	0.834745	P strong	P strong	0.724842	P moderate	0.999798	P strong	-	-	-
13	32357878	G	C	13_32357878_G_C	16	Missense	FALSE	c.7754G>C	G2585A	-	-	-	-	1	B strong	5.0767e-08	B strong	0.00404929	B strong	B strong	0.00252121	B strong	1.86421e-07	B strong	-	-	-
13	32357930	G	C	13_32357930_G_C	16	Canonical splice	TRUE	c.7805+1G>C	NA	-	-	-	-	1		0.024144	B moderate	0.0214245	B strong	B_mod_str	0.893304	P strong	2.70079e-09	B strong	P str_B str	P str_B mod	-
13	32357878	G	T	13_32357878_G_T	16	Missense	FALSE	c.7754G>T	G2585V	-	-	-	-	1	P_supp_str	0.982975	P strong	0.810212	P strong	P strong	0.407128	P supporting	0.999901	P strong	-	-	-
13	32357879	A	G	13_32357879_A_G	16	Synonymous	TRUE	c.7755A>G	G2585G	-	-	LB	-	1	B strong	2.04122e-08	B strong	0.00367379	B strong	B strong	7.2033e-07	B strong	0.000562831	B strong	-	-	-
13	32357879	A	T	13_32357879_A_T	16	Synonymous	FALSE	c.7755A>T	G2585G	-	-	LB	-	1	B strong	3.62051e-08	B strong	0.00499859	B strong	B strong	0.000106658	B strong	1.78886e-08	B strong	-	-	-
13	32357879	A	C	13_32357879_A_C	16	Synonymous	FALSE	c.7755A>C	G2585G	-	-	LB	-	1	B strong	9.62231e-11	B strong	0.00249027	B strong	B strong	1.84426e-08	B strong	1.1e-07	B strong	-	-	-
13	32357880	T	A	13_32357880_T_A	16	Missense	FALSE	c.7756T>A	W2586R	-	-	-	-	1	B strong	1.20321e-10	B strong	0.00254113	B strong	B strong	4.79169e-07	B strong	1.29631e-09	B strong	-	-	-
13	32357880	T	C	13_32357880_T_C	16	Missense	FALSE	c.7756T>C	W2586R	-	-	-	-	1	B strong	2.56057e-05	B strong	0.0400888	B moderate	B_str_mod	0.00275031	B strong	2.95422e-06	B strong	-	-	-
13	32357880	T	G	13_32357880_T_G	16	Missense	FALSE	c.7756T>G	W2586G	-	-	-	-	1	B_str_mod	7.64026e-05	B strong	0.0193614	B strong	B strong	0.000208095	B strong	0.00649085	B moderate	-	-	-
13	32357881	G	A	13_32357881_G_A	16	Nonsense	FALSE	c.7757G>A	W2586*	-	-	P (ENIGMA)	-	1	P strong	1	P strong	0.960141	P strong	P strong	0.999961	P strong	0.999997	P strong	-	-	-
13	32357881	G	T	13_32357881_G_T	16	Missense	FALSE	c.7757G>T	W2586L	-	-	-	-	1	B strong	2.45146e-09	B strong	0.00247907	B strong	B strong	2.90706e-06	B strong	1.24805e-09	B strong	-	-	-
13	32363240	G	C	13_32363240_G_C	18	Missense	FALSE	c.8038G>C	D2680H	-	-	-	-	1		0.0522256	B moderate	0.0668023	B moderate	B moderate	0.90482	P strong	6.81892e-06	B strong	P str_B str	P str_B mod	-
13	32357882	G	A	13_32357882_G_A	16	Nonsense	FALSE	c.7758G>A	W2586*	-	-	P (ENIGMA)	-	1	P strong	1	P strong	0.820546	P strong	P strong	0.999881	P strong	0.999909	P strong	-	-	-
13	32357882	G	C	13_32357882_G_C	16	Missense	FALSE	c.7758G>C	W2586C	-	-	-	-	1	B strong	1.14681e-11	B strong	0.00285062	B strong	B strong	3.04333e-07	B strong	4.24166e-11	B strong	-	-	-
13	32357882	G	T	13_32357882_G_T	16	Missense	FALSE	c.7758G>T	W2586C	-	-	-	-	1	B strong	6.61871e-11	B strong	0.00260066	B strong	B strong	0.000297006	B strong	2.36417e-10	B strong	-	-	-
13	32357883	C	T	13_32357883_C_T	16	Missense	FALSE	c.7759C>T	L2587F	normal	normal	LB	LB	1	B strong	0.00013345	B strong	0.0258014	B moderate	B_str_mod	0.00106826	B strong	0.000584441	B strong	-	-	-
13	32357883	C	A	13_32357883_C_A	16	Missense	FALSE	c.7759C>A	L2587I	-	-	-	-	1	B_supp_str	0.000151518	B strong	0.00641111	B strong	B strong	0.100833	B supporting	5.12046e-08	B strong	-	-	-
13	32357883	C	G	13_32357883_C_G	16	Missense	FALSE	c.7759C>G	L2587V	-	-	-	-	1	B strong	1.92287e-09	B strong	0.00504981	B strong	B strong	4.67073e-06	B strong	7.36376e-06	B strong	-	-	-
13	32357884	T	A	13_32357884_T_A	16	Missense	FALSE	c.7760T>A	L2587H	abnormal	abnormal	-	-	1	P strong	0.998907	P strong	0.953712	P strong	P strong	0.836814	P strong	1	P strong	-	-	-
13	32370493	T	C	13_32370493_T_C	19	Missense	FALSE	c.8423T>C	L2808P	hypomorph	-	-	-	1		0.0290071	B moderate	0.69533	P moderate	-	0.264042	VUS	0.00376542	B strong	VUS_B str	VUS_B mod	-
13	32357884	T	G	13_32357884_T_G	16	Missense	FALSE	c.7760T>G	L2587R	-	-	-	-	1	P strong	1	P strong	0.939358	P strong	P strong	0.999642	P strong	0.999991	P strong	-	-	-
13	32357885	C	A	13_32357885_C_A	16	Synonymous	FALSE	c.7761C>A	L2587L	-	-	LB	-	1	B strong	6.57736e-07	B strong	0.00385367	B strong	B strong	4.50161e-05	B strong	1.20833e-06	B strong	-	-	-
13	32357885	C	T	13_32357885_C_T	16	Synonymous	FALSE	c.7761C>T	L2587L	-	-	LB	-	1	B strong	1.16285e-09	B strong	0.00325473	B strong	B strong	2.05581e-06	B strong	4.47172e-08	B strong	-	-	-
13	32357885	C	G	13_32357885_C_G	16	Synonymous	FALSE	c.7761C>G	L2587L	-	-	-	-	1	B strong	6.94772e-10	B strong	0.00333454	B strong	B strong	3.6039e-06	B strong	8.37267e-07	B strong	-	-	-
13	32357886	A	C	13_32357886_A_C	16	Missense	FALSE	c.7762A>C	I2588L	-	-	-	-	1	B strong	1.01558e-07	B strong	0.0031596	B strong	B strong	0.000375661	B strong	3.69357e-08	B strong	-	-	-
13	32357886	A	T	13_32357886_A_T	16	Missense	FALSE	c.7762A>T	I2588L	-	-	-	-	1	B strong	6.49974e-08	B strong	0.00284532	B strong	B strong	3.14624e-06	B strong	1.61354e-07	B strong	-	-	-
13	32357886	A	G	13_32357886_A_G	16	Missense	FALSE	c.7762A>G	I2588V	-	-	-	-	1	B strong	2.09599e-08	B strong	0.00315483	B strong	B strong	1.21332e-06	B strong	2.51492e-07	B strong	-	-	-
13	32362675	T	G	13_32362675_T_G	17	Missense	FALSE	c.7958T>G	L2653R	abnormal	-	-	-	1		0.132886	VUS	0.176259	VUS	VUS	0.984532	P strong	6.85932e-07	B strong	P str_B str	P str_VUS	B str_VUS
13	32357887	T	G	13_32357887_T_G	16	Missense	FALSE	c.7763T>G	I2588R	-	-	-	-	1	P strong	0.911593	P strong	0.720316	P moderate	P_str_mod	0.744749	P strong	0.909646	P strong	-	-	-
13	32363370	A	C	13_32363370_A_C	18	Missense	FALSE	c.8168A>C	D2723A	abnormal	-	P (ENIGMA)	-	1		0.0582273	B moderate	0.945959	P strong	-	0.935943	P strong	3.62547e-11	B strong	P str_B str	P str_B mod	-
13	32357888	A	T	13_32357888_A_T	16	Synonymous	FALSE	c.7764A>T	I2588I	-	-	LB (ENIGMA)	-	1	B strong	1.17053e-08	B strong	0.00306581	B strong	B strong	0.000323099	B strong	1.18726e-09	B strong	-	-	-
13	32357888	A	C	13_32357888_A_C	16	Synonymous	FALSE	c.7764A>C	I2588I	-	-	-	-	1	B strong	3.33997e-10	B strong	0.0025028	B strong	B strong	1.48439e-07	B strong	1.73528e-06	B strong	-	-	-
13	32363462	C	G	13_32363462_C_G	18	Missense	FALSE	c.8260C>G	H2754D	-	-	-	-	1		0.070072	B moderate	0.0255539	B moderate	B moderate	0.864493	P strong	1.18344e-10	B strong	P str_B str	P str_B mod	-
13	32357889	C	G	13_32357889_C_G	16	Missense	FALSE	c.7765C>G	P2589A	-	-	-	-	1	B_str_supp	0.0120444	B strong	0.0759474	B supporting	B_str_sup	0.0196272	B strong	0.0278251	B supporting	-	-	-
13	32363516	G	C	13_32363516_G_C	18	Missense	FALSE	c.8314G>C	E2772Q	-	-	-	-	1		0.0360208	B moderate	0.118078	B supporting	B_mod_sup	0.930484	P strong	1.19663e-09	B strong	P str_B str	P str_B mod	-
13	32357889	C	A	13_32357889_C_A	16	Missense	FALSE	c.7765C>A	P2589T	-	-	-	-	1	B_mod_str	0.00141062	B strong	0.0436179	B moderate	B_str_mod	0.0631227	B moderate	0.000148754	B strong	-	-	-
13	32363528	T	G	13_32363528_T_G	18	Missense	TRUE	c.8326T>G	L2776V	-	-	-	-	1		0.0329964	B moderate	0.262845	VUS	-	0.738301	P strong	3.94951e-09	B strong	P str_B str	P str_B mod	-
13	32357890	C	T	13_32357890_C_T	16	Missense	FALSE	c.7766C>T	P2589L	hypomorph	-	-	-	1	P strong	0.96887	P strong	0.573988	P moderate	P_str_mod	0.924249	P strong	0.853464	P strong	-	-	-
13	32370466	G	A	13_32370466_G_A	19	Missense	TRUE	c.8396G>A	R2799K	-	-	-	-	1		0.0382053	B moderate	0.198135	VUS	-	0.89121	P strong	2.2299e-06	B strong	P str_B str	P str_B mod	-
13	32357891	C	A	13_32357891_C_A	16	Synonymous	FALSE	c.7767C>A	P2589P	-	-	-	-	1	B strong	1.88176e-09	B strong	0.0026023	B strong	B strong	1.89332e-05	B strong	3.48947e-08	B strong	-	-	-
13	32357891	C	T	13_32357891_C_T	16	Synonymous	FALSE	c.7767C>T	P2589P	-	-	-	-	1	B strong	2.05127e-06	B strong	0.00269562	B strong	B strong	8.39684e-06	B strong	0.000611734	B strong	-	-	-
13	32357891	C	G	13_32357891_C_G	16	Synonymous	FALSE	c.7767C>G	P2589P	-	-	LB	-	1	B strong	7.39444e-09	B strong	0.00280695	B strong	B strong	1.39054e-06	B strong	8.94682e-06	B strong	-	-	-
13	32357892	T	A	13_32357892_T_A	16	Missense	FALSE	c.7768T>A	S2590T	-	-	-	-	-	-	0.000253759	B strong	0.00519929	B strong	-	0.00147354	B strong	-	-	-	-	-
13	32357892	T	G	13_32357892_T_G	16	Missense	FALSE	c.7768T>G	S2590A	-	-	-	-	-	-	8.73269e-08	B strong	0.00248094	B strong	-	1.06265e-07	B strong	-	-	-	-	-
13	32371022	G	C	13_32371022_G_C	20	Missense	FALSE	c.8554G>C	A2852P	-	-	-	-	1		0.047809	B moderate	0.557067	P moderate	-	0.960941	P strong	5.49972e-05	B strong	P str_B str	P str_B mod	-
13	32357893	C	G	13_32357893_C_G	16	Missense	FALSE	c.7769C>G	S2590C	-	-	-	-	1	B strong	1.43524e-09	B strong	0.00263496	B strong	B strong	2.87268e-07	B strong	6.97985e-05	B strong	-	-	-
13	32357765	A	T	13_32357765_A_T	16	Missense	FALSE	c.7641A>T	K2547N	-	-	-	-	1		0.000811327	B strong	0.421654	P supporting	-	0.000103228	B strong	0.96675	P strong	B str_P str	-	P str_B str
13	32362698	G	T	13_32362698_G_T	17	Intronic	TRUE	c.7976+5G>T	NA	-	-	P	-	1		0.170308	VUS	0.00707383	B strong	-	0.816531	P strong	8.61154e-11	B strong	P str_B str	P str_VUS	B str_VUS
13	32357894	C	T	13_32357894_C_T	16	Synonymous	FALSE	c.7770C>T	S2590S	-	-	-	-	1	B strong	1.66501e-06	B strong	0.00422892	B strong	B strong	0.000424571	B strong	7.57415e-07	B strong	-	-	-
13	32357771	C	T	13_32357771_C_T	16	Synonymous	FALSE	c.7647C>T	C2549C	-	-	LB	-	1		1.04899e-07	B strong	0.0120086	B strong	B strong	2.83573e-09	B strong	0.998036	P strong	B str_P str	-	P str_B str
13	32357894	C	A	13_32357894_C_A	16	Synonymous	FALSE	c.7770C>A	S2590S	-	-	-	-	1	B strong	1.31979e-07	B strong	0.0026925	B strong	B strong	1.38115e-05	B strong	4.62496e-05	B strong	-	-	-
13	32357895	A	G	13_32357895_A_G	16	Missense	FALSE	c.7771A>G	N2591D	-	-	-	-	1	B strong	2.92069e-10	B strong	0.00248982	B strong	B strong	1.59189e-08	B strong	1.61517e-06	B strong	-	-	-
13	32357774	A	C	13_32357774_A_C	16	Synonymous	FALSE	c.7650A>C	I2550I	-	-	-	-	1		1.39828e-05	B strong	0.0316982	B moderate	B_str_mod	1.32812e-05	B strong	0.937245	P strong	B str_P str	-	P str_B str
13	32357895	A	T	13_32357895_A_T	16	Missense	FALSE	c.7771A>T	N2591Y	-	-	-	-	1	B strong	1.40075e-11	B strong	0.00374661	B strong	B strong	2.62588e-07	B strong	6.25958e-16	B strong	-	-	-
13	32357896	A	T	13_32357896_A_T	16	Missense	FALSE	c.7772A>T	N2591I	-	-	-	-	1	B strong	1.2894e-09	B strong	0.00250716	B strong	B strong	0.000608586	B strong	6.85974e-12	B strong	-	-	-
13	32357896	A	G	13_32357896_A_G	16	Missense	FALSE	c.7772A>G	N2591S	-	-	-	-	1	B strong	2.23216e-09	B strong	0.0025837	B strong	B strong	0.00031327	B strong	3.48009e-12	B strong	-	-	-
13	32357896	A	C	13_32357896_A_C	16	Missense	FALSE	c.7772A>C	N2591T	-	-	-	-	1	B strong	7.41882e-10	B strong	0.003265	B strong	B strong	1.31766e-07	B strong	3.68929e-16	B strong	-	-	-
13	32357775	A	G	13_32357775_A_G	16	Missense	FALSE	c.7651A>G	K2551E	-	-	-	-	1		2.75725e-05	B strong	0.021971	B strong	B strong	0.000100842	B strong	0.997131	P strong	B str_P str	-	P str_B str
13	32357897	T	A	13_32357897_T_A	16	Missense	FALSE	c.7773T>A	N2591K	-	-	-	-	1	B strong	1.67128e-08	B strong	0.00285453	B strong	B strong	0.000110979	B strong	2.54602e-07	B strong	-	-	-
13	32357897	T	C	13_32357897_T_C	16	Synonymous	FALSE	c.7773T>C	N2591N	-	-	LB	-	1	B strong	7.27724e-09	B strong	0.00247916	B strong	B strong	5.18096e-06	B strong	4.72047e-08	B strong	-	-	-
13	32357898	G	C	13_32357898_G_C	16	Missense	FALSE	c.7774G>C	D2592H	-	-	-	-	1	B_mod_str	0.000205418	B strong	0.0066083	B strong	B strong	0.0258552	B moderate	1.04064e-07	B strong	-	-	-
13	32357898	G	A	13_32357898_G_A	16	Missense	FALSE	c.7774G>A	D2592N	-	-	-	-	1	B strong	2.1031e-09	B strong	0.00256962	B strong	B strong	8.66295e-07	B strong	6.83195e-07	B strong	-	-	-
13	32357898	G	T	13_32357898_G_T	16	Missense	FALSE	c.7774G>T	D2592Y	-	-	-	-	1	B strong	6.39281e-08	B strong	0.00257832	B strong	B strong	0.0038246	B strong	7.64831e-13	B strong	-	-	-
13	32357899	A	C	13_32357899_A_C	16	Missense	FALSE	c.7775A>C	D2592A	-	-	-	-	1	B strong	6.34446e-10	B strong	0.00250085	B strong	B strong	4.36497e-07	B strong	3.58256e-06	B strong	-	-	-
13	32357899	A	G	13_32357899_A_G	16	Missense	FALSE	c.7775A>G	D2592G	-	-	-	-	1	B strong	4.79896e-11	B strong	0.00322455	B strong	B strong	6.20761e-09	B strong	3.54369e-08	B strong	-	-	-
13	32357899	A	T	13_32357899_A_T	16	Missense	FALSE	c.7775A>T	D2592V	-	-	-	-	1	B strong	4.57215e-08	B strong	0.00313473	B strong	B strong	0.000418955	B strong	7.7353e-08	B strong	-	-	-
13	32357900	T	G	13_32357900_T_G	16	Missense	FALSE	c.7776T>G	D2592E	-	-	-	-	1	B strong	1.36374e-05	B strong	0.00469874	B strong	B strong	1.17475e-06	B strong	8.14665e-06	B strong	-	-	-
13	32357900	T	A	13_32357900_T_A	16	Missense	FALSE	c.7776T>A	D2592E	-	-	-	-	1	B strong	2.93965e-10	B strong	0.00249377	B strong	B strong	3.58795e-07	B strong	2.40546e-06	B strong	-	-	-
13	32357900	T	C	13_32357900_T_C	16	Synonymous	FALSE	c.7776T>C	D2592D	-	-	LB	-	1	B strong	1.71481e-09	B strong	0.00275068	B strong	B strong	2.18075e-05	B strong	1.01894e-11	B strong	-	-	-
13	32357901	G	T	13_32357901_G_T	16	Nonsense	FALSE	c.7777G>T	G2593*	-	-	P (ENIGMA)	-	1	P strong	0.999999	P strong	0.956496	P strong	P strong	0.99999	P strong	1	P strong	-	-	-
13	32357780	T	A	13_32357780_T_A	16	Synonymous	FALSE	c.7656T>A	I2552I	-	-	LB	-	1		2.11179e-07	B strong	0.455191	P moderate	-	5.5814e-07	B strong	0.999127	P strong	B str_P str	-	P str_B str
13	32357901	G	C	13_32357901_G_C	16	Missense	FALSE	c.7777G>C	G2593R	-	-	-	-	1	B strong	5.95901e-08	B strong	0.00248554	B strong	B strong	0.0015233	B strong	2.77391e-11	B strong	-	-	-
13	32357902	G	C	13_32357902_G_C	16	Missense	FALSE	c.7778G>C	G2593A	-	-	-	-	1	B strong	2.33282e-10	B strong	0.00329207	B strong	B strong	2.80867e-06	B strong	4.44597e-17	B strong	-	-	-
13	32379485	G	C	13_32379485_G_C	22	Missense	FALSE	c.8923G>C	V2975L	-	-	-	-	1		0.0582805	B moderate	0.00653704	B strong	B_mod_str	0.961428	P strong	2.82198e-08	B strong	P str_B str	P str_B mod	-
13	32357902	G	T	13_32357902_G_T	16	Missense	FALSE	c.7778G>T	G2593V	-	-	-	-	1	B_mod_str	0.0020726	B strong	0.00475922	B strong	B strong	0.0235443	B moderate	2.88271e-11	B strong	-	-	-
13	32357903	A	T	13_32357903_A_T	16	Synonymous	TRUE	c.7779A>T	G2593G	-	-	-	-	1	P strong	0.99967	P strong	0.878966	P strong	P strong	0.970901	P strong	1	P strong	-	-	-
13	32357903	A	G	13_32357903_A_G	16	Synonymous	FALSE	c.7779A>G	G2593G	-	-	-	-	1	B_str_mod	4.8316e-08	B strong	0.0037843	B strong	B strong	3.97347e-07	B strong	0.0143526	B moderate	-	-	-
13	32357903	A	C	13_32357903_A_C	16	Synonymous	FALSE	c.7779A>C	G2593G	-	-	-	-	1	B strong	3.5869e-08	B strong	0.00299225	B strong	B strong	3.33787e-05	B strong	1.20864e-13	B strong	-	-	-
13	32357904	A	T	13_32357904_A_T	16	Nonsense	FALSE	c.7780A>T	K2594*	-	-	-	-	1	P strong	0.99963	P strong	0.947278	P strong	P strong	0.991768	P strong	1	P strong	-	-	-
13	32357784	A	T	13_32357784_A_T	16	Missense	FALSE	c.7660A>T	S2554C	-	-	-	-	1		0.011375	B strong	0.747331	P strong	-	0.000721139	B strong	0.999989	P strong	B str_P str	-	P str_B str
13	32357904	A	C	13_32357904_A_C	16	Missense	FALSE	c.7780A>C	K2594Q	-	-	-	-	1	B strong	8.89778e-08	B strong	0.00252096	B strong	B strong	1.58096e-06	B strong	1.56819e-08	B strong	-	-	-
13	32357905	A	T	13_32357905_A_T	16	Missense	FALSE	c.7781A>T	K2594M	-	-	-	-	1	B_str_mod	3.53402e-06	B strong	0.00622997	B strong	B strong	4.81994e-06	B strong	0.0108491	B moderate	-	-	-
13	32357905	A	G	13_32357905_A_G	16	Missense	FALSE	c.7781A>G	K2594R	-	-	-	-	1	B strong	4.38374e-11	B strong	0.002626	B strong	B strong	8.71321e-08	B strong	1.33539e-09	B strong	-	-	-
13	32357905	A	C	13_32357905_A_C	16	Missense	FALSE	c.7781A>C	K2594T	-	-	-	-	1	B strong	1.04011e-08	B strong	0.00248554	B strong	B strong	1.57324e-05	B strong	4.35276e-08	B strong	-	-	-
13	32379489	G	C	13_32379489_G_C	22	Missense	FALSE	c.8927G>C	S2976T	-	-	-	-	1		0.0478571	B moderate	0.00643058	B strong	B_mod_str	0.799703	P strong	3.2045e-06	B strong	P str_B str	P str_B mod	-
13	32357906	G	T	13_32357906_G_T	16	Missense	FALSE	c.7782G>T	K2594N	-	-	-	-	1	B_str_mod	8.71981e-06	B strong	0.0093851	B strong	B strong	0.000587704	B strong	0.0126634	B moderate	-	-	-
13	32357906	G	A	13_32357906_G_A	16	Synonymous	FALSE	c.7782G>A	K2594K	-	-	-	-	1	B strong	1.41289e-08	B strong	0.00258318	B strong	B strong	1.28094e-06	B strong	3.09626e-05	B strong	-	-	-
13	32357785	G	A	13_32357785_G_A	16	Missense	FALSE	c.7661G>A	S2554N	-	-	-	-	1		0.022158	B strong	0.470395	P moderate	-	0.0124909	B strong	0.99444	P strong	B str_P str	-	P str_B str
13	32357907	G	T	13_32357907_G_T	16	Missense	FALSE	c.7783G>T	A2595S	-	-	-	-	1	B strong	5.42643e-09	B strong	0.00256526	B strong	B strong	2.52784e-06	B strong	2.06304e-11	B strong	-	-	-
13	32357907	G	A	13_32357907_G_A	16	Missense	FALSE	c.7783G>A	A2595T	-	-	-	-	1	B strong	3.71679e-11	B strong	0.0040649	B strong	B strong	2.98236e-09	B strong	2.27936e-12	B strong	-	-	-
13	32357908	C	A	13_32357908_C_A	16	Missense	FALSE	c.7784C>A	A2595D	-	-	-	-	1	P strong	0.998234	P strong	0.901983	P strong	P strong	0.988472	P strong	1	P strong	-	-	-
13	32357908	C	G	13_32357908_C_G	16	Missense	FALSE	c.7784C>G	A2595G	hypomorph	-	-	-	1	P Str_mod	0.922424	P strong	0.802315	P strong	P strong	0.996665	P strong	0.602834	P moderate	-	-	-
13	32357908	C	T	13_32357908_C_T	16	Missense	TRUE	c.7784C>T	A2595V	-	-	-	-	1	B strong	2.03904e-08	B strong	0.00271548	B strong	B strong	6.84042e-06	B strong	9.44531e-09	B strong	-	-	-
13	32357791	A	C	13_32357791_A_C	16	Missense	FALSE	c.7667A>C	N2556T	-	-	-	-	1		0.00189116	B strong	0.290946	VUS	-	0.00113642	B strong	0.996442	P strong	B str_P str	-	P str_B str
13	32357792	T	A	13_32357792_T_A	16	Missense	FALSE	c.7668T>A	N2556K	-	-	-	-	1		0.0070875	B strong	0.621928	P moderate	-	0.00454903	B strong	0.99872	P strong	B str_P str	-	P str_B str
13	32357909	T	C	13_32357909_T_C	16	Synonymous	FALSE	c.7785T>C	A2595A	-	-	LB	-	1	B strong	5.16698e-09	B strong	0.00393501	B strong	B strong	1.25789e-06	B strong	2.01587e-10	B strong	-	-	-
13	32357910	G	T	13_32357910_G_T	16	Nonsense	FALSE	c.7786G>T	G2596*	-	-	-	-	1	P strong	0.999985	P strong	0.933278	P strong	P strong	0.999964	P strong	0.999997	P strong	-	-	-
13	32357910	G	A	13_32357910_G_A	16	Missense	FALSE	c.7786G>A	G2596R	abnormal	abnormal	-	-	1	P strong	0.997173	P strong	0.909802	P strong	P strong	0.829412	P strong	1	P strong	-	-	-
13	32357910	G	C	13_32357910_G_C	16	Missense	FALSE	c.7786G>C	G2596R	-	-	-	-	1	P strong	0.994617	P strong	0.761378	P strong	P strong	0.994605	P strong	0.999815	P strong	-	-	-
13	32363517	A	C	13_32363517_A_C	18	Missense	FALSE	c.8315A>C	E2772A	-	-	-	-	1		0.541709	P moderate	0.0105775	B strong	-	0.987738	P strong	3.86337e-05	B strong	P str_B str	-	B str_P mod
13	32357911	G	A	13_32357911_G_A	16	Missense	FALSE	c.7787G>A	G2596E	abnormal	abnormal	-	-	1	P strong	0.996622	P strong	0.784575	P strong	P strong	0.989472	P strong	1	P strong	-	-	-
13	32357911	G	T	13_32357911_G_T	16	Missense	FALSE	c.7787G>T	G2596V	abnormal	abnormal	-	-	1	P strong	0.999998	P strong	0.889649	P strong	P strong	0.997982	P strong	1	P strong	-	-	-
13	32357912	A	T	13_32357912_A_T	16	Synonymous	TRUE	c.7788A>T	G2596G	-	-	-	-	1	B strong	1.33207e-08	B strong	0.00278166	B strong	B strong	0.000301902	B strong	3.18698e-10	B strong	-	-	-
13	32357912	A	C	13_32357912_A_C	16	Synonymous	FALSE	c.7788A>C	G2596G	-	-	-	-	1	B strong	3.14027e-08	B strong	0.00285893	B strong	B strong	1.366e-06	B strong	1.81406e-13	B strong	-	-	-
13	32357912	A	G	13_32357912_A_G	16	Synonymous	FALSE	c.7788A>G	G2596G	-	-	-	-	1	B strong	6.39008e-12	B strong	0.00330866	B strong	B strong	3.4213e-08	B strong	8.34184e-15	B strong	-	-	-
13	32379505	A	T	13_32379505_A_T	22	Missense	FALSE	c.8943A>T	E2981D	-	-	-	-	1		0.0274416	B moderate	0.0263396	B moderate	B moderate	0.876031	P strong	1.24149e-08	B strong	P str_B str	P str_B mod	-
13	32357913	A	G	13_32357913_A_G	16	Missense	FALSE	c.7789A>G	K2597E	-	-	-	-	1	P strong	0.996281	P strong	0.954694	P strong	P strong	0.972739	P strong	1	P strong	-	-	-
13	32379506	A	C	13_32379506_A_C	22	Missense	FALSE	c.8944A>C	K2982Q	-	-	-	-	1		0.0513233	B moderate	0.141302	VUS	-	0.945995	P strong	1.30433e-05	B strong	P str_B str	P str_B mod	-
13	32356494	A	G	13_32356494_A_G	15	Missense	FALSE	c.7502A>G	Q2501R	-	-	-	-	1		0.00198759	B strong	0.200557	VUS	-	0.210266	VUS	1.66683e-06	B strong	VUS_B str	VUS_B str	-
13	32357914	A	G	13_32357914_A_G	16	Missense	FALSE	c.7790A>G	K2597R	-	-	-	-	1	B strong	1.4628e-09	B strong	0.00255806	B strong	B strong	1.51867e-07	B strong	0.00449174	B strong	-	-	-
13	32363205	G	T	13_32363205_G_T	18	Missense	FALSE	c.8003G>T	R2668I	-	-	-	-	1		0.213235	VUS	0.0303079	B moderate	-	0.951835	P strong	7.58423e-08	B strong	P str_B str	P str_VUS	B str_VUS
13	32363328	G	C	13_32363328_G_C	18	Missense	FALSE	c.8126G>C	S2709T	-	-	-	-	1		0.19883	VUS	0.00998299	B strong	-	0.873649	P strong	0.000310625	B strong	P str_B str	P str_VUS	B str_VUS
13	32357915	A	T	13_32357915_A_T	16	Missense	FALSE	c.7791A>T	K2597N	-	-	-	-	1	P strong	0.99333	P strong	0.900738	P strong	P strong	0.979113	P strong	0.999999	P strong	-	-	-
13	32357915	A	G	13_32357915_A_G	16	Synonymous	FALSE	c.7791A>G	K2597K	-	-	-	-	1	B strong	1.00971e-08	B strong	0.00267163	B strong	B strong	2.04683e-05	B strong	1.89303e-16	B strong	-	-	-
13	32357916	G	T	13_32357916_G_T	16	Nonsense	FALSE	c.7792G>T	E2598*	-	-	P (ENIGMA)	-	1	P strong	0.999473	P strong	0.494696	P moderate	P_str_mod	0.999672	P strong	0.890906	P strong	-	-	-
13	32357806	A	G	13_32357806_A_G	16	Missense	FALSE	c.7682A>G	Q2561R	normal	-	-	-	1		0.00122865	B strong	0.922664	P strong	-	5.0117e-08	B strong	1	P strong	B str_P str	-	P str_B str
13	32357916	G	C	13_32357916_G_C	16	Missense	FALSE	c.7792G>C	E2598Q	-	-	-	-	1	B_mod_str	0.00269104	B strong	0.00425211	B strong	B strong	0.0454708	B moderate	4.05017e-08	B strong	-	-	-
13	32357917	A	C	13_32357917_A_C	16	Missense	FALSE	c.7793A>C	E2598A	-	-	-	-	1	B strong	6.17122e-08	B strong	0.00277113	B strong	B strong	0.000554577	B strong	5.52973e-11	B strong	-	-	-
13	32357917	A	G	13_32357917_A_G	16	Missense	FALSE	c.7793A>G	E2598G	-	-	-	-	1	B_supp_str	0.00121491	B strong	0.0163625	B strong	B strong	0.0905694	B supporting	1.28727e-09	B strong	-	-	-
13	32357807	G	T	13_32357807_G_T	16	Missense	FALSE	c.7683G>T	Q2561H	-	-	-	-	1		0.000402997	B strong	0.635598	P moderate	-	0.000225137	B strong	0.984014	P strong	B str_P str	-	P str_B str
13	32357918	A	C	13_32357918_A_C	16	Missense	FALSE	c.7794A>C	E2598D	-	-	-	-	1	B_str_mod	5.86118e-05	B strong	0.00727818	B strong	B strong	0.000214587	B strong	0.0239622	B moderate	-	-	-
13	32357918	A	T	13_32357918_A_T	16	Missense	FALSE	c.7794A>T	E2598D	-	-	-	-	1	B strong	4.96914e-05	B strong	0.00360009	B strong	B strong	5.34227e-06	B strong	0.00578209	B strong	-	-	-
13	32357918	A	G	13_32357918_A_G	16	Synonymous	FALSE	c.7794A>G	E2598E	-	-	-	-	1	B strong	1.31751e-11	B strong	0.00420421	B strong	B strong	2.13901e-08	B strong	1.85998e-13	B strong	-	-	-
13	32357919	G	T	13_32357919_G_T	16	Nonsense	FALSE	c.7795G>T	E2599*	-	-	P (ENIGMA)	-	1	P strong	0.999802	P strong	0.720033	P moderate	P_str_mod	0.999919	P strong	0.97711	P strong	-	-	-
13	32357919	G	A	13_32357919_G_A	16	Missense	FALSE	c.7795G>A	E2599K	abnormal	abnormal	-	-	1	P strong	0.99032	P strong	0.474431	P moderate	P_str_mod	0.98413	P strong	0.999151	P strong	-	-	-
13	32363456	A	C	13_32363456_A_C	18	Missense	FALSE	c.8254A>C	I2752L	-	-	-	-	1		0.184868	VUS	0.890212	P strong	-	0.96665	P strong	7.45595e-05	B strong	P str_B str	P str_VUS	B str_VUS
13	32363475	T	C	13_32363475_T_C	18	Missense	FALSE	c.8273T>C	L2758P	-	-	-	-	1		0.264687	VUS	0.074023	B supporting	-	0.995198	P strong	2.44975e-07	B strong	P str_B str	P str_VUS	B str_VUS
13	32357920	A	G	13_32357920_A_G	16	Missense	FALSE	c.7796A>G	E2599G	abnormal	abnormal	-	-	1	P strong	1	P strong	0.948241	P strong	P strong	0.998818	P strong	1	P strong	-	-	-
13	32363502	C	T	13_32363502_C_T	18	Missense	FALSE	c.8300C>T	P2767L	normal	-	-	-	1		0.297402	VUS	0.240827	VUS	VUS	0.81375	P strong	9.58692e-05	B strong	P str_B str	P str_VUS	B str_VUS
13	32394931	G	C	13_32394931_G_C	25	Missense	FALSE	c.9499G>C	E3167Q	-	-	-	-	1		0.0527632	B moderate	0.00254087	B strong	B_mod_str	0.945891	P strong	4.48913e-07	B strong	P str_B str	P str_B mod	-
13	32357921	A	C	13_32357921_A_C	16	Missense	FALSE	c.7797A>C	E2599D	-	-	-	-	1	B strong	1.5348e-06	B strong	0.0034525	B strong	B strong	0.000684368	B strong	6.43596e-09	B strong	-	-	-
13	32357921	A	G	13_32357921_A_G	16	Synonymous	FALSE	c.7797A>G	E2599E	-	-	-	-	1	B strong	8.93881e-08	B strong	0.00256165	B strong	B strong	9.62995e-05	B strong	3.36934e-13	B strong	-	-	-
13	32357818	A	T	13_32357818_A_T	16	Missense	TRUE	c.7694A>T	E2565V	-	-	-	-	1		0.000666215	B strong	0.92498	P strong	-	1.08261e-06	B strong	1	P strong	B str_P str	-	P str_B str
13	32363538	A	C	13_32363538_A_C	18	Intronic	FALSE	c.8331+5A>C	NA	-	-	-	-	1		0.203752	VUS	0.988649	P strong	-	0.994096	P strong	4.14731e-05	B strong	P str_B str	P str_VUS	B str_VUS
13	32357922	T	G	13_32357922_T_G	16	Missense	FALSE	c.7798T>G	F2600V	-	-	-	-	1	P strong	0.999514	P strong	0.974952	P strong	P strong	0.843661	P strong	1	P strong	-	-	-
13	32357821	A	C	13_32357821_A_C	16	Missense	FALSE	c.7697A>C	D2566A	-	-	-	-	1		0.00125185	B strong	0.33785	P supporting	-	0.000305908	B strong	0.999076	P strong	B str_P str	-	P str_B str
13	32357923	T	C	13_32357923_T_C	16	Missense	FALSE	c.7799T>C	F2600S	-	-	-	-	1	P strong	0.999333	P strong	0.700818	P moderate	P_str_mod	0.999171	P strong	0.999991	P strong	-	-	-
13	32357923	T	A	13_32357923_T_A	16	Missense	FALSE	c.7799T>A	F2600Y	-	-	-	-	1	B strong	0.000300927	B strong	0.00288142	B strong	B strong	0.000321439	B strong	2.31927e-07	B strong	-	-	-
13	32370400	A	G	13_32370400_A_G	19	Canonical splice	TRUE	c.8332-2A>G	NA	-	-	P	-	1		0.535388	P moderate	0.271519	VUS	-	0.861914	P strong	0.00183887	B strong	P str_B str	-	B str_P mod
13	32357924	T	A	13_32357924_T_A	16	Missense	FALSE	c.7800T>A	F2600L	-	-	-	-	1	B strong	0.000154156	B strong	0.00990491	B strong	B strong	0.0104491	B strong	4.284e-10	B strong	-	-	-
13	32357924	T	C	13_32357924_T_C	16	Synonymous	FALSE	c.7800T>C	F2600F	-	-	-	-	1	B strong	5.89289e-07	B strong	0.00343512	B strong	B strong	0.000242902	B strong	1.51905e-09	B strong	-	-	-
13	32357925	T	G	13_32357925_T_G	16	Missense	FALSE	c.7801T>G	Y2601D	-	-	-	-	1	P strong	0.998522	P strong	0.813674	P strong	P strong	0.988077	P strong	1	P strong	-	-	-
13	32357826	T	C	13_32357826_T_C	16	Missense	FALSE	c.7702T>C	F2568L	-	-	-	-	1		5.5979e-07	B strong	0.0777416	B supporting	B_str_sup	8.14636e-06	B strong	0.804248	P strong	B str_P str	-	P str_B str
13	32357925	T	A	13_32357925_T_A	16	Missense	FALSE	c.7801T>A	Y2601N	-	-	-	-	1	P strong	0.999898	P strong	0.936568	P strong	P strong	1	P strong	0.990325	P strong	-	-	-
13	32357926	A	G	13_32357926_A_G	16	Missense	TRUE	c.7802A>G	Y2601C	-	-	LP	LP	1	P strong	0.999926	P strong	0.881537	P strong	P strong	0.999265	P strong	1	P strong	-	-	-
13	32357926	A	T	13_32357926_A_T	16	Missense	FALSE	c.7802A>T	Y2601F	-	-	-	-	1	B strong	1.58979e-08	B strong	0.00247915	B strong	B strong	6.98202e-07	B strong	7.28887e-06	B strong	-	-	-
13	32357926	A	C	13_32357926_A_C	16	Missense	FALSE	c.7802A>C	Y2601S	-	-	-	-	1	P strong	0.999774	P strong	0.916365	P strong	P strong	0.999187	P strong	0.990173	P strong	-	-	-
13	32357927	T	A	13_32357927_T_A	16	Nonsense	FALSE	c.7803T>A	Y2601*	-	-	-	-	1	P strong	1	P strong	0.961878	P strong	P strong	0.999998	P strong	1	P strong	-	-	-
13	32357927	T	G	13_32357927_T_G	16	Nonsense	FALSE	c.7803T>G	Y2601*	-	-	-	-	1	-	0.999264	P strong	0.189235	VUS	-	0.996205	P strong	-	-	-	-	-
13	32357927	T	C	13_32357927_T_C	16	Synonymous	FALSE	c.7803T>C	Y2601Y	-	-	LB	-	1	B strong	2.12167e-08	B strong	0.00256028	B strong	B strong	3.14968e-06	B strong	1.17886e-10	B strong	-	-	-
13	32357928	A	C	13_32357928_A_C	16	Synonymous	FALSE	c.7804A>C	R2602R	-	-	-	-	1	B strong	1.04275e-10	B strong	0.00425116	B strong	B strong	4.45299e-07	B strong	3.04206e-13	B strong	-	-	-
13	32357827	T	G	13_32357827_T_G	16	Missense	FALSE	c.7703T>G	F2568C	-	-	-	-	1		0.0011118	B strong	0.479046	P moderate	-	0.00497068	B strong	0.948179	P strong	B str_P str	-	P str_B str
13	32357827	T	C	13_32357827_T_C	16	Missense	FALSE	c.7703T>C	F2568S	normal	-	-	-	1		0.00684781	B strong	0.764166	P strong	-	5.52478e-05	B strong	0.999978	P strong	B str_P str	-	P str_B str
13	32357929	G	A	13_32357929_G_A	16	Missense	TRUE	c.7805G>A	R2602K	-	-	-	-	1	P strong	1	P strong	0.999178	P strong	P strong	0.997392	P strong	1	P strong	-	-	-
13	32357929	G	T	13_32357929_G_T	16	Missense	TRUE	c.7805G>T	R2602M	-	-	-	-	1	P strong	1	P strong	0.937628	P strong	P strong	0.985217	P strong	1	P strong	-	-	-
13	32357929	G	C	13_32357929_G_C	16	Missense	TRUE	c.7805G>C	R2602T	-	-	-	-	1	P strong	0.995687	P strong	0.448852	P supporting	P _str_sup	0.976807	P strong	1	P strong	-	-	-
13	32356554	T	A	13_32356554_T_A	15	Missense	FALSE	c.7562T>A	I2521N	-	-	-	-	1		0.00582055	B strong	0.049776	B moderate	B_str_mod	0.786773	P strong	3.03311e-06	B strong	P str_B str	P str_B str	-
13	32370978	G	T	13_32370978_G_T	20	Missense	FALSE	c.8510G>T	G2837V	hypomorph	-	-	-	1		0.614441	P moderate	0.00454028	B strong	-	0.88	P strong	5.74187e-16	B strong	P str_B str	-	B str_P mod
13	32357930	G	A	13_32357930_G_A	16	Canonical splice	TRUE	c.7805+1G>A	NA	-	-	P	P	1	P strong	0.99914	P strong	0.947657	P strong	P strong	0.997457	P strong	1	P strong	-	-	-
13	32357931	T	G	13_32357931_T_G	16	Canonical splice	TRUE	c.7805+2T>G	NA	-	-	-	-	1	P strong	1	P strong	0.653124	P moderate	P_str_mod	0.994964	P strong	0.99973	P strong	-	-	-
13	32357931	T	A	13_32357931_T_A	16	Canonical splice	TRUE	c.7805+2T>A	NA	-	-	LP	LP	1	P strong	0.999975	P strong	0.959453	P strong	P strong	0.998842	P strong	1	P strong	-	-	-
13	32370992	C	A	13_32370992_C_A	20	Missense	FALSE	c.8524C>A	R2842S	hypomorph	-	-	-	1		0.637942	P moderate	0.00985001	B strong	-	0.997182	P strong	8.02085e-05	B strong	P str_B str	-	B str_P mod
13	32357932	A	T	13_32357932_A_T	16	Intronic	TRUE	c.7805+3A>T	NA	-	-	-	-	1	P strong	0.99994	P strong	0.90865	P strong	P strong	0.999109	P strong	1	P strong	-	-	-
13	32357827	T	A	13_32357827_T_A	16	Missense	FALSE	c.7703T>A	F2568Y	-	-	-	-	1		0.000126835	B strong	0.208456	VUS	-	0.000104783	B strong	0.768988	P strong	B str_P str	-	P str_B str
13	32357932	A	C	13_32357932_A_C	16	Intronic	TRUE	c.7805+3A>C	NA	-	-	-	-	1	P strong	0.987731	P strong	0.892319	P strong	P strong	0.986505	P strong	0.994511	P strong	-	-	-
13	32357831	T	G	13_32357831_T_G	16	Synonymous	TRUE	c.7707T>G	G2569G	-	-	-	-	1		0.000274697	B strong	0.586124	P moderate	-	3.62735e-06	B strong	0.999976	P strong	B str_P str	-	P str_B str
13	32357933	C	A	13_32357933_C_A	16	Intronic	FALSE	c.7805+4C>A	NA	-	-	-	-	1	B strong	1.61045e-08	B strong	0.00464725	B strong	B strong	0.000100908	B strong	2.13434e-09	B strong	-	-	-
13	32357933	C	T	13_32357933_C_T	16	Intronic	FALSE	c.7805+4C>T	NA	-	-	-	-	1	B strong	3.21751e-08	B strong	0.00548307	B strong	B strong	3.78068e-07	B strong	0.000776672	B strong	-	-	-
13	32357834	G	T	13_32357834_G_T	16	Missense	TRUE	c.7710G>T	K2570N	-	-	-	-	1		0.000208375	B strong	0.453202	P moderate	-	0.000219961	B strong	0.993313	P strong	B str_P str	-	P str_B str
13	32357836	A	G	13_32357836_A_G	16	Missense	FALSE	c.7712A>G	E2571G	normal	-	-	-	1		1.25467e-05	B strong	0.021187	B strong	B strong	0.000969674	B strong	0.862347	P strong	B str_P str	-	P str_B str
13	32357934	T	G	13_32357934_T_G	16	Intronic	FALSE	c.7805+5T>G	NA	-	-	-	-	1	B strong	5.00724e-08	B strong	0.003429	B strong	B strong	0.00255358	B strong	6.16633e-13	B strong	-	-	-
13	32357935	C	T	13_32357935_C_T	16	Intronic	FALSE	c.7805+6C>T	NA	-	-	-	-	-	-	0.000276913	B strong	0.00478843	B strong	-	0.000213021	B strong	-	-	-	-	-
13	32357935	C	A	13_32357935_C_A	16	Intronic	FALSE	c.7805+6C>A	NA	-	-	-	-	-	-	3.04682e-08	B strong	0.00320321	B strong	-	1.41973e-05	B strong	-	-	-	-	-
13	32357935	C	G	13_32357935_C_G	16	Intronic	FALSE	c.7805+6C>G	NA	-	-	LB	-	-	-	2.48929e-08	B strong	0.00282442	B strong	-	5.30936e-07	B strong	-	-	-	-	-
13	32357936	T	C	13_32357936_T_C	16	Intronic	FALSE	c.7805+7T>C	NA	-	-	-	-	-	-	0.00110463	B strong	0.0163468	B strong	-	0.00318213	B strong	-	-	-	-	-
13	32357936	T	A	13_32357936_T_A	16	Intronic	FALSE	c.7805+7T>A	NA	-	-	-	-	-	-	3.61043e-07	B strong	0.00264434	B strong	-	0.000434509	B strong	-	-	-	-	-
13	32357936	T	G	13_32357936_T_G	16	Intronic	FALSE	c.7805+7T>G	NA	-	-	-	-	-	-	1.78515e-08	B strong	0.00279279	B strong	-	0.000100405	B strong	-	-	-	-	-
13	32357937	A	T	13_32357937_A_T	16	Intronic	FALSE	c.7805+8A>T	NA	-	-	-	-	-	-	9.2774e-05	B strong	0.00258174	B strong	-	3.52324e-08	B strong	-	-	-	-	-
13	32357937	A	C	13_32357937_A_C	16	Intronic	FALSE	c.7805+8A>C	NA	-	-	-	-	-	-	2.14565e-09	B strong	0.0024992	B strong	-	1.31824e-07	B strong	-	-	-	-	-
13	32357937	A	G	13_32357937_A_G	16	Intronic	FALSE	c.7805+8A>G	NA	-	-	-	-	-	-	1.45456e-08	B strong	0.00256014	B strong	-	5.2795e-08	B strong	-	-	-	-	-
13	32357938	T	A	13_32357938_T_A	16	Intronic	FALSE	c.7805+9T>A	NA	-	-	LB	-	-	-	0.000123474	B strong	0.00323508	B strong	-	0.000334641	B strong	-	-	-	-	-
13	32357938	T	C	13_32357938_T_C	16	Intronic	FALSE	c.7805+9T>C	NA	-	-	LB	-	-	-	0.000180479	B strong	0.0184153	B strong	-	6.10556e-05	B strong	-	-	-	-	-
13	32357938	T	G	13_32357938_T_G	16	Intronic	FALSE	c.7805+9T>G	NA	-	-	-	-	-	-	1.63968e-08	B strong	0.00258144	B strong	-	5.93172e-07	B strong	-	-	-	-	-
13	32357939	G	C	13_32357939_G_C	16	Intronic	FALSE	c.7805+10G>C	NA	-	-	-	-	-	-	8.59918e-08	B strong	0.00639864	B strong	-	1.74943e-05	B strong	-	-	-	-	-
13	32357939	G	A	13_32357939_G_A	16	Intronic	FALSE	c.7805+10G>A	NA	-	-	LB	-	-	-	7.27298e-07	B strong	0.0140937	B strong	-	0.000265222	B strong	-	-	-	-	-
13	32357939	G	T	13_32357939_G_T	16	Intronic	FALSE	c.7805+10G>T	NA	-	-	LB	-	-	-	1.04587e-07	B strong	0.00757966	B strong	-	0.000113672	B strong	-	-	-	-	-
13	32362513	A	G	13_32362513_A_G	17	Intronic	FALSE	c.7806-10A>G	NA	-	-	-	-	-	-	1.18892e-08	B strong	0.00290621	B strong	-	2.31259e-07	B strong	-	-	-	-	-
13	32362513	A	C	13_32362513_A_C	17	Intronic	FALSE	c.7806-10A>C	NA	-	-	-	-	-	-	8.20783e-09	B strong	0.00298998	B strong	-	7.53344e-07	B strong	-	-	-	-	-
13	32362513	A	T	13_32362513_A_T	17	Intronic	FALSE	c.7806-10A>T	NA	-	-	LB	-	-	-	0.000744683	B strong	0.0256538	B moderate	-	0.000532831	B strong	-	-	-	-	-
13	32362514	T	G	13_32362514_T_G	17	Intronic	TRUE	c.7806-9T>G	NA	-	-	-	-	-	-	1	P strong	0.998608	P strong	-	0.999999	P strong	-	-	-	-	-
13	32362514	T	A	13_32362514_T_A	17	Intronic	FALSE	c.7806-9T>A	NA	-	-	-	-	-	-	0.00523837	B strong	0.0140937	B strong	-	0.0049619	B strong	-	-	-	-	-
13	32362514	T	C	13_32362514_T_C	17	Intronic	FALSE	c.7806-9T>C	NA	-	-	-	-	-	-	0.000175055	B strong	0.0243696	B moderate	-	4.56745e-07	B strong	-	-	-	-	-
13	32362515	T	G	13_32362515_T_G	17	Intronic	FALSE	c.7806-8T>G	NA	-	-	LB	-	-	-	0.000164159	B strong	0.0030017	B strong	-	1.3545e-06	B strong	-	-	-	-	-
13	32362515	T	A	13_32362515_T_A	17	Intronic	FALSE	c.7806-8T>A	NA	-	-	-	-	-	-	7.51479e-05	B strong	0.00277906	B strong	-	8.24994e-06	B strong	-	-	-	-	-
13	32362515	T	C	13_32362515_T_C	17	Intronic	FALSE	c.7806-8T>C	NA	-	-	-	-	-	-	1.22125e-08	B strong	0.00301198	B strong	-	0.000100666	B strong	-	-	-	-	-
13	32362516	T	A	13_32362516_T_A	17	Intronic	TRUE	c.7806-7T>A	NA	-	-	-	-	-	-	0.356596	P supporting	0.315297	P supporting	-	0.34781	P supporting	-	-	-	-	-
13	32376747	C	T	13_32376747_C_T	21	Missense	FALSE	c.8710C>T	L2904F	-	-	-	-	1		0.50286	P moderate	0.0434423	B moderate	-	0.991582	P strong	4.82145e-05	B strong	P str_B str	-	B str_P mod
13	32362516	T	C	13_32362516_T_C	17	Intronic	FALSE	c.7806-7T>C	NA	-	-	LB	-	-	-	2.79855e-05	B strong	0.0293351	B moderate	-	0.000310624	B strong	-	-	-	-	-
13	32362517	G	A	13_32362517_G_A	17	Intronic	FALSE	c.7806-6G>A	NA	-	-	LB	-	-	-	0.000100076	B strong	0.00397825	B strong	-	9.51422e-06	B strong	-	-	-	-	-
13	32379780	A	C	13_32379780_A_C	23	Missense	FALSE	c.8984A>C	D2995A	-	-	-	-	1		0.547485	P moderate	0.0105598	B strong	-	0.988832	P strong	5.13587e-05	B strong	P str_B str	-	B str_P mod
13	32370442	A	T	13_32370442_A_T	19	Missense	FALSE	c.8372A>T	K2791I	-	-	-	-	1		0.165461	VUS	0.244023	VUS	VUS	0.909885	P strong	9.77448e-05	B strong	P str_B str	P str_VUS	B str_VUS
13	32362518	T	A	13_32362518_T_A	17	Intronic	FALSE	c.7806-5T>A	NA	-	-	-	-	-	-	0.00328523	B strong	0.30688	VUS	-	0.00187413	B strong	-	-	-	-	-
13	32362518	T	G	13_32362518_T_G	17	Intronic	FALSE	c.7806-5T>G	NA	-	-	-	-	-	-	0.000454365	B strong	0.0306612	B moderate	-	0.000340922	B strong	-	-	-	-	-
13	32362518	T	C	13_32362518_T_C	17	Intronic	FALSE	c.7806-5T>C	NA	-	-	LB	-	-	-	2.66069e-09	B strong	0.00311125	B strong	-	9.05209e-08	B strong	-	-	-	-	-
13	32362519	T	A	13_32362519_T_A	17	Intronic	FALSE	c.7806-4T>A	NA	-	-	-	-	1	-	2.15565e-09	B strong	0.00255471	B strong	B strong	0.000344685	B strong	-	-	-	-	-
13	32362519	T	G	13_32362519_T_G	17	Intronic	FALSE	c.7806-4T>G	NA	-	-	-	-	1	-	4.68293e-11	B strong	0.00249376	B strong	B strong	2.14085e-07	B strong	-	-	-	-	-
13	32362519	T	C	13_32362519_T_C	17	Intronic	FALSE	c.7806-4T>C	NA	-	-	LB	-	1	-	8.42473e-08	B strong	0.00677178	B strong	B strong	5.35727e-07	B strong	-	-	-	-	-
13	32362520	C	G	13_32362520_C_G	17	Intronic	TRUE	c.7806-3C>G	NA	-	-	-	-	1	-	1	P strong	0.986126	P strong	P strong	1	P strong	-	-	-	-	-
13	32362520	C	T	13_32362520_C_T	17	Intronic	FALSE	c.7806-3C>T	NA	-	-	-	-	1	-	4.46172e-09	B strong	0.00308078	B strong	B strong	2.46485e-06	B strong	-	-	-	-	-
13	32362520	C	A	13_32362520_C_A	17	Intronic	FALSE	c.7806-3C>A	NA	-	-	-	-	1	-	4.20527e-10	B strong	0.00248773	B strong	B strong	0.000607973	B strong	-	-	-	-	-
13	32362521	A	G	13_32362521_A_G	17	Canonical splice	TRUE	c.7806-2A>G	NA	-	-	P (ENIGMA)	-	1	-	0.944439	P strong	0.842877	P strong	P strong	0.996338	P strong	-	-	-	-	-
13	32362521	A	C	13_32362521_A_C	17	Canonical splice	TRUE	c.7806-2A>C	NA	-	-	P	-	1	-	0.999574	P strong	0.989725	P strong	P strong	0.997143	P strong	-	-	-	-	-
13	32362521	A	T	13_32362521_A_T	17	Canonical splice	TRUE	c.7806-2A>T	NA	-	-	P	-	1	-	0.998847	P strong	0.989724	P strong	P strong	0.999652	P strong	-	-	-	-	-
13	32362522	G	C	13_32362522_G_C	17	Canonical splice	TRUE	c.7806-1G>C	NA	-	-	P	-	1	-	0.997569	P strong	0.977468	P strong	P strong	0.999261	P strong	-	-	-	-	-
13	32362522	G	T	13_32362522_G_T	17	Canonical splice	TRUE	c.7806-1G>T	NA	-	-	P	-	1	-	0.981363	P strong	0.663915	P moderate	P_str_mod	1	P strong	-	-	-	-	-
13	32362522	G	A	13_32362522_G_A	17	Canonical splice	TRUE	c.7806-1G>A	NA	-	-	P	-	1	-	0.976675	P strong	0.952279	P strong	P strong	0.973669	P strong	-	-	-	-	-
13	32362523	G	A	13_32362523_G_A	17	Synonymous	FALSE	c.7806G>A	R2602R	-	-	-	-	1	-	2.68965e-08	B strong	0.00348513	B strong	B strong	2.20828e-06	B strong	-	-	-	-	-
13	32362523	G	T	13_32362523_G_T	17	Missense	FALSE	c.7806G>T	R2602S	-	-	-	-	1	-	0.000488585	B strong	0.566934	P moderate	-	0.00124498	B strong	-	-	-	-	-
13	32362523	G	C	13_32362523_G_C	17	Missense	FALSE	c.7806G>C	R2602S	-	-	-	-	1	-	7.16625e-09	B strong	0.0056721	B strong	B strong	2.07859e-07	B strong	-	-	-	-	-
13	32362524	G	C	13_32362524_G_C	17	Missense	FALSE	c.7807G>C	A2603P	abnormal	abnormal	-	-	1	P strong	0.960941	P strong	0.912885	P strong	P strong	0.956361	P strong	0.999897	P strong	-	-	-
13	32362524	G	T	13_32362524_G_T	17	Missense	FALSE	c.7807G>T	A2603S	normal	normal	-	-	1	B strong	2.00196e-09	B strong	0.00436473	B strong	B strong	0.000909278	B strong	9.77412e-08	B strong	-	-	-
13	32362524	G	A	13_32362524_G_A	17	Missense	FALSE	c.7807G>A	A2603T	normal	normal	-	-	1	B strong	3.71977e-08	B strong	0.0047549	B strong	B strong	1.82764e-05	B strong	0.000183208	B strong	-	-	-
13	32362525	C	A	13_32362525_C_A	17	Missense	FALSE	c.7808C>A	A2603D	-	-	-	-	1	P Str_mod	0.989857	P strong	0.871426	P strong	P strong	0.999677	P strong	0.464998	P moderate	-	-	-
13	32357839	G	A	13_32357839_G_A	16	Missense	FALSE	c.7715G>A	S2572N	-	-	-	-	1		1.99677e-06	B strong	0.756414	P strong	-	1.55259e-06	B strong	0.790129	P strong	B str_P str	-	P str_B str
13	32362525	C	T	13_32362525_C_T	17	Missense	FALSE	c.7808C>T	A2603V	-	-	-	-	1	B_mod_str	0.000229891	B strong	0.0975367	B supporting	B_str_sup	0.0313986	B moderate	0.00017788	B strong	-	-	-
13	32362526	T	C	13_32362526_T_C	17	Synonymous	FALSE	c.7809T>C	A2603A	-	-	-	-	1	B strong	2.67272e-07	B strong	0.0209234	B strong	B strong	9.16865e-07	B strong	4.21258e-05	B strong	-	-	-
13	32362526	T	A	13_32362526_T_A	17	Synonymous	FALSE	c.7809T>A	A2603A	-	-	-	-	1	B strong	6.19687e-08	B strong	0.030834	B moderate	B_str_mod	1.09035e-05	B strong	0.000251749	B strong	-	-	-
13	32362526	T	G	13_32362526_T_G	17	Synonymous	FALSE	c.7809T>G	A2603A	-	-	-	-	1	B strong	2.62979e-08	B strong	0.011944	B strong	B strong	2.52828e-07	B strong	9.21573e-05	B strong	-	-	-
13	32362527	C	T	13_32362527_C_T	17	Synonymous	FALSE	c.7810C>T	L2604L	-	-	-	-	1	B strong	4.15518e-09	B strong	0.00852661	B strong	B strong	2.17251e-06	B strong	3.67074e-07	B strong	-	-	-
13	32362527	C	A	13_32362527_C_A	17	Missense	FALSE	c.7810C>A	L2604M	-	-	-	-	1	B strong	4.14278e-11	B strong	0.00347869	B strong	B strong	3.33786e-06	B strong	1.53409e-13	B strong	-	-	-
13	32362527	C	G	13_32362527_C_G	17	Missense	FALSE	c.7810C>G	L2604V	-	-	-	-	1	B strong	8.70666e-05	B strong	0.0212052	B strong	B strong	0.0110395	B strong	0.000428689	B strong	-	-	-
13	32356560	T	G	13_32356560_T_G	15	Missense	FALSE	c.7568T>G	L2523R	-	-	-	-	1		0.798966	P strong	0.483969	P moderate	P_str_mod	0.999996	P strong	9.74694e-08	B strong	P str_B str	-	B str_P str
13	32362528	T	A	13_32362528_T_A	17	Missense	FALSE	c.7811T>A	L2604Q	-	-	-	-	1	P strong	1	P strong	0.988581	P strong	P strong	1	P strong	0.999959	P strong	-	-	-
13	32362528	T	G	13_32362528_T_G	17	Missense	FALSE	c.7811T>G	L2604R	-	-	-	-	1	P strong	0.997106	P strong	0.872815	P strong	P strong	0.999154	P strong	0.96497	P strong	-	-	-
13	32357839	G	C	13_32357839_G_C	16	Missense	FALSE	c.7715G>C	S2572T	-	-	-	-	1		7.97443e-09	B strong	0.00561503	B strong	B strong	4.86826e-09	B strong	0.944996	P strong	B str_P str	-	P str_B str
13	32362529	G	C	13_32362529_G_C	17	Synonymous	FALSE	c.7812G>C	L2604L	-	-	LB	-	1	B strong	2.60743e-07	B strong	0.0389195	B moderate	B_str_mod	0.000776531	B strong	9.42566e-10	B strong	-	-	-
13	32362529	G	A	13_32362529_G_A	17	Synonymous	FALSE	c.7812G>A	L2604L	-	-	LB	-	1	B strong	7.36323e-11	B strong	0.0088296	B strong	B strong	2.12597e-07	B strong	4.12874e-08	B strong	-	-	-
13	32362530	T	A	13_32362530_T_A	17	Missense	FALSE	c.7813T>A	C2605S	-	-	-	-	1	B strong	2.35193e-10	B strong	0.00257589	B strong	B strong	1.30366e-07	B strong	5.38775e-11	B strong	-	-	-
13	32357848	C	G	13_32357848_C_G	16	Missense	FALSE	c.7724C>G	T2575S	-	-	-	-	1		0.00551093	B strong	0.152394	VUS	-	3.47424e-06	B strong	0.997777	P strong	B str_P str	-	P str_B str
13	32362530	T	C	13_32362530_T_C	17	Missense	FALSE	c.7813T>C	C2605R	-	-	-	-	1	B strong	6.68086e-11	B strong	0.00364351	B strong	B strong	1.59753e-06	B strong	2.28598e-07	B strong	-	-	-
13	32362531	G	C	13_32362531_G_C	17	Missense	FALSE	c.7814G>C	C2605S	-	-	-	-	1	B strong	4.32739e-08	B strong	0.00254169	B strong	B strong	2.87455e-06	B strong	4.25375e-11	B strong	-	-	-
13	32357909	T	A	13_32357909_T_A	16	Synonymous	FALSE	c.7785T>A	A2595A	-	-	LB	-	1		2.91804e-05	B strong	0.0238627	B moderate	B_str_mod	0.000224735	B strong	0.81356	P strong	B str_P str	-	P str_B str
13	32362531	G	A	13_32362531_G_A	17	Missense	FALSE	c.7814G>A	C2605Y	hypomorph	-	-	-	1	B_mod_str	0.000961076	B strong	0.0152636	B strong	B strong	0.0520347	B moderate	0.000673362	B strong	-	-	-
13	32362532	T	A	13_32362532_T_A	17	Nonsense	FALSE	c.7815T>A	C2605*	-	-	-	-	1	P strong	0.999994	P strong	0.971657	P strong	P strong	0.99983	P strong	0.999616	P strong	-	-	-
13	32362532	T	C	13_32362532_T_C	17	Synonymous	FALSE	c.7815T>C	C2605C	-	-	-	-	1	B strong	3.88088e-09	B strong	0.0409277	B moderate	B_str_mod	6.81293e-07	B strong	6.34869e-05	B strong	-	-	-
13	32362532	T	G	13_32362532_T_G	17	Missense	FALSE	c.7815T>G	C2605W	-	-	-	-	1	P strong	0.987728	P strong	0.913662	P strong	P strong	0.996952	P strong	0.98548	P strong	-	-	-
13	32362533	G	C	13_32362533_G_C	17	Missense	FALSE	c.7816G>C	D2606H	-	-	-	-	1	B strong	6.28351e-07	B strong	0.00368904	B strong	B strong	7.77488e-07	B strong	4.77208e-06	B strong	-	-	-
13	32362533	G	A	13_32362533_G_A	17	Missense	FALSE	c.7816G>A	D2606N	normal	normal	-	-	1	B strong	8.12901e-09	B strong	0.0045283	B strong	B strong	4.45819e-05	B strong	2.69591e-07	B strong	-	-	-
13	32357932	A	G	13_32357932_A_G	16	Intronic	TRUE	c.7805+3A>G	NA	-	-	-	-	1		0.000197951	B strong	0.0991051	B supporting	B_str_sup	4.87838e-08	B strong	1	P strong	B str_P str	-	P str_B str
13	32362534	A	C	13_32362534_A_C	17	Missense	FALSE	c.7817A>C	D2606A	-	-	-	-	1	B_supp_str	0.0109882	B strong	0.0204288	B strong	B strong	0.0849567	B supporting	0.000384807	B strong	-	-	-
13	32362534	A	G	13_32362534_A_G	17	Missense	FALSE	c.7817A>G	D2606G	hypomorph	-	-	-	1	B strong	6.3504e-08	B strong	0.00366859	B strong	B strong	0.00143349	B strong	3.57334e-08	B strong	-	-	-
13	32362534	A	T	13_32362534_A_T	17	Missense	FALSE	c.7817A>T	D2606V	-	-	-	-	1	B strong	2.29937e-05	B strong	0.00270988	B strong	B strong	0.000212251	B strong	1.37272e-10	B strong	-	-	-
13	32362535	C	G	13_32362535_C_G	17	Missense	FALSE	c.7818C>G	D2606E	-	-	-	-	1	B_mod_str	0.00256126	B strong	0.00779145	B strong	B strong	0.0552487	B moderate	0.00140315	B strong	-	-	-
13	32362535	C	A	13_32362535_C_A	17	Missense	FALSE	c.7818C>A	D2606E	-	-	-	-	1	B strong	8.35764e-08	B strong	0.00322406	B strong	B strong	0.000116708	B strong	3.56101e-06	B strong	-	-	-
13	32362535	C	T	13_32362535_C_T	17	Synonymous	FALSE	c.7818C>T	D2606D	-	-	LB	-	1	B strong	1.76997e-06	B strong	0.00311116	B strong	B strong	0.000127217	B strong	1.8549e-13	B strong	-	-	-
13	32362536	A	T	13_32362536_A_T	17	Missense	FALSE	c.7819A>T	T2607S	-	-	-	-	1	B strong	7.54827e-05	B strong	0.00274322	B strong	B strong	0.00166158	B strong	3.29759e-13	B strong	-	-	-
13	32362536	A	G	13_32362536_A_G	17	Missense	FALSE	c.7819A>G	T2607A	-	-	-	-	1	B strong	2.57358e-05	B strong	0.0092586	B strong	B strong	0.00204892	B strong	2.89147e-05	B strong	-	-	-
13	32362536	A	C	13_32362536_A_C	17	Missense	FALSE	c.7819A>C	T2607P	abnormal	abnormal	-	-	1	P strong	0.999589	P strong	0.933111	P strong	P strong	0.999996	P strong	0.798758	P strong	-	-	-
13	32362537	C	G	13_32362537_C_G	17	Missense	FALSE	c.7820C>G	T2607S	-	-	-	-	1	B strong	1.48129e-07	B strong	0.00523389	B strong	B strong	0.00727907	B strong	1.04106e-08	B strong	-	-	-
13	32362537	C	T	13_32362537_C_T	17	Missense	FALSE	c.7820C>T	T2607I	-	-	-	-	1	B strong	7.79259e-05	B strong	0.00536131	B strong	B strong	0.000516037	B strong	5.24319e-06	B strong	-	-	-
13	32357934	T	A	13_32357934_T_A	16	Intronic	FALSE	c.7805+5T>A	NA	-	-	-	-	1		0.00333909	B strong	0.0259315	B moderate	B_str_mod	0.000118169	B strong	0.999998	P strong	B str_P str	-	P str_B str
13	32362538	T	A	13_32362538_T_A	17	Synonymous	FALSE	c.7821T>A	T2607T	-	-	-	-	1	B strong	1.00889e-06	B strong	0.0164921	B strong	B strong	5.29562e-06	B strong	2.91438e-05	B strong	-	-	-
13	32362538	T	G	13_32362538_T_G	17	Synonymous	FALSE	c.7821T>G	T2607T	-	-	-	-	1	B strong	1.85881e-08	B strong	0.00336811	B strong	B strong	2.40181e-06	B strong	1.17337e-09	B strong	-	-	-
13	32362538	T	C	13_32362538_T_C	17	Synonymous	FALSE	c.7821T>C	T2607T	-	-	LB	-	1	B strong	7.04072e-10	B strong	0.00585498	B strong	B strong	1.17691e-06	B strong	2.89115e-09	B strong	-	-	-
13	32362539	C	G	13_32362539_C_G	17	Missense	FALSE	c.7822C>G	P2608A	normal	normal	-	-	1	B strong	2.07338e-10	B strong	0.00314021	B strong	B strong	5.69604e-07	B strong	3.00713e-08	B strong	-	-	-
13	32362539	C	T	13_32362539_C_T	17	Missense	FALSE	c.7822C>T	P2608S	-	-	-	-	1	B strong	2.68956e-08	B strong	0.00399804	B strong	B strong	0.000337329	B strong	2.00182e-07	B strong	-	-	-
13	32362539	C	A	13_32362539_C_A	17	Missense	FALSE	c.7822C>A	P2608T	-	-	-	-	1	B strong	1.26254e-07	B strong	0.00247941	B strong	B strong	0.000112682	B strong	4.25361e-07	B strong	-	-	-
13	32356562	A	T	13_32356562_A_T	15	Nonsense	FALSE	c.7570A>T	K2524*	-	-	P	-	1		0.999161	P strong	0.409158	P supporting	P _str_sup	0.999932	P strong	5.18225e-08	B strong	P str_B str	-	B str_P str
13	32362540	C	A	13_32362540_C_A	17	Missense	FALSE	c.7823C>A	P2608Q	normal	normal	-	-	1	B strong	2.73531e-09	B strong	0.00258883	B strong	B strong	8.62e-07	B strong	2.38457e-08	B strong	-	-	-
13	32362540	C	G	13_32362540_C_G	17	Missense	FALSE	c.7823C>G	P2608R	-	-	-	-	1	B strong	4.46495e-07	B strong	0.00252272	B strong	B strong	4.39139e-07	B strong	6.7926e-08	B strong	-	-	-
13	32362541	A	T	13_32362541_A_T	17	Synonymous	FALSE	c.7824A>T	P2608P	-	-	-	-	1	B strong	4.90541e-09	B strong	0.00483537	B strong	B strong	7.25123e-08	B strong	2.34837e-08	B strong	-	-	-
13	32362541	A	G	13_32362541_A_G	17	Synonymous	FALSE	c.7824A>G	P2608P	-	-	LB	-	1	B strong	1.81465e-09	B strong	0.00346285	B strong	B strong	7.99936e-09	B strong	2.29766e-08	B strong	-	-	-
13	32362541	A	C	13_32362541_A_C	17	Synonymous	FALSE	c.7824A>C	P2608P	-	-	-	-	1	B strong	9.70115e-11	B strong	0.00569314	B strong	B strong	1.79082e-07	B strong	4.84046e-09	B strong	-	-	-
13	32362542	G	T	13_32362542_G_T	17	Missense	FALSE	c.7825G>T	G2609C	-	-	-	-	1	B strong	0.00280162	B strong	0.0144977	B strong	B strong	0.00387157	B strong	9.0384e-05	B strong	-	-	-
13	32362529	G	T	13_32362529_G_T	17	Synonymous	FALSE	c.7812G>T	L2604L	-	-	-	-	1		1.70537e-05	B strong	0.416276	P supporting	-	3.73436e-05	B strong	0.999105	P strong	B str_P str	-	P str_B str
13	32362542	G	A	13_32362542_G_A	17	Missense	FALSE	c.7825G>A	G2609S	-	-	-	-	1	B strong	5.03213e-05	B strong	0.00647361	B strong	B strong	0.000279815	B strong	1.73227e-06	B strong	-	-	-
13	32362543	G	C	13_32362543_G_C	17	Missense	FALSE	c.7826G>C	G2609A	normal	normal	-	-	1	B strong	4.22544e-08	B strong	0.00912324	B strong	B strong	0.000663293	B strong	1.82852e-05	B strong	-	-	-
13	32362543	G	A	13_32362543_G_A	17	Missense	FALSE	c.7826G>A	G2609D	hypomorph	-	LP	LP	1	P Str_mod	0.990762	P strong	0.632366	P moderate	P_str_mod	0.988711	P strong	0.417982	P moderate	-	-	-
13	32362543	G	T	13_32362543_G_T	17	Missense	FALSE	c.7826G>T	G2609V	abnormal	abnormal	-	-	1	P strong	1	P strong	0.991675	P strong	P strong	1	P strong	1	P strong	-	-	-
13	32362544	T	G	13_32362544_T_G	17	Synonymous	FALSE	c.7827T>G	G2609G	-	-	-	-	1	B strong	3.828e-06	B strong	0.0094165	B strong	B strong	2.83792e-06	B strong	0.00336397	B strong	-	-	-
13	32362544	T	C	13_32362544_T_C	17	Synonymous	FALSE	c.7827T>C	G2609G	-	-	LB	-	1	B strong	1.24684e-09	B strong	0.00441806	B strong	B strong	1.48879e-05	B strong	2.04815e-07	B strong	-	-	-
13	32362544	T	A	13_32362544_T_A	17	Synonymous	FALSE	c.7827T>A	G2609G	-	-	LB	-	1	B strong	6.43676e-10	B strong	0.00248032	B strong	B strong	9.48769e-08	B strong	5.91137e-09	B strong	-	-	-
13	32362545	G	T	13_32362545_G_T	17	Missense	FALSE	c.7828G>T	V2610L	-	-	-	-	-		0.372842	P supporting	0.331709	P supporting	-	PPE	PPE	0.273782	P supporting	-	-	-
13	32362621	A	G	13_32362621_A_G	17	Missense	FALSE	c.7904A>G	E2635G	-	-	-	-	1		0.00365482	B strong	0.168225	VUS	-	6.5775e-06	B strong	0.996493	P strong	B str_P str	-	P str_B str
13	32362545	G	A	13_32362545_G_A	17	Missense	TRUE	c.7828G>A	V2610M	-	-	-	-	-		0.00117762	B strong	0.00269605	B strong	-	PPE	PPE	4.34007e-07	B strong	-	-	-
13	32362546	T	G	13_32362546_T_G	17	Missense	FALSE	c.7829T>G	V2610G	abnormal	-	-	-	-		0.979561	P strong	0.985455	P strong	-	PPE	PPE	1	P strong	-	-	-
13	32362546	T	A	13_32362546_T_A	17	Missense	TRUE	c.7829T>A	V2610E	-	-	-	-	-		0.932067	P strong	0.997547	P strong	-	PPE	PPE	1	P strong	-	-	-
13	32362546	T	C	13_32362546_T_C	17	Missense	FALSE	c.7829T>C	V2610A	hypomorph	-	-	-	-		0.00498253	B strong	0.00877348	B strong	-	PPE	PPE	0.000150554	B strong	-	-	-
13	32362547	G	C	13_32362547_G_C	17	Synonymous	FALSE	c.7830G>C	V2610V	-	-	-	-	-	-	-	-	-	-	-	PPE	PPE	-	-	-	-	-
13	32362547	G	A	13_32362547_G_A	17	Synonymous	FALSE	c.7830G>A	V2610V	-	-	-	-	-	-	-	-	-	-	-	PPE	PPE	-	-	-	-	-
13	32362547	G	T	13_32362547_G_T	17	Synonymous	FALSE	c.7830G>T	V2610V	-	-	-	-	-	-	-	-	-	-	-	PPE	PPE	-	-	-	-	-
13	32362548	G	C	13_32362548_G_C	17	Missense	FALSE	c.7831G>C	D2611H	normal	normal	-	-	1	B strong	9.94802e-09	B strong	0.00262614	B strong	B strong	7.33751e-08	B strong	2.06007e-07	B strong	-	-	-
13	32362548	G	A	13_32362548_G_A	17	Missense	FALSE	c.7831G>A	D2611N	-	-	-	-	1	B strong	9.81478e-05	B strong	0.00273538	B strong	B strong	0.00528943	B strong	1.49954e-07	B strong	-	-	-
13	32362548	G	T	13_32362548_G_T	17	Missense	FALSE	c.7831G>T	D2611Y	hypomorph	-	-	-	1	B_str_mod	0.00877423	B strong	0.0135056	B strong	B strong	0.00185911	B strong	0.00852736	B moderate	-	-	-
13	32362549	A	C	13_32362549_A_C	17	Missense	FALSE	c.7832A>C	D2611A	normal	normal	-	-	1	B strong	2.72019e-05	B strong	0.00352698	B strong	B strong	0.000382957	B strong	2.74678e-05	B strong	-	-	-
13	32362549	A	G	13_32362549_A_G	17	Missense	FALSE	c.7832A>G	D2611G	hypomorph	-	-	-	1	P strong	1	P strong	0.872436	P strong	P strong	0.999999	P strong	1	P strong	-	-	-
13	32362549	A	T	13_32362549_A_T	17	Missense	FALSE	c.7832A>T	D2611V	-	-	-	-	1	B strong	7.15522e-07	B strong	0.00276607	B strong	B strong	7.82947e-05	B strong	1.4304e-05	B strong	-	-	-
13	32362550	T	G	13_32362550_T_G	17	Missense	FALSE	c.7833T>G	D2611E	-	-	-	-	1	B strong	0.00133625	B strong	0.0108644	B strong	B strong	0.00645331	B strong	1.82293e-05	B strong	-	-	-
13	32362550	T	A	13_32362550_T_A	17	Missense	FALSE	c.7833T>A	D2611E	-	-	-	-	1	B strong	5.01817e-05	B strong	0.0037431	B strong	B strong	0.00109578	B strong	2.57723e-06	B strong	-	-	-
13	32362550	T	C	13_32362550_T_C	17	Synonymous	FALSE	c.7833T>C	D2611D	-	-	-	-	1	B strong	1.04882e-08	B strong	0.0055703	B strong	B strong	1.54804e-05	B strong	2.64203e-08	B strong	-	-	-
13	32362551	C	G	13_32362551_C_G	17	Missense	FALSE	c.7834C>G	P2612A	-	-	-	-	1	B strong	1.12192e-09	B strong	0.00308738	B strong	B strong	1.67105e-08	B strong	1.00859e-06	B strong	-	-	-
13	32362551	C	T	13_32362551_C_T	17	Missense	FALSE	c.7834C>T	P2612S	-	-	-	-	1	B strong	0.000481496	B strong	0.00332661	B strong	B strong	0.00478145	B strong	0.00013782	B strong	-	-	-
13	32362551	C	A	13_32362551_C_A	17	Missense	FALSE	c.7834C>A	P2612T	normal	normal	-	-	1	B strong	2.74873e-06	B strong	0.00258239	B strong	B strong	1.05155e-05	B strong	2.45232e-05	B strong	-	-	-
13	32362641	T	A	13_32362641_T_A	17	Missense	FALSE	c.7924T>A	F2642I	hypomorph	-	-	-	1		0.01022	B strong	0.0723732	B supporting	B_str_sup	0.00236853	B strong	0.934634	P strong	B str_P str	-	P str_B str
13	32362552	C	A	13_32362552_C_A	17	Missense	FALSE	c.7835C>A	P2612Q	normal	normal	-	-	1	B strong	0.00010284	B strong	0.00778802	B strong	B strong	0.00125033	B strong	0.00155417	B strong	-	-	-
13	32362552	C	G	13_32362552_C_G	17	Missense	FALSE	c.7835C>G	P2612R	-	-	-	-	1	B strong	2.61273e-06	B strong	0.00249912	B strong	B strong	0.00026021	B strong	2.15951e-07	B strong	-	-	-
13	32362553	A	G	13_32362553_A_G	17	Synonymous	FALSE	c.7836A>G	P2612P	-	-	-	-	1	B strong	1.4644e-08	B strong	0.00311142	B strong	B strong	5.35233e-07	B strong	7.79511e-08	B strong	-	-	-
13	32362553	A	T	13_32362553_A_T	17	Synonymous	FALSE	c.7836A>T	P2612P	-	-	-	-	1	B strong	1.61304e-09	B strong	0.00447289	B strong	B strong	7.62069e-07	B strong	7.00049e-09	B strong	-	-	-
13	32362553	A	C	13_32362553_A_C	17	Synonymous	FALSE	c.7836A>C	P2612P	-	-	LB (ENIGMA)	-	1	B strong	6.18922e-09	B strong	0.00266911	B strong	B strong	4.65566e-06	B strong	3.89607e-10	B strong	-	-	-
13	32362554	A	T	13_32362554_A_T	17	Nonsense	FALSE	c.7837A>T	K2613*	-	-	-	-	1	P strong	0.999999	P strong	0.820581	P strong	P strong	0.999401	P strong	1	P strong	-	-	-
13	32362554	A	G	13_32362554_A_G	17	Missense	FALSE	c.7837A>G	K2613E	-	-	-	-	1	B strong	2.74597e-09	B strong	0.00298363	B strong	B strong	2.81627e-08	B strong	1.07902e-07	B strong	-	-	-
13	32362554	A	C	13_32362554_A_C	17	Missense	FALSE	c.7837A>C	K2613Q	-	-	-	-	1	B strong	1.39626e-07	B strong	0.00248517	B strong	B strong	0.000208661	B strong	1.32014e-08	B strong	-	-	-
13	32362555	A	T	13_32362555_A_T	17	Missense	FALSE	c.7838A>T	K2613M	-	-	-	-	1	B strong	9.70229e-08	B strong	0.00250098	B strong	B strong	0.000200033	B strong	5.06044e-07	B strong	-	-	-
13	32362555	A	G	13_32362555_A_G	17	Missense	FALSE	c.7838A>G	K2613R	-	-	-	-	1	B strong	2.67279e-08	B strong	0.00262771	B strong	B strong	4.56053e-08	B strong	4.34602e-08	B strong	-	-	-
13	32362555	A	C	13_32362555_A_C	17	Missense	FALSE	c.7838A>C	K2613T	-	-	-	-	1	B strong	5.38334e-09	B strong	0.00250622	B strong	B strong	0.000103526	B strong	3.83109e-09	B strong	-	-	-
13	32362556	G	T	13_32362556_G_T	17	Missense	FALSE	c.7839G>T	K2613N	-	-	-	-	1	B strong	8.90367e-09	B strong	0.00251289	B strong	B strong	1.51237e-06	B strong	9.42012e-08	B strong	-	-	-
13	32362556	G	C	13_32362556_G_C	17	Missense	FALSE	c.7839G>C	K2613N	-	-	-	-	1	B strong	4.07208e-10	B strong	0.00341172	B strong	B strong	8.05528e-07	B strong	7.93598e-10	B strong	-	-	-
13	32362556	G	A	13_32362556_G_A	17	Synonymous	FALSE	c.7839G>A	K2613K	-	-	LB	-	1	B strong	9.14641e-09	B strong	0.00309701	B strong	B strong	5.9285e-06	B strong	9.51086e-09	B strong	-	-	-
13	32362557	C	T	13_32362557_C_T	17	Missense	FALSE	c.7840C>T	L2614F	-	-	-	-	1	B strong	3.77933e-11	B strong	0.00281942	B strong	B strong	3.69598e-06	B strong	5.23518e-09	B strong	-	-	-
13	32362557	C	A	13_32362557_C_A	17	Missense	FALSE	c.7840C>A	L2614I	-	-	-	-	1	B strong	2.21614e-09	B strong	0.00253263	B strong	B strong	4.35884e-07	B strong	1.27601e-05	B strong	-	-	-
13	32362557	C	G	13_32362557_C_G	17	Missense	FALSE	c.7840C>G	L2614V	-	-	-	-	1	B strong	2.32307e-09	B strong	0.00248173	B strong	B strong	1.74006e-05	B strong	2.91894e-07	B strong	-	-	-
13	32362558	T	A	13_32362558_T_A	17	Missense	FALSE	c.7841T>A	L2614H	normal	normal	-	-	1	B strong	1.4574e-10	B strong	0.0025934	B strong	B strong	6.19046e-07	B strong	7.145e-09	B strong	-	-	-
13	32357740	A	G	13_32357740_A_G	16	Canonical splice	TRUE	c.7618-2A>G	NA	-	-	P (ENIGMA)	-	1		0.978916	P strong	0.886783	P strong	P strong	0.999892	P strong	3.37463e-07	B strong	P str_B str	-	B str_P str
13	32362558	T	G	13_32362558_T_G	17	Missense	FALSE	c.7841T>G	L2614R	normal	normal	-	-	1	B strong	2.28023e-11	B strong	0.00288538	B strong	B strong	9.72363e-09	B strong	2.17976e-06	B strong	-	-	-
13	32362559	T	A	13_32362559_T_A	17	Synonymous	FALSE	c.7842T>A	L2614L	-	-	LB	-	1	B strong	1.1342e-09	B strong	0.00363991	B strong	B strong	1.97884e-06	B strong	9.02519e-07	B strong	-	-	-
13	32362559	T	G	13_32362559_T_G	17	Synonymous	FALSE	c.7842T>G	L2614L	-	-	-	-	1	B strong	7.20016e-10	B strong	0.00250929	B strong	B strong	4.12488e-06	B strong	9.82045e-11	B strong	-	-	-
13	32362559	T	C	13_32362559_T_C	17	Synonymous	FALSE	c.7842T>C	L2614L	-	-	-	-	1	B strong	2.17307e-10	B strong	0.00410736	B strong	B strong	1.80689e-07	B strong	4.68856e-06	B strong	-	-	-
13	32362560	A	T	13_32362560_A_T	17	Missense	FALSE	c.7843A>T	I2615F	-	-	-	-	1	B strong	7.78545e-09	B strong	0.00247926	B strong	B strong	2.64257e-06	B strong	9.22473e-08	B strong	-	-	-
13	32362560	A	C	13_32362560_A_C	17	Missense	FALSE	c.7843A>C	I2615L	-	-	-	-	1	B strong	5.33405e-09	B strong	0.00251811	B strong	B strong	0.00011251	B strong	2.58031e-07	B strong	-	-	-
13	32362560	A	G	13_32362560_A_G	17	Missense	FALSE	c.7843A>G	I2615V	-	-	-	-	1	B strong	2.95648e-09	B strong	0.00264837	B strong	B strong	0.000364079	B strong	2.49138e-07	B strong	-	-	-
13	32362561	T	A	13_32362561_T_A	17	Missense	FALSE	c.7844T>A	I2615N	-	-	-	-	1	P strong	1	P strong	0.987209	P strong	P strong	0.997947	P strong	1	P strong	-	-	-
13	32362561	T	G	13_32362561_T_G	17	Missense	FALSE	c.7844T>G	I2615S	-	-	-	-	1	P strong	0.86474	P strong	0.359077	P supporting	P _str_sup	0.839823	P strong	0.921374	P strong	-	-	-
13	32362561	T	C	13_32362561_T_C	17	Missense	FALSE	c.7844T>C	I2615T	-	-	-	-	1	B strong	7.85596e-10	B strong	0.00248418	B strong	B strong	3.64954e-06	B strong	5.6449e-07	B strong	-	-	-
13	32362562	T	A	13_32362562_T_A	17	Synonymous	FALSE	c.7845T>A	I2615I	-	-	-	-	1	B strong	7.91729e-10	B strong	0.00285531	B strong	B strong	3.71419e-07	B strong	3.13273e-08	B strong	-	-	-
13	32362562	T	C	13_32362562_T_C	17	Synonymous	FALSE	c.7845T>C	I2615I	-	-	-	-	1	B strong	9.21375e-11	B strong	0.0028968	B strong	B strong	1.68252e-07	B strong	1.15855e-08	B strong	-	-	-
13	32362562	T	G	13_32362562_T_G	17	Missense	FALSE	c.7845T>G	I2615M	-	-	-	-	1	B strong	1.3832e-08	B strong	0.00421289	B strong	B strong	9.12914e-06	B strong	3.45238e-06	B strong	-	-	-
13	32362563	T	G	13_32362563_T_G	17	Missense	FALSE	c.7846T>G	S2616A	-	-	-	-	1	B_mod_str	2.54024e-05	B strong	0.00383435	B strong	B strong	0.02355	B moderate	9.87935e-09	B strong	-	-	-
13	32362563	T	C	13_32362563_T_C	17	Missense	FALSE	c.7846T>C	S2616P	-	-	-	-	1	B strong	5.96284e-07	B strong	0.00280906	B strong	B strong	0.000404942	B strong	6.84229e-07	B strong	-	-	-
13	32362563	T	A	13_32362563_T_A	17	Missense	FALSE	c.7846T>A	S2616T	-	-	-	-	1	B strong	4.14977e-10	B strong	0.00251818	B strong	B strong	4.2244e-06	B strong	4.53476e-09	B strong	-	-	-
13	32362564	C	G	13_32362564_C_G	17	Missense	FALSE	c.7847C>G	S2616C	-	-	-	-	1	B strong	1.36901e-08	B strong	0.00249755	B strong	B strong	9.53414e-06	B strong	3.71504e-08	B strong	-	-	-
13	32362564	C	T	13_32362564_C_T	17	Missense	FALSE	c.7847C>T	S2616F	abnormal	abnormal	-	-	1	P strong	0.99989	P strong	0.958372	P strong	P strong	0.999206	P strong	0.999707	P strong	-	-	-
13	32362564	C	A	13_32362564_C_A	17	Missense	FALSE	c.7847C>A	S2616Y	hypomorph	-	-	-	1	P strong	0.941816	P strong	0.378041	P supporting	P _str_sup	0.842216	P strong	0.927918	P strong	-	-	-
13	32362565	T	G	13_32362565_T_G	17	Synonymous	FALSE	c.7848T>G	S2616S	-	-	-	-	1	B strong	2.88523e-08	B strong	0.00411529	B strong	B strong	0.000194888	B strong	1.22235e-07	B strong	-	-	-
13	32362565	T	A	13_32362565_T_A	17	Synonymous	FALSE	c.7848T>A	S2616S	-	-	-	-	1	B strong	6.16004e-09	B strong	0.00373754	B strong	B strong	1.7926e-05	B strong	3.91094e-09	B strong	-	-	-
13	32362565	T	C	13_32362565_T_C	17	Synonymous	FALSE	c.7848T>C	S2616S	-	-	-	-	1	B strong	7.78009e-10	B strong	0.00401842	B strong	B strong	2.05327e-06	B strong	4.59712e-10	B strong	-	-	-
13	32362566	A	T	13_32362566_A_T	17	Nonsense	TRUE	c.7849A>T	R2617*	-	-	-	-	1	P strong	0.99985	P strong	0.970803	P strong	P strong	0.911231	P strong	1	P strong	-	-	-
13	32362566	A	C	13_32362566_A_C	17	Synonymous	FALSE	c.7849A>C	R2617R	-	-	LB	-	1	B strong	2.72538e-09	B strong	0.00350714	B strong	B strong	4.37412e-06	B strong	6.10535e-11	B strong	-	-	-
13	32362566	A	G	13_32362566_A_G	17	Missense	FALSE	c.7849A>G	R2617G	-	-	-	-	1	B strong	8.96095e-09	B strong	0.00275569	B strong	B strong	8.81092e-05	B strong	1.11334e-08	B strong	-	-	-
13	32357753	T	G	13_32357753_T_G	16	Nonsense	FALSE	c.7629T>G	Y2543*	-	-	-	-	1		0.999947	P strong	0.797807	P strong	P strong	0.999987	P strong	3.293e-05	B strong	P str_B str	-	B str_P str
13	32379520	G	C	13_32379520_G_C	22	Intronic	FALSE	c.8953+5G>C	NA	-	-	-	-	1	-	0.0370745	B moderate	0.00544764	B strong	B_mod_str	0.88453	P strong	-	-	-	P str_B mod	-
13	32362567	G	C	13_32362567_G_C	17	Missense	FALSE	c.7850G>C	R2617T	-	-	-	-	1	B strong	6.20494e-10	B strong	0.00250357	B strong	B strong	2.13896e-05	B strong	4.54562e-11	B strong	-	-	-
13	32362568	A	G	13_32362568_A_G	17	Synonymous	FALSE	c.7851A>G	R2617R	-	-	-	-	1	B strong	1.26376e-09	B strong	0.00392876	B strong	B strong	3.17803e-06	B strong	2.11171e-08	B strong	-	-	-
13	32362568	A	C	13_32362568_A_C	17	Missense	FALSE	c.7851A>C	R2617S	-	-	-	-	1	B strong	3.31305e-11	B strong	0.00252261	B strong	B strong	2.64561e-07	B strong	3.06612e-12	B strong	-	-	-
13	32362568	A	T	13_32362568_A_T	17	Missense	FALSE	c.7851A>T	R2617S	-	-	-	-	1	B strong	7.23673e-10	B strong	0.00248487	B strong	B strong	1.73537e-07	B strong	3.63829e-08	B strong	-	-	-
13	32362569	A	T	13_32362569_A_T	17	Missense	FALSE	c.7852A>T	I2618F	-	-	-	-	1	B strong	4.20336e-09	B strong	0.00284593	B strong	B strong	1.32401e-05	B strong	7.30244e-10	B strong	-	-	-
13	32362569	A	C	13_32362569_A_C	17	Missense	FALSE	c.7852A>C	I2618L	-	-	-	-	1	B strong	2.3539e-11	B strong	0.00255764	B strong	B strong	7.67907e-09	B strong	3.03416e-09	B strong	-	-	-
13	32362569	A	G	13_32362569_A_G	17	Missense	FALSE	c.7852A>G	I2618V	-	-	-	-	1	B strong	9.07096e-13	B strong	0.00350166	B strong	B strong	4.65104e-09	B strong	2.57784e-10	B strong	-	-	-
13	32362570	T	A	13_32362570_T_A	17	Missense	FALSE	c.7853T>A	I2618N	-	-	-	-	1	B strong	1.51236e-09	B strong	0.00276947	B strong	B strong	0.000100789	B strong	2.5523e-09	B strong	-	-	-
13	32362570	T	G	13_32362570_T_G	17	Missense	FALSE	c.7853T>G	I2618S	-	-	-	-	1	B strong	6.42896e-10	B strong	0.00262151	B strong	B strong	2.68688e-06	B strong	2.01231e-10	B strong	-	-	-
13	32362570	T	C	13_32362570_T_C	17	Missense	FALSE	c.7853T>C	I2618T	-	-	-	-	1	B strong	3.5302e-12	B strong	0.0028897	B strong	B strong	2.8214e-05	B strong	2.96136e-12	B strong	-	-	-
13	32362571	T	C	13_32362571_T_C	17	Synonymous	FALSE	c.7854T>C	I2618I	-	-	-	-	1	B strong	3.37097e-11	B strong	0.00255749	B strong	B strong	3.07911e-07	B strong	1.35327e-13	B strong	-	-	-
13	32362571	T	A	13_32362571_T_A	17	Synonymous	FALSE	c.7854T>A	I2618I	-	-	-	-	1	B strong	7.76769e-12	B strong	0.00252167	B strong	B strong	5.25196e-08	B strong	5.02947e-10	B strong	-	-	-
13	32362571	T	G	13_32362571_T_G	17	Missense	FALSE	c.7854T>G	I2618M	-	-	-	-	1	B strong	5.14182e-11	B strong	0.00279317	B strong	B strong	1.00866e-07	B strong	4.293e-12	B strong	-	-	-
13	32362572	T	C	13_32362572_T_C	17	Missense	FALSE	c.7855T>C	W2619R	abnormal	abnormal	-	-	1	P strong	0.999966	P strong	0.953758	P strong	P strong	0.99891	P strong	0.999999	P strong	-	-	-
13	32362572	T	A	13_32362572_T_A	17	Missense	FALSE	c.7855T>A	W2619R	-	-	-	-	1	P strong	0.999794	P strong	0.922621	P strong	P strong	0.989038	P strong	0.999634	P strong	-	-	-
13	32362572	T	G	13_32362572_T_G	17	Missense	FALSE	c.7855T>G	W2619G	abnormal	abnormal	P	P	1	P strong	1	P strong	0.994385	P strong	P strong	1	P strong	1	P strong	-	-	-
13	32362573	G	A	13_32362573_G_A	17	Nonsense	FALSE	c.7856G>A	W2619*	-	-	P (ENIGMA)	-	1	P strong	1	P strong	0.97321	P strong	P strong	0.999991	P strong	0.999999	P strong	-	-	-
13	32362573	G	T	13_32362573_G_T	17	Missense	TRUE	c.7856G>T	W2619L	-	-	-	-	1	P strong	0.999925	P strong	0.950839	P strong	P strong	0.998582	P strong	0.998322	P strong	-	-	-
13	32362573	G	C	13_32362573_G_C	17	Missense	FALSE	c.7856G>C	W2619S	abnormal	abnormal	-	-	1	P strong	0.996564	P strong	0.945993	P strong	P strong	0.94377	P strong	0.983742	P strong	-	-	-
13	32362574	G	A	13_32362574_G_A	17	Nonsense	FALSE	c.7857G>A	W2619*	-	-	P (ENIGMA)	-	1	P strong	0.999946	P strong	0.8584	P strong	P strong	0.999879	P strong	0.915896	P strong	-	-	-
13	32362574	G	C	13_32362574_G_C	17	Missense	FALSE	c.7857G>C	W2619C	abnormal	abnormal	-	-	1	P strong	1	P strong	0.978704	P strong	P strong	0.999545	P strong	1	P strong	-	-	-
13	32362574	G	T	13_32362574_G_T	17	Missense	TRUE	c.7857G>T	W2619C	-	-	-	-	1	P strong	1	P strong	0.950885	P strong	P strong	0.999997	P strong	0.962233	P strong	-	-	-
13	32362575	G	T	13_32362575_G_T	17	Missense	TRUE	c.7858G>T	V2620F	-	-	-	-	1	B strong	5.77477e-09	B strong	0.00260688	B strong	B strong	5.70251e-05	B strong	3.06893e-11	B strong	-	-	-
13	32362575	G	A	13_32362575_G_A	17	Missense	FALSE	c.7858G>A	V2620I	-	-	-	-	1	B strong	4.99938e-05	B strong	0.00490674	B strong	B strong	0.00738602	B strong	1.76322e-09	B strong	-	-	-
13	32362575	G	C	13_32362575_G_C	17	Missense	FALSE	c.7858G>C	V2620L	-	-	-	-	1	B strong	8.22929e-10	B strong	0.0027228	B strong	B strong	8.50831e-08	B strong	2.88709e-10	B strong	-	-	-
13	32362576	T	C	13_32362576_T_C	17	Missense	FALSE	c.7859T>C	V2620A	-	-	-	-	1	B strong	2.68096e-11	B strong	0.0028256	B strong	B strong	1.99021e-08	B strong	2.74357e-10	B strong	-	-	-
13	32362576	T	A	13_32362576_T_A	17	Missense	FALSE	c.7859T>A	V2620D	-	-	-	-	1	P strong	1	P strong	0.968384	P strong	P strong	0.999833	P strong	1	P strong	-	-	-
13	32362576	T	G	13_32362576_T_G	17	Missense	FALSE	c.7859T>G	V2620G	-	-	-	-	1	B strong	1.81092e-10	B strong	0.00248328	B strong	B strong	2.36398e-07	B strong	1.42852e-09	B strong	-	-	-
13	32362577	T	C	13_32362577_T_C	17	Synonymous	FALSE	c.7860T>C	V2620V	-	-	-	-	1	B strong	5.88246e-09	B strong	0.0026538	B strong	B strong	8.20382e-08	B strong	8.14737e-11	B strong	-	-	-
13	32362577	T	A	13_32362577_T_A	17	Synonymous	FALSE	c.7860T>A	V2620V	-	-	-	-	1	B strong	2.46718e-09	B strong	0.00292785	B strong	B strong	1.35354e-08	B strong	3.10233e-08	B strong	-	-	-
13	32362577	T	G	13_32362577_T_G	17	Synonymous	FALSE	c.7860T>G	V2620V	-	-	-	-	1	B strong	1.20077e-11	B strong	0.00247921	B strong	B strong	7.7669e-08	B strong	4.1825e-12	B strong	-	-	-
13	32362578	T	G	13_32362578_T_G	17	Missense	FALSE	c.7861T>G	Y2621D	-	-	-	-	1	B strong	5.44054e-07	B strong	0.00250724	B strong	B strong	0.000397134	B strong	9.86125e-12	B strong	-	-	-
13	32362578	T	C	13_32362578_T_C	17	Missense	FALSE	c.7861T>C	Y2621H	-	-	-	-	1	B strong	5.46514e-09	B strong	0.00262062	B strong	B strong	1.06877e-06	B strong	2.72869e-10	B strong	-	-	-
13	32362578	T	A	13_32362578_T_A	17	Missense	FALSE	c.7861T>A	Y2621N	-	-	-	-	1	B strong	2.19916e-12	B strong	0.00303908	B strong	B strong	2.11383e-09	B strong	3.80097e-12	B strong	-	-	-
13	32362579	A	G	13_32362579_A_G	17	Missense	FALSE	c.7862A>G	Y2621C	-	-	-	-	1	B strong	2.62088e-11	B strong	0.00309842	B strong	B strong	1.16286e-07	B strong	1.24116e-11	B strong	-	-	-
13	32362579	A	T	13_32362579_A_T	17	Missense	TRUE	c.7862A>T	Y2621F	-	-	-	-	1	B strong	1.77472e-09	B strong	0.00248665	B strong	B strong	0.000235599	B strong	4.80095e-13	B strong	-	-	-
13	32362579	A	C	13_32362579_A_C	17	Missense	TRUE	c.7862A>C	Y2621S	-	-	-	-	1	B strong	8.00083e-10	B strong	0.00276157	B strong	B strong	0.00020288	B strong	1.64863e-11	B strong	-	-	-
13	32362580	T	G	13_32362580_T_G	17	Nonsense	FALSE	c.7863T>G	Y2621*	-	-	-	-	1	P strong	1	P strong	0.947278	P strong	P strong	0.999999	P strong	0.986545	P strong	-	-	-
13	32362580	T	A	13_32362580_T_A	17	Nonsense	FALSE	c.7863T>A	Y2621*	-	-	P (ENIGMA)	-	1	P strong	0.999981	P strong	0.944639	P strong	P strong	0.996625	P strong	0.999997	P strong	-	-	-
13	32362580	T	C	13_32362580_T_C	17	Synonymous	FALSE	c.7863T>C	Y2621Y	-	-	-	-	1	B strong	5.61779e-12	B strong	0.00247936	B strong	B strong	1.49348e-07	B strong	7.99772e-13	B strong	-	-	-
13	32362581	A	G	13_32362581_A_G	17	Missense	FALSE	c.7864A>G	N2622D	abnormal	abnormal	-	-	1	P strong	1	P strong	0.988874	P strong	P strong	0.999748	P strong	1	P strong	-	-	-
13	32362581	A	C	13_32362581_A_C	17	Missense	FALSE	c.7864A>C	N2622H	normal	normal	-	-	1	B_supp_str	0.000277856	B strong	0.0125185	B strong	B strong	0.0730436	B supporting	1.93377e-09	B strong	-	-	-
13	32362581	A	T	13_32362581_A_T	17	Missense	TRUE	c.7864A>T	N2622Y	-	-	-	-	1	P strong	1	P strong	0.997856	P strong	P strong	0.998726	P strong	1	P strong	-	-	-
13	32362582	A	T	13_32362582_A_T	17	Missense	TRUE	c.7865A>T	N2622I	-	-	-	-	1	P strong	0.999797	P strong	0.938672	P strong	P strong	0.996513	P strong	0.983829	P strong	-	-	-
13	32362582	A	G	13_32362582_A_G	17	Missense	FALSE	c.7865A>G	N2622S	-	-	-	-	1	P strong	0.999994	P strong	0.959138	P strong	P strong	0.990224	P strong	0.999066	P strong	-	-	-
13	32362582	A	C	13_32362582_A_C	17	Missense	FALSE	c.7865A>C	N2622T	hypomorph	-	-	-	1	P strong	0.996211	P strong	0.863734	P strong	P strong	0.889549	P strong	0.897734	P strong	-	-	-
13	32362583	T	G	13_32362583_T_G	17	Missense	FALSE	c.7866T>G	N2622K	-	-	-	-	1	P strong	1	P strong	0.979837	P strong	P strong	0.998065	P strong	0.999468	P strong	-	-	-
13	32370528	G	C	13_32370528_G_C	19	Missense	FALSE	c.8458G>C	V2820L	-	-	-	-	1		0.242405	VUS	0.0138141	B strong	-	0.914323	P strong	8.51477e-05	B strong	P str_B str	P str_VUS	B str_VUS
13	32362583	T	C	13_32362583_T_C	17	Synonymous	FALSE	c.7866T>C	N2622N	-	-	-	-	1	B strong	5.17631e-13	B strong	0.00258201	B strong	B strong	5.72866e-09	B strong	9.94491e-14	B strong	-	-	-
13	32362584	C	G	13_32362584_C_G	17	Missense	FALSE	c.7867C>G	H2623D	-	-	-	-	1	P_mod_Str	0.997737	P strong	0.992268	P strong	P strong	0.708114	P moderate	0.995255	P strong	-	-	-
13	32362641	T	G	13_32362641_T_G	17	Missense	FALSE	c.7924T>G	F2642V	hypomorph	-	-	-	1		0.00822561	B strong	0.102564	B supporting	B_str_sup	0.00927672	B strong	0.729375	P strong	B str_P str	-	P str_B str
13	32362584	C	T	13_32362584_C_T	17	Missense	FALSE	c.7867C>T	H2623Y	abnormal	abnormal	LP	LP	1	P strong	0.999649	P strong	0.879707	P strong	P strong	0.945198	P strong	0.998698	P strong	-	-	-
13	32362585	A	T	13_32362585_A_T	17	Missense	TRUE	c.7868A>T	H2623L	-	-	-	-	1	P strong	0.999925	P strong	0.991136	P strong	P strong	0.99188	P strong	0.999986	P strong	-	-	-
13	32362659	A	G	13_32362659_A_G	17	Missense	FALSE	c.7942A>G	S2648G	-	-	-	-	1		0.00115727	B strong	0.324036	P supporting	-	0.000101141	B strong	0.89249	P strong	B str_P str	-	P str_B str
13	32362585	A	G	13_32362585_A_G	17	Missense	FALSE	c.7868A>G	H2623R	abnormal	abnormal	P	P	1	P strong	1	P strong	0.952096	P strong	P strong	0.999123	P strong	1	P strong	-	-	-
13	32362586	C	G	13_32362586_C_G	17	Missense	FALSE	c.7869C>G	H2623Q	-	-	-	-	1	B strong	2.68943e-07	B strong	0.00829194	B strong	B strong	0.000613004	B strong	2.3878e-07	B strong	-	-	-
13	32362586	C	A	13_32362586_C_A	17	Missense	FALSE	c.7869C>A	H2623Q	-	-	-	-	1	B strong	6.38147e-08	B strong	0.0026301	B strong	B strong	6.09466e-05	B strong	3.88987e-12	B strong	-	-	-
13	32362586	C	T	13_32362586_C_T	17	Synonymous	FALSE	c.7869C>T	H2623H	-	-	LB	-	1	B strong	8.09261e-08	B strong	0.00443716	B strong	B strong	0.000223956	B strong	3.78146e-12	B strong	-	-	-
13	32362587	T	G	13_32362587_T_G	17	Missense	FALSE	c.7870T>G	Y2624D	abnormal	abnormal	-	-	1	P strong	1	P strong	0.978837	P strong	P strong	0.999997	P strong	0.999863	P strong	-	-	-
13	32362587	T	C	13_32362587_T_C	17	Missense	FALSE	c.7870T>C	Y2624H	abnormal	abnormal	-	-	1	P strong	1	P strong	0.986339	P strong	P strong	0.999477	P strong	1	P strong	-	-	-
13	32362587	T	A	13_32362587_T_A	17	Missense	FALSE	c.7870T>A	Y2624N	abnormal	abnormal	-	-	1	P strong	1	P strong	0.998621	P strong	P strong	0.997702	P strong	1	P strong	-	-	-
13	32362588	A	G	13_32362588_A_G	17	Missense	FALSE	c.7871A>G	Y2624C	hypomorph	-	-	-	1	P Str_mod	0.996775	P strong	0.944069	P strong	P strong	0.937648	P strong	0.553251	P moderate	-	-	-
13	32362588	A	T	13_32362588_A_T	17	Missense	FALSE	c.7871A>T	Y2624F	-	-	-	-	1	B strong	5.77424e-08	B strong	0.00254049	B strong	B strong	0.00297476	B strong	8.42632e-11	B strong	-	-	-
13	32362588	A	C	13_32362588_A_C	17	Missense	FALSE	c.7871A>C	Y2624S	-	-	-	-	1	P strong	1	P strong	0.993087	P strong	P strong	0.999812	P strong	0.998808	P strong	-	-	-
13	32362589	T	G	13_32362589_T_G	17	Nonsense	FALSE	c.7872T>G	Y2624*	-	-	P (ENIGMA)	-	1	P strong	1	P strong	0.851911	P strong	P strong	0.999991	P strong	0.979439	P strong	-	-	-
13	32362589	T	A	13_32362589_T_A	17	Nonsense	FALSE	c.7872T>A	Y2624*	-	-	-	-	1	P strong	0.999999	P strong	0.984337	P strong	P strong	0.999492	P strong	1	P strong	-	-	-
13	32362589	T	C	13_32362589_T_C	17	Synonymous	FALSE	c.7872T>C	Y2624Y	-	-	LB (ENIGMA)	-	1	B strong	5.38744e-12	B strong	0.00285867	B strong	B strong	1.11698e-08	B strong	1.11569e-14	B strong	-	-	-
13	32362590	A	T	13_32362590_A_T	17	Nonsense	FALSE	c.7873A>T	R2625*	-	-	-	-	1	P strong	1	P strong	0.975867	P strong	P strong	0.999993	P strong	0.999997	P strong	-	-	-
13	32362590	A	C	13_32362590_A_C	17	Synonymous	FALSE	c.7873A>C	R2625R	-	-	-	-	1	B strong	2.39458e-12	B strong	0.00252249	B strong	B strong	1.08175e-07	B strong	6.96239e-13	B strong	-	-	-
13	32362660	G	T	13_32362660_G_T	17	Missense	FALSE	c.7943G>T	S2648I	normal	-	-	-	1		0.00747069	B strong	0.853437	P strong	-	8.40583e-07	B strong	1	P strong	B str_P str	-	P str_B str
13	32362591	G	T	13_32362591_G_T	17	Missense	FALSE	c.7874G>T	R2625I	abnormal	abnormal	-	-	1	P strong	0.999999	P strong	0.919784	P strong	P strong	0.99728	P strong	0.999952	P strong	-	-	-
13	32362591	G	A	13_32362591_G_A	17	Missense	FALSE	c.7874G>A	R2625K	normal	normal	-	-	1	B strong	6.67177e-11	B strong	0.00320738	B strong	B strong	7.97103e-09	B strong	7.38758e-11	B strong	-	-	-
13	32362591	G	C	13_32362591_G_C	17	Missense	FALSE	c.7874G>C	R2625T	-	-	-	-	1	P strong	1	P strong	0.995543	P strong	P strong	1	P strong	0.991669	P strong	-	-	-
13	32362592	A	G	13_32362592_A_G	17	Synonymous	TRUE	c.7875A>G	R2625R	-	-	-	-	1	B strong	2.22545e-09	B strong	0.00595169	B strong	B strong	1.39076e-07	B strong	5.58418e-09	B strong	-	-	-
13	32362592	A	C	13_32362592_A_C	17	Missense	FALSE	c.7875A>C	R2625S	-	-	-	-	1	P strong	0.999946	P strong	0.96978	P strong	P strong	0.994709	P strong	0.988849	P strong	-	-	-
13	32362592	A	T	13_32362592_A_T	17	Missense	FALSE	c.7875A>T	R2625S	hypomorph	-	-	-	1	P strong	1	P strong	0.995997	P strong	P strong	0.998669	P strong	0.999953	P strong	-	-	-
13	32362593	T	C	13_32362593_T_C	17	Missense	FALSE	c.7876T>C	W2626R	abnormal	abnormal	P	P	1	P strong	1	P strong	0.985415	P strong	P strong	0.999998	P strong	0.999995	P strong	-	-	-
13	32362593	T	A	13_32362593_T_A	17	Missense	FALSE	c.7876T>A	W2626R	-	-	LP	LP	1	P strong	1	P strong	0.993299	P strong	P strong	0.999987	P strong	0.999991	P strong	-	-	-
13	32362593	T	G	13_32362593_T_G	17	Missense	FALSE	c.7876T>G	W2626G	-	-	-	-	1	P strong	1	P strong	0.97615	P strong	P strong	0.999104	P strong	1	P strong	-	-	-
13	32362594	G	A	13_32362594_G_A	17	Nonsense	FALSE	c.7877G>A	W2626*	-	-	P (ENIGMA)	-	1	P strong	0.999982	P strong	0.862072	P strong	P strong	0.996692	P strong	0.999959	P strong	-	-	-
13	32362661	C	T	13_32362661_C_T	17	Synonymous	FALSE	c.7944C>T	S2648S	-	-	LB (ENIGMA)	-	1		1.34221e-05	B strong	0.533094	P moderate	-	2.27339e-06	B strong	0.999357	P strong	B str_P str	-	P str_B str
13	32362594	G	C	13_32362594_G_C	17	Missense	FALSE	c.7877G>C	W2626S	-	-	-	-	1	P strong	1	P strong	0.99984	P strong	P strong	0.999999	P strong	0.999979	P strong	-	-	-
13	32362595	G	A	13_32362595_G_A	17	Nonsense	FALSE	c.7878G>A	W2626*	-	-	P (ENIGMA)	-	1	P strong	1	P strong	0.989968	P strong	P strong	0.999996	P strong	1	P strong	-	-	-
13	32362595	G	C	13_32362595_G_C	17	Missense	FALSE	c.7878G>C	W2626C	-	-	P (ENIGMA)	P	1	P strong	1	P strong	0.981669	P strong	P strong	0.990262	P strong	1	P strong	-	-	-
13	32362595	G	T	13_32362595_G_T	17	Missense	FALSE	c.7878G>T	W2626C	-	-	P	P	1	P strong	1	P strong	0.972277	P strong	P strong	0.994042	P strong	1	P strong	-	-	-
13	32362596	A	T	13_32362596_A_T	17	Missense	FALSE	c.7879A>T	I2627F	abnormal	abnormal	P (ENIGMA)	P	1	P strong	1	P strong	0.933782	P strong	P strong	0.997688	P strong	0.999996	P strong	-	-	-
13	32362596	A	C	13_32362596_A_C	17	Missense	FALSE	c.7879A>C	I2627L	-	-	-	-	1	B strong	4.20363e-09	B strong	0.00249904	B strong	B strong	0.000597743	B strong	2.59107e-10	B strong	-	-	-
13	32362596	A	G	13_32362596_A_G	17	Missense	FALSE	c.7879A>G	I2627V	normal	normal	-	-	1	B strong	6.24166e-09	B strong	0.00259954	B strong	B strong	3.37245e-06	B strong	1.15874e-07	B strong	-	-	-
13	32362597	T	A	13_32362597_T_A	17	Missense	FALSE	c.7880T>A	I2627N	abnormal	abnormal	LP	LP	1	P strong	0.999995	P strong	0.968877	P strong	P strong	0.997081	P strong	0.99729	P strong	-	-	-
13	32357803	T	C	13_32357803_T_C	16	Missense	FALSE	c.7679T>C	F2560S	abnormal	-	-	-	1		0.772105	P strong	0.690385	P moderate	P_str_mod	0.999394	P strong	8.34698e-06	B strong	P str_B str	-	B str_P str
13	32362597	T	C	13_32362597_T_C	17	Missense	FALSE	c.7880T>C	I2627T	-	-	-	-	1	B strong	3.41244e-10	B strong	0.00326453	B strong	B strong	2.29388e-08	B strong	3.1178e-13	B strong	-	-	-
13	32362598	C	T	13_32362598_C_T	17	Synonymous	FALSE	c.7881C>T	I2627I	-	-	-	-	1	B strong	2.43603e-11	B strong	0.00257054	B strong	B strong	1.9087e-08	B strong	1.1178e-12	B strong	-	-	-
13	32362598	C	A	13_32362598_C_A	17	Synonymous	FALSE	c.7881C>A	I2627I	-	-	B	-	1	B strong	2.23875e-09	B strong	0.00256338	B strong	B strong	1.20261e-08	B strong	4.59705e-10	B strong	-	-	-
13	32362598	C	G	13_32362598_C_G	17	Missense	FALSE	c.7881C>G	I2627M	-	-	-	-	1	P strong	0.999975	P strong	0.94902	P strong	P strong	0.999465	P strong	0.975482	P strong	-	-	-
13	32362599	A	T	13_32362599_A_T	17	Missense	FALSE	c.7882A>T	I2628L	-	-	-	-	1	B strong	9.43655e-10	B strong	0.0029449	B strong	B strong	6.94938e-06	B strong	7.94586e-11	B strong	-	-	-
13	32362599	A	C	13_32362599_A_C	17	Missense	FALSE	c.7882A>C	I2628L	-	-	-	-	1	B strong	1.73562e-11	B strong	0.00384898	B strong	B strong	8.18298e-09	B strong	4.23088e-12	B strong	-	-	-
13	32362599	A	G	13_32362599_A_G	17	Missense	FALSE	c.7882A>G	I2628V	-	-	-	-	1	B strong	4.30879e-11	B strong	0.00329764	B strong	B strong	5.1214e-09	B strong	6.64814e-12	B strong	-	-	-
13	32362600	T	A	13_32362600_T_A	17	Missense	FALSE	c.7883T>A	I2628K	-	-	-	-	1	P_mod_Str	0.999599	P strong	0.946506	P strong	P strong	0.71613	P moderate	1	P strong	-	-	-
13	32362600	T	G	13_32362600_T_G	17	Missense	FALSE	c.7883T>G	I2628R	-	-	-	-	1	P_mod_Str	0.993736	P strong	0.498528	P moderate	P_str_mod	0.671482	P moderate	0.899806	P strong	-	-	-
13	32362600	T	C	13_32362600_T_C	17	Missense	FALSE	c.7883T>C	I2628T	normal	normal	-	-	1	B strong	1.10323e-09	B strong	0.00272248	B strong	B strong	2.98488e-07	B strong	9.63596e-11	B strong	-	-	-
13	32362601	A	T	13_32362601_A_T	17	Synonymous	FALSE	c.7884A>T	I2628I	-	-	LB	-	1	B strong	1.49143e-10	B strong	0.00262972	B strong	B strong	6.81376e-08	B strong	2.49917e-13	B strong	-	-	-
13	32362601	A	C	13_32362601_A_C	17	Synonymous	FALSE	c.7884A>C	I2628I	-	-	-	-	1	B strong	2.48033e-11	B strong	0.00251614	B strong	B strong	6.43913e-07	B strong	8.43973e-14	B strong	-	-	-
13	32362601	A	G	13_32362601_A_G	17	Missense	FALSE	c.7884A>G	I2628M	-	-	-	-	1	B strong	1.4101e-07	B strong	0.00447581	B strong	B strong	0.000227546	B strong	6.81552e-08	B strong	-	-	-
13	32357913	A	T	13_32357913_A_T	16	Nonsense	FALSE	c.7789A>T	K2597*	-	-	-	-	1		0.986042	P strong	0.00460838	B strong	-	0.978588	P strong	5.37422e-10	B strong	P str_B str	-	B str_P str
13	32370984	A	C	13_32370984_A_C	20	Missense	FALSE	c.8516A>C	Y2839S	-	-	-	-	1		0.243198	VUS	0.00310812	B strong	-	0.940281	P strong	4.27012e-12	B strong	P str_B str	P str_VUS	B str_VUS
13	32362602	T	G	13_32362602_T_G	17	Missense	FALSE	c.7885T>G	W2629G	-	-	-	-	1	P strong	1	P strong	0.989089	P strong	P strong	0.999996	P strong	0.999989	P strong	-	-	-
13	32362603	G	A	13_32362603_G_A	17	Nonsense	FALSE	c.7886G>A	W2629*	-	-	P (ENIGMA)	-	1	P strong	1	P strong	0.956967	P strong	P strong	0.999885	P strong	0.999999	P strong	-	-	-
13	32362603	G	T	13_32362603_G_T	17	Missense	FALSE	c.7886G>T	W2629L	-	-	-	-	1	B_mod_str	0.000140752	B strong	0.00299802	B strong	B strong	0.0334882	B moderate	2.59403e-09	B strong	-	-	-
13	32362603	G	C	13_32362603_G_C	17	Missense	FALSE	c.7886G>C	W2629S	-	-	-	-	1	B_supp_str	0.00485747	B strong	0.00944844	B strong	B strong	0.109736	B supporting	5.55571e-06	B strong	-	-	-
13	32362604	G	A	13_32362604_G_A	17	Nonsense	FALSE	c.7887G>A	W2629*	-	-	P (ENIGMA)	-	1	P strong	1	P strong	0.979081	P strong	P strong	1	P strong	0.999977	P strong	-	-	-
13	32362664	A	C	13_32362664_A_C	17	Synonymous	FALSE	c.7947A>C	P2649P	-	-	-	-	1		2.60286e-05	B strong	0.432492	P supporting	-	1.67128e-07	B strong	1	P strong	B str_P str	-	P str_B str
13	32362667	A	G	13_32362667_A_G	17	Synonymous	FALSE	c.7950A>G	E2650E	-	-	-	-	1		2.69533e-05	B strong	0.60437	P moderate	-	8.18182e-06	B strong	1	P strong	B str_P str	-	P str_B str
13	32362605	A	T	13_32362605_A_T	17	Nonsense	FALSE	c.7888A>T	K2630*	-	-	-	-	1	P strong	1	P strong	0.959025	P strong	P strong	0.999842	P strong	1	P strong	-	-	-
13	32362605	A	G	13_32362605_A_G	17	Missense	FALSE	c.7888A>G	K2630E	-	-	-	-	1	P strong	1	P strong	0.95229	P strong	P strong	0.999461	P strong	1	P strong	-	-	-
13	32362605	A	C	13_32362605_A_C	17	Missense	FALSE	c.7888A>C	K2630Q	abnormal	abnormal	-	-	1	P strong	0.999246	P strong	0.890546	P strong	P strong	0.927009	P strong	0.999974	P strong	-	-	-
13	32362606	A	T	13_32362606_A_T	17	Missense	FALSE	c.7889A>T	K2630I	-	-	-	-	1	P strong	1	P strong	0.97506	P strong	P strong	0.999902	P strong	1	P strong	-	-	-
13	32362606	A	G	13_32362606_A_G	17	Missense	FALSE	c.7889A>G	K2630R	-	-	-	-	1	B strong	3.69383e-05	B strong	0.00722998	B strong	B strong	9.80547e-05	B strong	7.85065e-06	B strong	-	-	-
13	32362668	A	G	13_32362668_A_G	17	Missense	FALSE	c.7951A>G	R2651G	normal	-	-	-	1		0.000122591	B strong	0.317824	P supporting	-	3.06165e-08	B strong	1	P strong	B str_P str	-	P str_B str
13	32362607	A	C	13_32362607_A_C	17	Missense	FALSE	c.7890A>C	K2630N	-	-	-	-	1	P strong	0.999848	P strong	0.974005	P strong	P strong	0.996824	P strong	0.998428	P strong	-	-	-
13	32362607	A	T	13_32362607_A_T	17	Missense	FALSE	c.7890A>T	K2630N	-	-	-	-	1	P strong	0.999996	P strong	0.959898	P strong	P strong	0.988423	P strong	0.999993	P strong	-	-	-
13	32362607	A	G	13_32362607_A_G	17	Synonymous	FALSE	c.7890A>G	K2630K	-	-	LB	-	1	B strong	8.97428e-12	B strong	0.00253408	B strong	B strong	8.01058e-07	B strong	1.32185e-12	B strong	-	-	-
13	32362608	C	T	13_32362608_C_T	17	Synonymous	FALSE	c.7891C>T	L2631L	-	-	LB	-	1	B strong	2.02399e-10	B strong	0.00249651	B strong	B strong	2.83048e-07	B strong	4.19252e-12	B strong	-	-	-
13	32362608	C	A	13_32362608_C_A	17	Missense	FALSE	c.7891C>A	L2631M	normal	normal	-	-	1	B strong	9.76777e-10	B strong	0.00405026	B strong	B strong	7.73112e-06	B strong	2.25724e-12	B strong	-	-	-
13	32362608	C	G	13_32362608_C_G	17	Missense	FALSE	c.7891C>G	L2631V	-	-	-	-	1	B strong	1.06451e-10	B strong	0.00378189	B strong	B strong	1.26925e-06	B strong	4.49802e-13	B strong	-	-	-
13	32362609	T	C	13_32362609_T_C	17	Missense	FALSE	c.7892T>C	L2631P	-	-	-	-	1	P strong	1	P strong	0.932189	P strong	P strong	0.999993	P strong	0.999998	P strong	-	-	-
13	32362609	T	A	13_32362609_T_A	17	Missense	FALSE	c.7892T>A	L2631Q	-	-	-	-	1	B strong	5.63071e-10	B strong	0.002507	B strong	B strong	4.25667e-06	B strong	2.16907e-10	B strong	-	-	-
13	32362609	T	G	13_32362609_T_G	17	Missense	FALSE	c.7892T>G	L2631R	abnormal	abnormal	-	-	1	P strong	1	P strong	0.997242	P strong	P strong	0.999998	P strong	1	P strong	-	-	-
13	32362610	G	C	13_32362610_G_C	17	Synonymous	FALSE	c.7893G>C	L2631L	-	-	-	-	1	B strong	1.36645e-05	B strong	0.00566767	B strong	B strong	0.0109134	B strong	1.76483e-11	B strong	-	-	-
13	32362610	G	T	13_32362610_G_T	17	Synonymous	FALSE	c.7893G>T	L2631L	-	-	-	-	1	B strong	2.12392e-10	B strong	0.00253827	B strong	B strong	7.11215e-07	B strong	1.06642e-09	B strong	-	-	-
13	32362610	G	A	13_32362610_G_A	17	Synonymous	FALSE	c.7893G>A	L2631L	-	-	-	-	1	B strong	2.22592e-11	B strong	0.00306584	B strong	B strong	4.16956e-07	B strong	7.19507e-11	B strong	-	-	-
13	32362611	G	C	13_32362611_G_C	17	Missense	FALSE	c.7894G>C	A2632P	-	-	-	-	1	P strong	1	P strong	0.990774	P strong	P strong	0.999999	P strong	0.999994	P strong	-	-	-
13	32371000	A	T	13_32371000_A_T	20	Missense	FALSE	c.8532A>T	E2844D	-	-	-	-	1		0.295755	VUS	0.242168	VUS	VUS	0.831701	P strong	0.000211239	B strong	P str_B str	P str_VUS	B str_VUS
13	32362611	G	A	13_32362611_G_A	17	Missense	FALSE	c.7894G>A	A2632T	normal	normal	-	-	1	B strong	4.25246e-05	B strong	0.00263835	B strong	B strong	0.0007535	B strong	1.89919e-10	B strong	-	-	-
13	32356498	C	T	13_32356498_C_T	15	Synonymous	TRUE	c.7506C>T	R2502R	-	-	LB (ENIGMA)	-	1		0.00133563	B strong	0.0034497	B strong	B strong	0.243493	VUS	3.61582e-07	B strong	VUS_B str	VUS_B str	-
13	32362612	C	G	13_32362612_C_G	17	Missense	FALSE	c.7895C>G	A2632G	normal	normal	LB	LB	1	B strong	2.57291e-12	B strong	0.00451309	B strong	B strong	1.23138e-08	B strong	2.69655e-10	B strong	-	-	-
13	32362612	C	T	13_32362612_C_T	17	Missense	FALSE	c.7895C>T	A2632V	normal	normal	-	-	1	B strong	2.20815e-06	B strong	0.00308115	B strong	B strong	0.00840982	B strong	5.48229e-07	B strong	-	-	-
13	32362613	A	T	13_32362613_A_T	17	Synonymous	FALSE	c.7896A>T	A2632A	-	-	-	-	1	B strong	1.12725e-09	B strong	0.00249905	B strong	B strong	8.29821e-05	B strong	1.31911e-09	B strong	-	-	-
13	32362613	A	G	13_32362613_A_G	17	Synonymous	FALSE	c.7896A>G	A2632A	-	-	-	-	1	B strong	8.3299e-09	B strong	0.00330063	B strong	B strong	2.44086e-07	B strong	1.06072e-05	B strong	-	-	-
13	32362613	A	C	13_32362613_A_C	17	Synonymous	FALSE	c.7896A>C	A2632A	-	-	-	-	1	B strong	1.42943e-10	B strong	0.00281359	B strong	B strong	1.32496e-06	B strong	4.9874e-11	B strong	-	-	-
13	32362614	G	C	13_32362614_G_C	17	Missense	FALSE	c.7897G>C	A2633P	-	-	-	-	1	P strong	1	P strong	0.988417	P strong	P strong	0.999998	P strong	0.999996	P strong	-	-	-
13	32362614	G	T	13_32362614_G_T	17	Missense	FALSE	c.7897G>T	A2633S	-	-	-	-	1	B strong	2.97675e-11	B strong	0.00450964	B strong	B strong	1.06163e-07	B strong	3.84771e-11	B strong	-	-	-
13	32362614	G	A	13_32362614_G_A	17	Missense	FALSE	c.7897G>A	A2633T	-	-	-	-	1	B strong	9.97327e-05	B strong	0.0024806	B strong	B strong	0.0136892	B strong	2.40255e-06	B strong	-	-	-
13	32362615	C	A	13_32362615_C_A	17	Missense	FALSE	c.7898C>A	A2633D	-	-	-	-	1	P strong	0.990884	P strong	0.279751	VUS	-	0.924719	P strong	0.995944	P strong	-	-	-
13	32362615	C	G	13_32362615_C_G	17	Missense	TRUE	c.7898C>G	A2633G	-	-	-	-	1	B strong	9.91304e-12	B strong	0.00420084	B strong	B strong	8.75537e-09	B strong	2.75541e-09	B strong	-	-	-
13	32362615	C	T	13_32362615_C_T	17	Missense	FALSE	c.7898C>T	A2633V	-	-	-	-	1	B strong	1.3664e-09	B strong	0.00357293	B strong	B strong	1.10184e-06	B strong	4.15814e-08	B strong	-	-	-
13	32362616	T	G	13_32362616_T_G	17	Synonymous	FALSE	c.7899T>G	A2633A	-	-	LB	-	1	B strong	4.31273e-08	B strong	0.00289849	B strong	B strong	3.99677e-05	B strong	8.22723e-07	B strong	-	-	-
13	32362616	T	C	13_32362616_T_C	17	Synonymous	FALSE	c.7899T>C	A2633A	-	-	-	-	1	B strong	2.75569e-11	B strong	0.00248677	B strong	B strong	4.32654e-07	B strong	1.18801e-08	B strong	-	-	-
13	32362616	T	A	13_32362616_T_A	17	Synonymous	FALSE	c.7899T>A	A2633A	-	-	LB	-	1	B strong	1.42476e-08	B strong	0.00249167	B strong	B strong	5.42631e-05	B strong	4.78316e-08	B strong	-	-	-
13	32362617	A	C	13_32362617_A_C	17	Missense	FALSE	c.7900A>C	M2634L	-	-	-	-	1	B strong	7.11971e-10	B strong	0.0036142	B strong	B strong	2.05617e-07	B strong	1.82325e-06	B strong	-	-	-
13	32362617	A	T	13_32362617_A_T	17	Missense	FALSE	c.7900A>T	M2634L	-	-	-	-	1	B strong	5.28112e-11	B strong	0.00448654	B strong	B strong	3.32434e-06	B strong	1.11724e-09	B strong	-	-	-
13	32362617	A	G	13_32362617_A_G	17	Missense	FALSE	c.7900A>G	M2634V	-	-	-	-	1	B strong	5.14836e-08	B strong	0.00277323	B strong	B strong	2.40706e-07	B strong	5.3411e-06	B strong	-	-	-
13	32362618	T	A	13_32362618_T_A	17	Missense	FALSE	c.7901T>A	M2634K	normal	normal	LB	LB	1	B strong	8.4432e-08	B strong	0.00271723	B strong	B strong	0.000128304	B strong	1.40747e-08	B strong	-	-	-
13	32362618	T	G	13_32362618_T_G	17	Missense	FALSE	c.7901T>G	M2634R	-	-	-	-	1	P strong	0.9999	P strong	0.908948	P strong	P strong	0.941347	P strong	1	P strong	-	-	-
13	32362618	T	C	13_32362618_T_C	17	Missense	FALSE	c.7901T>C	M2634T	normal	normal	-	-	1	B strong	2.09302e-07	B strong	0.00248144	B strong	B strong	1.86804e-05	B strong	4.83232e-05	B strong	-	-	-
13	32362669	G	A	13_32362669_G_A	17	Missense	FALSE	c.7952G>A	R2651K	-	-	-	-	1		0.000608626	B strong	0.363614	P supporting	-	0.000223104	B strong	0.999118	P strong	B str_P str	-	P str_B str
13	32362619	G	C	13_32362619_G_C	17	Missense	FALSE	c.7902G>C	M2634I	-	-	-	-	1	B strong	9.64822e-08	B strong	0.00252893	B strong	B strong	0.00104203	B strong	2.69318e-05	B strong	-	-	-
13	32362619	G	T	13_32362619_G_T	17	Missense	FALSE	c.7902G>T	M2634I	-	-	-	-	1	B strong	1.01492e-10	B strong	0.00396554	B strong	B strong	2.27989e-06	B strong	4.24791e-07	B strong	-	-	-
13	32357930	G	T	13_32357930_G_T	16	Canonical splice	TRUE	c.7805+1G>T	NA	-	-	-	-	1		1	P strong	0.924213	P strong	P strong	0.999998	P strong	2.67619e-07	B strong	P str_B str	-	B str_P str
13	32362620	G	A	13_32362620_G_A	17	Missense	FALSE	c.7903G>A	E2635K	-	-	-	-	1	P strong	1	P strong	0.971743	P strong	P strong	0.999999	P strong	1	P strong	-	-	-
13	32362620	G	C	13_32362620_G_C	17	Missense	FALSE	c.7903G>C	E2635Q	-	-	-	-	1	B strong	3.98868e-07	B strong	0.0341006	B moderate	B_str_mod	0.0017985	B strong	5.53991e-06	B strong	-	-	-
13	32362621	A	C	13_32362621_A_C	17	Missense	FALSE	c.7904A>C	E2635A	-	-	-	-	1	B strong	3.43574e-08	B strong	0.0078548	B strong	B strong	0.000210225	B strong	9.12199e-06	B strong	-	-	-
13	32362669	G	T	13_32362669_G_T	17	Missense	FALSE	c.7952G>T	R2651M	-	-	-	-	1		7.55904e-05	B strong	0.29307	VUS	-	2.05315e-06	B strong	0.999883	P strong	B str_P str	-	P str_B str
13	32362669	G	C	13_32362669_G_C	17	Missense	FALSE	c.7952G>C	R2651T	normal	-	-	-	1		1.37603e-07	B strong	0.0412622	B moderate	B_str_mod	4.47655e-07	B strong	0.996203	P strong	B str_P str	-	P str_B str
13	32362622	A	C	13_32362622_A_C	17	Missense	FALSE	c.7905A>C	E2635D	-	-	-	-	1	B strong	1.55748e-07	B strong	0.00718742	B strong	B strong	0.00405985	B strong	5.3366e-09	B strong	-	-	-
13	32362622	A	T	13_32362622_A_T	17	Missense	FALSE	c.7905A>T	E2635D	-	-	-	-	1	B strong	9.5405e-10	B strong	0.00459515	B strong	B strong	1.25915e-06	B strong	1.56772e-06	B strong	-	-	-
13	32362622	A	G	13_32362622_A_G	17	Synonymous	FALSE	c.7905A>G	E2635E	-	-	LB	-	1	B strong	2.21342e-11	B strong	0.0030877	B strong	B strong	2.76438e-07	B strong	1.82132e-10	B strong	-	-	-
13	32362623	T	A	13_32362623_T_A	17	Missense	FALSE	c.7906T>A	C2636S	-	-	-	-	1	B strong	1.06914e-10	B strong	0.00259409	B strong	B strong	8.66068e-07	B strong	2.09689e-08	B strong	-	-	-
13	32362623	T	G	13_32362623_T_G	17	Missense	FALSE	c.7906T>G	C2636G	-	-	-	-	1	B strong	2.32775e-09	B strong	0.00476738	B strong	B strong	8.53654e-07	B strong	4.56688e-07	B strong	-	-	-
13	32362623	T	C	13_32362623_T_C	17	Missense	FALSE	c.7906T>C	C2636R	-	-	-	-	1	B strong	1.69473e-10	B strong	0.00249914	B strong	B strong	2.41021e-07	B strong	1.19513e-09	B strong	-	-	-
13	32362624	G	C	13_32362624_G_C	17	Missense	FALSE	c.7907G>C	C2636S	-	-	-	-	1	B_mod_str	0.00127419	B strong	0.0284379	B moderate	B_str_mod	0.0537806	B moderate	0.000713774	B strong	-	-	-
13	32362624	G	T	13_32362624_G_T	17	Missense	FALSE	c.7907G>T	C2636F	-	-	-	-	1	B strong	2.73815e-08	B strong	0.00660144	B strong	B strong	0.00011265	B strong	1.63619e-05	B strong	-	-	-
13	32362624	G	A	13_32362624_G_A	17	Missense	FALSE	c.7907G>A	C2636Y	-	-	-	-	1	B strong	1.16644e-07	B strong	0.00354093	B strong	B strong	0.000197331	B strong	2.3699e-05	B strong	-	-	-
13	32362625	T	A	13_32362625_T_A	17	Nonsense	FALSE	c.7908T>A	C2636*	-	-	P (ENIGMA)	-	1	P strong	1	P strong	0.9812	P strong	P strong	0.999964	P strong	1	P strong	-	-	-
13	32362625	T	C	13_32362625_T_C	17	Synonymous	FALSE	c.7908T>C	C2636C	-	-	LB	-	1	B strong	2.18026e-10	B strong	0.0068514	B strong	B strong	9.92355e-08	B strong	2.00971e-06	B strong	-	-	-
13	32362625	T	G	13_32362625_T_G	17	Missense	FALSE	c.7908T>G	C2636W	-	-	-	-	1	B strong	2.87537e-09	B strong	0.00277602	B strong	B strong	5.7139e-06	B strong	6.01622e-10	B strong	-	-	-
13	32362626	G	C	13_32362626_G_C	17	Missense	FALSE	c.7909G>C	A2637P	-	-	-	-	1	P strong	1	P strong	0.996885	P strong	P strong	0.999993	P strong	1	P strong	-	-	-
13	32362626	G	T	13_32362626_G_T	17	Missense	FALSE	c.7909G>T	A2637S	-	-	-	-	1	B strong	5.10168e-05	B strong	0.00349782	B strong	B strong	0.00209423	B strong	6.50169e-05	B strong	-	-	-
13	32362626	G	A	13_32362626_G_A	17	Missense	FALSE	c.7909G>A	A2637T	-	-	-	-	1	B strong	5.12706e-05	B strong	0.00774066	B strong	B strong	0.000593739	B strong	1.21584e-06	B strong	-	-	-
13	32362627	C	A	13_32362627_C_A	17	Missense	FALSE	c.7910C>A	A2637D	-	-	-	-	1	B strong	1.07258e-08	B strong	0.00565282	B strong	B strong	0.000104711	B strong	6.92533e-08	B strong	-	-	-
13	32362627	C	G	13_32362627_C_G	17	Missense	FALSE	c.7910C>G	A2637G	-	-	-	-	1	B strong	1.15378e-09	B strong	0.00346231	B strong	B strong	4.36264e-07	B strong	6.93549e-08	B strong	-	-	-
13	32362627	C	T	13_32362627_C_T	17	Missense	FALSE	c.7910C>T	A2637V	-	-	-	-	1	B strong	9.60935e-07	B strong	0.0134205	B strong	B strong	0.00809339	B strong	2.34206e-06	B strong	-	-	-
13	32362628	C	A	13_32362628_C_A	17	Synonymous	FALSE	c.7911C>A	A2637A	-	-	-	-	-	-	3.65059e-08	B strong	0.00409836	B strong	-	1.29514e-06	B strong	-	-	-	-	-
13	32362628	C	T	13_32362628_C_T	17	Synonymous	FALSE	c.7911C>T	A2637A	-	-	LB	-	-	-	1.23638e-09	B strong	0.00315781	B strong	-	1.24187e-07	B strong	-	-	-	-	-
13	32362628	C	G	13_32362628_C_G	17	Synonymous	FALSE	c.7911C>G	A2637A	-	-	-	-	-	-	4.30955e-10	B strong	0.00274523	B strong	-	3.09828e-08	B strong	-	-	-	-	-
13	32362629	T	C	13_32362629_T_C	17	Missense	FALSE	c.7912T>C	F2638L	-	-	-	-	1	B strong	1.31261e-08	B strong	0.00440897	B strong	B strong	3.267e-06	B strong	1.14648e-05	B strong	-	-	-
13	32362676	T	C	13_32362676_T_C	17	Synonymous	FALSE	c.7959T>C	L2653L	-	-	LB	-	1		1.95417e-06	B strong	0.0361513	B moderate	B_str_mod	5.83454e-07	B strong	0.999983	P strong	B str_P str	-	P str_B str
13	32362679	T	C	13_32362679_T_C	17	Synonymous	FALSE	c.7962T>C	L2654L	-	-	-	-	1		4.83695e-07	B strong	0.0136603	B strong	B strong	3.83789e-05	B strong	0.882742	P strong	B str_P str	-	P str_B str
13	32362630	T	G	13_32362630_T_G	17	Missense	FALSE	c.7913T>G	F2638C	-	-	-	-	1	B strong	4.15167e-08	B strong	0.00476017	B strong	B strong	0.000768344	B strong	3.51872e-08	B strong	-	-	-
13	32363234	A	T	13_32363234_A_T	18	Missense	FALSE	c.8032A>T	R2678W	-	-	-	-	1		0.0147957	B strong	0.999989	P strong	-	0.00038511	B strong	0.999959	P strong	B str_P str	-	P str_B str
13	32362630	T	A	13_32362630_T_A	17	Missense	FALSE	c.7913T>A	F2638Y	-	-	-	-	1	B strong	1.25076e-09	B strong	0.00298562	B strong	B strong	1.60397e-07	B strong	1.96469e-05	B strong	-	-	-
13	32362631	T	G	13_32362631_T_G	17	Missense	FALSE	c.7914T>G	F2638L	-	-	-	-	1	B strong	1.73324e-07	B strong	0.00535458	B strong	B strong	0.000124033	B strong	0.000155619	B strong	-	-	-
13	32362631	T	A	13_32362631_T_A	17	Missense	FALSE	c.7914T>A	F2638L	-	-	-	-	1	B strong	8.82232e-08	B strong	0.00512348	B strong	B strong	2.52964e-07	B strong	0.000638333	B strong	-	-	-
13	32362631	T	C	13_32362631_T_C	17	Synonymous	FALSE	c.7914T>C	F2638F	-	-	-	-	1	B strong	1.82621e-09	B strong	0.00616184	B strong	B strong	2.48487e-06	B strong	3.42859e-07	B strong	-	-	-
13	32362632	C	G	13_32362632_C_G	17	Missense	FALSE	c.7915C>G	P2639A	normal	normal	-	-	1	B strong	8.51953e-10	B strong	0.00295585	B strong	B strong	1.19517e-06	B strong	4.30686e-09	B strong	-	-	-
13	32362632	C	T	13_32362632_C_T	17	Missense	FALSE	c.7915C>T	P2639S	-	-	-	-	1	B strong	7.07691e-10	B strong	0.00262125	B strong	B strong	0.000204967	B strong	1.15909e-08	B strong	-	-	-
13	32362632	C	A	13_32362632_C_A	17	Missense	FALSE	c.7915C>A	P2639T	normal	normal	-	-	1	B strong	5.06425e-05	B strong	0.0106447	B strong	B strong	0.00277305	B strong	1.17084e-06	B strong	-	-	-
13	32362633	C	A	13_32362633_C_A	17	Missense	FALSE	c.7916C>A	P2639H	normal	normal	-	-	1	B strong	5.02245e-05	B strong	0.00708364	B strong	B strong	0.000454111	B strong	0.000279694	B strong	-	-	-
13	32363262	T	G	13_32363262_T_G	18	Missense	FALSE	c.8060T>G	V2687G	-	-	-	-	1		0.000986467	B strong	0.667157	P moderate	-	1.90144e-08	B strong	0.999256	P strong	B str_P str	-	P str_B str
13	32362633	C	G	13_32362633_C_G	17	Missense	FALSE	c.7916C>G	P2639R	normal	normal	LB	LB	1	B strong	8.27477e-09	B strong	0.00339277	B strong	B strong	1.1872e-06	B strong	5.91341e-05	B strong	-	-	-
13	32362634	T	C	13_32362634_T_C	17	Synonymous	FALSE	c.7917T>C	P2639P	-	-	-	-	1	B strong	9.30322e-09	B strong	0.0152751	B strong	B strong	7.89086e-05	B strong	2.51386e-09	B strong	-	-	-
13	32362634	T	A	13_32362634_T_A	17	Synonymous	FALSE	c.7917T>A	P2639P	-	-	-	-	1	B strong	4.56518e-10	B strong	0.00349264	B strong	B strong	1.30241e-06	B strong	6.63049e-08	B strong	-	-	-
13	32362634	T	G	13_32362634_T_G	17	Synonymous	FALSE	c.7917T>G	P2639P	-	-	-	-	1	B strong	9.17068e-12	B strong	0.00306137	B strong	B strong	2.40976e-07	B strong	6.80326e-10	B strong	-	-	-
13	32362635	A	T	13_32362635_A_T	17	Nonsense	FALSE	c.7918A>T	K2640*	-	-	-	-	1	P strong	1	P strong	0.960069	P strong	P strong	0.999997	P strong	1	P strong	-	-	-
13	32362635	A	G	13_32362635_A_G	17	Missense	FALSE	c.7918A>G	K2640E	-	-	-	-	1	B strong	6.13487e-11	B strong	0.00270473	B strong	B strong	2.03428e-07	B strong	7.69802e-09	B strong	-	-	-
13	32362635	A	C	13_32362635_A_C	17	Missense	FALSE	c.7918A>C	K2640Q	-	-	-	-	1	B strong	5.70179e-11	B strong	0.0024798	B strong	B strong	7.39725e-08	B strong	2.31347e-07	B strong	-	-	-
13	32362636	A	T	13_32362636_A_T	17	Missense	FALSE	c.7919A>T	K2640M	-	-	-	-	1	B_str_supp	4.21365e-07	B strong	0.00673463	B strong	B strong	1.09549e-07	B strong	0.0269269	B supporting	-	-	-
13	32362636	A	G	13_32362636_A_G	17	Missense	FALSE	c.7919A>G	K2640R	normal	normal	-	-	1	B strong	4.12836e-09	B strong	0.00429887	B strong	B strong	2.27912e-06	B strong	7.47823e-07	B strong	-	-	-
13	32362636	A	C	13_32362636_A_C	17	Missense	FALSE	c.7919A>C	K2640T	normal	normal	-	-	1	B strong	4.69852e-10	B strong	0.00284674	B strong	B strong	0.000102793	B strong	9.12603e-09	B strong	-	-	-
13	32362637	G	T	13_32362637_G_T	17	Missense	FALSE	c.7920G>T	K2640N	-	-	-	-	1	B strong	1.40283e-07	B strong	0.00264123	B strong	B strong	0.00065216	B strong	6.72577e-10	B strong	-	-	-
13	32362637	G	C	13_32362637_G_C	17	Missense	FALSE	c.7920G>C	K2640N	-	-	-	-	1	B strong	1.52959e-09	B strong	0.00269476	B strong	B strong	5.32534e-07	B strong	1.00032e-05	B strong	-	-	-
13	32362637	G	A	13_32362637_G_A	17	Synonymous	FALSE	c.7920G>A	K2640K	-	-	LB	-	1	B strong	7.95938e-09	B strong	0.0093281	B strong	B strong	6.21385e-06	B strong	0.000112751	B strong	-	-	-
13	32362638	G	T	13_32362638_G_T	17	Nonsense	FALSE	c.7921G>T	E2641*	-	-	P (ENIGMA)	-	1	P strong	0.999993	P strong	0.743294	P strong	P strong	0.997297	P strong	1	P strong	-	-	-
13	32362638	G	A	13_32362638_G_A	17	Missense	FALSE	c.7921G>A	E2641K	-	-	-	-	1	B strong	3.08855e-09	B strong	0.00384234	B strong	B strong	6.33552e-05	B strong	9.7671e-08	B strong	-	-	-
13	32362638	G	C	13_32362638_G_C	17	Missense	FALSE	c.7921G>C	E2641Q	-	-	-	-	1	B strong	2.80225e-09	B strong	0.00252659	B strong	B strong	1.40285e-06	B strong	3.40709e-05	B strong	-	-	-
13	32362639	A	C	13_32362639_A_C	17	Missense	FALSE	c.7922A>C	E2641A	-	-	-	-	1	B strong	8.99058e-10	B strong	0.00251747	B strong	B strong	0.000199193	B strong	1.41868e-08	B strong	-	-	-
13	32362639	A	G	13_32362639_A_G	17	Missense	FALSE	c.7922A>G	E2641G	normal	normal	-	-	1	B strong	3.19359e-09	B strong	0.00380989	B strong	B strong	6.23184e-06	B strong	1.21064e-09	B strong	-	-	-
13	32362639	A	T	13_32362639_A_T	17	Missense	TRUE	c.7922A>T	E2641V	-	-	-	-	1	B strong	3.03267e-08	B strong	0.00317264	B strong	B strong	0.000102466	B strong	2.92548e-06	B strong	-	-	-
13	32362640	A	C	13_32362640_A_C	17	Missense	FALSE	c.7923A>C	E2641D	-	-	-	-	1	B_str_mod	1.70727e-07	B strong	0.00387126	B strong	B strong	0.000200041	B strong	0.0214393	B moderate	-	-	-
13	32362640	A	T	13_32362640_A_T	17	Missense	FALSE	c.7923A>T	E2641D	-	-	-	-	1	B strong	9.15398e-08	B strong	0.00297905	B strong	B strong	0.000302086	B strong	4.0331e-05	B strong	-	-	-
13	32362640	A	G	13_32362640_A_G	17	Synonymous	FALSE	c.7923A>G	E2641E	-	-	-	-	1	B strong	4.50893e-10	B strong	0.00382998	B strong	B strong	9.66517e-08	B strong	1.0954e-07	B strong	-	-	-
13	32362641	T	C	13_32362641_T_C	17	Missense	FALSE	c.7924T>C	F2642L	-	-	-	-	1	B strong	4.93911e-09	B strong	0.00260991	B strong	B strong	0.000209946	B strong	1.36307e-05	B strong	-	-	-
13	32363352	C	A	13_32363352_C_A	18	Missense	FALSE	c.8150C>A	A2717D	-	-	-	-	1		0.000475019	B strong	0.935737	P strong	-	0.00164069	B strong	0.993613	P strong	B str_P str	-	P str_B str
13	32363357	A	G	13_32363357_A_G	18	Missense	FALSE	c.8155A>G	I2719V	-	-	-	-	1		4.68818e-05	B strong	0.682233	P moderate	-	6.11395e-06	B strong	0.983174	P strong	B str_P str	-	P str_B str
13	32362642	T	G	13_32362642_T_G	17	Missense	FALSE	c.7925T>G	F2642C	normal	normal	-	-	1	B strong	2.4234e-08	B strong	0.00916867	B strong	B strong	0.000158102	B strong	3.283e-05	B strong	-	-	-
13	32363404	T	A	13_32363404_T_A	18	Synonymous	FALSE	c.8202T>A	P2734P	-	-	-	-	1		4.48538e-07	B strong	0.0146381	B strong	B strong	1.51977e-06	B strong	0.986417	P strong	B str_P str	-	P str_B str
13	32363405	C	T	13_32363405_C_T	18	Missense	FALSE	c.8203C>T	P2735S	-	-	-	-	1		2.95767e-07	B strong	0.00308826	B strong	B strong	6.75667e-07	B strong	0.822368	P strong	B str_P str	-	P str_B str
13	32362643	T	G	13_32362643_T_G	17	Missense	FALSE	c.7926T>G	F2642L	normal	normal	-	-	1	B strong	4.59938e-09	B strong	0.00321051	B strong	B strong	6.8026e-07	B strong	2.13543e-07	B strong	-	-	-
13	32362643	T	A	13_32362643_T_A	17	Missense	FALSE	c.7926T>A	F2642L	-	-	-	-	1	B strong	3.2489e-09	B strong	0.00353921	B strong	B strong	0.000207262	B strong	1.84149e-06	B strong	-	-	-
13	32362643	T	C	13_32362643_T_C	17	Synonymous	FALSE	c.7926T>C	F2642F	-	-	-	-	1	B strong	3.91922e-07	B strong	0.00391662	B strong	B strong	0.000217177	B strong	3.76877e-11	B strong	-	-	-
13	32362644	G	C	13_32362644_G_C	17	Missense	FALSE	c.7927G>C	A2643P	-	-	-	-	1	B strong	3.21877e-09	B strong	0.00276189	B strong	B strong	0.000279347	B strong	3.25348e-07	B strong	-	-	-
13	32362644	G	T	13_32362644_G_T	17	Missense	FALSE	c.7927G>T	A2643S	-	-	-	-	1	B strong	2.61548e-08	B strong	0.00267589	B strong	B strong	0.00106235	B strong	6.13325e-09	B strong	-	-	-
13	32362644	G	A	13_32362644_G_A	17	Missense	FALSE	c.7927G>A	A2643T	-	-	-	-	1	B strong	2.49995e-05	B strong	0.00252269	B strong	B strong	3.67312e-06	B strong	2.25527e-08	B strong	-	-	-
13	32362645	C	A	13_32362645_C_A	17	Missense	FALSE	c.7928C>A	A2643D	-	-	-	-	1	B strong	1.08441e-06	B strong	0.00270511	B strong	B strong	0.0013189	B strong	2.76085e-08	B strong	-	-	-
13	32362645	C	G	13_32362645_C_G	17	Missense	FALSE	c.7928C>G	A2643G	normal	normal	-	-	1	B strong	4.26731e-08	B strong	0.00255418	B strong	B strong	0.000741726	B strong	2.76654e-09	B strong	-	-	-
13	32362645	C	T	13_32362645_C_T	17	Missense	FALSE	c.7928C>T	A2643V	-	-	-	-	1	B strong	0.000127538	B strong	0.00673509	B strong	B strong	0.00223256	B strong	1.11889e-05	B strong	-	-	-
13	32362646	T	A	13_32362646_T_A	17	Synonymous	FALSE	c.7929T>A	A2643A	-	-	-	-	1	B strong	7.97012e-07	B strong	0.012757	B strong	B strong	4.18074e-06	B strong	0.000215475	B strong	-	-	-
13	32362646	T	C	13_32362646_T_C	17	Synonymous	FALSE	c.7929T>C	A2643A	-	-	LB	-	1	B strong	2.00539e-07	B strong	0.00942596	B strong	B strong	1.9897e-05	B strong	2.14114e-07	B strong	-	-	-
13	32362646	T	G	13_32362646_T_G	17	Synonymous	FALSE	c.7929T>G	A2643A	-	-	-	-	1	B strong	1.186e-09	B strong	0.00411515	B strong	B strong	1.58558e-07	B strong	2.10305e-06	B strong	-	-	-
13	32362647	A	G	13_32362647_A_G	17	Missense	FALSE	c.7930A>G	N2644D	normal	normal	-	-	1	B strong	3.09509e-09	B strong	0.00408192	B strong	B strong	2.16169e-07	B strong	3.08056e-05	B strong	-	-	-
13	32362647	A	C	13_32362647_A_C	17	Missense	FALSE	c.7930A>C	N2644H	normal	normal	-	-	1	B strong	1.3292e-08	B strong	0.00278225	B strong	B strong	1.48895e-05	B strong	2.6948e-05	B strong	-	-	-
13	32363408	C	T	13_32363408_C_T	18	Missense	FALSE	c.8206C>T	L2736F	normal	-	-	-	1		6.94683e-08	B strong	0.00588374	B strong	B strong	5.38737e-08	B strong	0.939864	P strong	B str_P str	-	P str_B str
13	32362648	A	T	13_32362648_A_T	17	Missense	FALSE	c.7931A>T	N2644I	-	-	-	-	1	B strong	7.61095e-05	B strong	0.00817135	B strong	B strong	0.001927	B strong	0.000473185	B strong	-	-	-
13	32362648	A	G	13_32362648_A_G	17	Missense	FALSE	c.7931A>G	N2644S	normal	normal	-	-	1	B strong	2.56375e-09	B strong	0.00340581	B strong	B strong	9.45206e-07	B strong	0.00100464	B strong	-	-	-
13	32362648	A	C	13_32362648_A_C	17	Missense	FALSE	c.7931A>C	N2644T	normal	normal	-	-	1	B strong	3.97234e-07	B strong	0.00275756	B strong	B strong	7.49118e-08	B strong	0.000449839	B strong	-	-	-
13	32362649	T	G	13_32362649_T_G	17	Missense	FALSE	c.7932T>G	N2644K	normal	normal	-	-	1	B strong	3.16066e-08	B strong	0.00308212	B strong	B strong	1.41106e-06	B strong	0.000272216	B strong	-	-	-
13	32362649	T	A	13_32362649_T_A	17	Missense	FALSE	c.7932T>A	N2644K	-	-	-	-	1	B strong	1.80627e-09	B strong	0.00268444	B strong	B strong	0.00010069	B strong	3.40284e-07	B strong	-	-	-
13	32362649	T	C	13_32362649_T_C	17	Synonymous	FALSE	c.7932T>C	N2644N	-	-	LB	-	1	B strong	3.0373e-09	B strong	0.00635255	B strong	B strong	1.9702e-06	B strong	3.91146e-08	B strong	-	-	-
13	32362650	A	T	13_32362650_A_T	17	Nonsense	FALSE	c.7933A>T	R2645*	-	-	P (ENIGMA)	-	1	P strong	0.999789	P strong	0.204366	VUS	-	0.998177	P strong	0.994975	P strong	-	-	-
13	32362650	A	C	13_32362650_A_C	17	Synonymous	FALSE	c.7933A>C	R2645R	-	-	-	-	1	B strong	1.57044e-08	B strong	0.00850774	B strong	B strong	3.93547e-06	B strong	1.86989e-05	B strong	-	-	-
13	32362650	A	G	13_32362650_A_G	17	Missense	FALSE	c.7933A>G	R2645G	normal	normal	-	-	1	B strong	1.6158e-08	B strong	0.00253836	B strong	B strong	3.05779e-06	B strong	1.52413e-06	B strong	-	-	-
13	32362651	G	T	13_32362651_G_T	17	Missense	FALSE	c.7934G>T	R2645I	-	-	-	-	1	B strong	4.02427e-09	B strong	0.00259623	B strong	B strong	1.71577e-05	B strong	2.09882e-09	B strong	-	-	-
13	32362651	G	A	13_32362651_G_A	17	Missense	FALSE	c.7934G>A	R2645K	-	-	-	-	1	B strong	1.98236e-09	B strong	0.00247949	B strong	B strong	3.02749e-07	B strong	4.35223e-06	B strong	-	-	-
13	32362651	G	C	13_32362651_G_C	17	Missense	FALSE	c.7934G>C	R2645T	-	-	-	-	1	B strong	2.44473e-07	B strong	0.00315108	B strong	B strong	0.000504406	B strong	0.000109082	B strong	-	-	-
13	32362652	A	G	13_32362652_A_G	17	Synonymous	FALSE	c.7935A>G	R2645R	-	-	-	-	1	B strong	3.70269e-11	B strong	0.00321761	B strong	B strong	5.54184e-08	B strong	4.86843e-11	B strong	-	-	-
13	32362652	A	T	13_32362652_A_T	17	Missense	FALSE	c.7935A>T	R2645S	-	-	-	-	1	B strong	2.50555e-05	B strong	0.00501545	B strong	B strong	0.00232488	B strong	2.14839e-06	B strong	-	-	-
13	32362652	A	C	13_32362652_A_C	17	Missense	FALSE	c.7935A>C	R2645S	-	-	-	-	1	B strong	2.05689e-07	B strong	0.00441542	B strong	B strong	0.00556423	B strong	6.66296e-06	B strong	-	-	-
13	32362653	T	A	13_32362653_T_A	17	Missense	FALSE	c.7936T>A	C2646S	normal	normal	-	-	1	B strong	1.19841e-09	B strong	0.00301656	B strong	B strong	1.54108e-07	B strong	3.63622e-10	B strong	-	-	-
13	32362653	T	G	13_32362653_T_G	17	Missense	FALSE	c.7936T>G	C2646G	-	-	-	-	1	B strong	1.58166e-08	B strong	0.00377441	B strong	B strong	6.18035e-07	B strong	0.000346726	B strong	-	-	-
13	32362653	T	C	13_32362653_T_C	17	Missense	FALSE	c.7936T>C	C2646R	-	-	-	-	1	B strong	1.42386e-11	B strong	0.00253892	B strong	B strong	1.66219e-08	B strong	3.90657e-08	B strong	-	-	-
13	32362654	G	C	13_32362654_G_C	17	Missense	FALSE	c.7937G>C	C2646S	-	-	-	-	1	B strong	3.13172e-05	B strong	0.00315451	B strong	B strong	0.0168484	B strong	4.23773e-11	B strong	-	-	-
13	32362654	G	T	13_32362654_G_T	17	Missense	FALSE	c.7937G>T	C2646F	-	-	-	-	1	B strong	5.28505e-09	B strong	0.00262002	B strong	B strong	0.000236556	B strong	6.67467e-07	B strong	-	-	-
13	32362654	G	A	13_32362654_G_A	17	Missense	FALSE	c.7937G>A	C2646Y	-	-	-	-	1	B strong	0.000354527	B strong	0.00443029	B strong	B strong	0.0208304	B strong	7.56493e-06	B strong	-	-	-
13	32362655	C	A	13_32362655_C_A	17	Nonsense	FALSE	c.7938C>A	C2646*	-	-	-	-	1	P strong	0.999348	P strong	0.460005	P moderate	P_str_mod	0.99689	P strong	0.965853	P strong	-	-	-
13	32362655	C	T	13_32362655_C_T	17	Synonymous	FALSE	c.7938C>T	C2646C	-	-	LB	-	1	B strong	1.64763e-09	B strong	0.00268893	B strong	B strong	9.64726e-09	B strong	2.44771e-07	B strong	-	-	-
13	32362655	C	G	13_32362655_C_G	17	Missense	FALSE	c.7938C>G	C2646W	normal	normal	-	-	1	B strong	2.05962e-08	B strong	0.00291623	B strong	B strong	2.86747e-07	B strong	0.00202389	B strong	-	-	-
13	32362656	C	T	13_32362656_C_T	17	Synonymous	FALSE	c.7939C>T	L2647L	-	-	LB	-	1	B strong	4.47228e-07	B strong	0.00465732	B strong	B strong	8.12207e-06	B strong	5.86867e-05	B strong	-	-	-
13	32362656	C	A	13_32362656_C_A	17	Missense	FALSE	c.7939C>A	L2647I	-	-	-	-	1	B strong	1.73536e-09	B strong	0.00250361	B strong	B strong	0.00228328	B strong	1.42104e-08	B strong	-	-	-
13	32362656	C	G	13_32362656_C_G	17	Missense	FALSE	c.7939C>G	L2647V	normal	normal	-	-	1	B_str_mod	0.000284088	B strong	0.00477622	B strong	B strong	0.00113265	B strong	0.0107476	B moderate	-	-	-
13	32362657	T	C	13_32362657_T_C	17	Missense	FALSE	c.7940T>C	L2647P	abnormal	abnormal	P	P	1	P strong	1	P strong	0.871377	P strong	P strong	0.999798	P strong	0.999995	P strong	-	-	-
13	32362657	T	A	13_32362657_T_A	17	Missense	FALSE	c.7940T>A	L2647Q	abnormal	abnormal	-	-	1	P strong	1	P strong	0.87153	P strong	P strong	0.997212	P strong	1	P strong	-	-	-
13	32362657	T	G	13_32362657_T_G	17	Missense	FALSE	c.7940T>G	L2647R	abnormal	abnormal	-	-	1	P strong	1	P strong	0.988772	P strong	P strong	0.996541	P strong	1	P strong	-	-	-
13	32363425	G	C	13_32363425_G_C	18	Missense	FALSE	c.8223G>C	K2741N	-	-	-	-	1		0.0109075	B strong	0.0160226	B strong	B strong	0.00560004	B strong	0.953139	P strong	B str_P str	-	P str_B str
13	32362658	A	T	13_32362658_A_T	17	Synonymous	FALSE	c.7941A>T	L2647L	-	-	-	-	1	B strong	5.7918e-08	B strong	0.00601002	B strong	B strong	5.08405e-06	B strong	1.52356e-06	B strong	-	-	-
13	32362658	A	C	13_32362658_A_C	17	Synonymous	FALSE	c.7941A>C	L2647L	-	-	LB (ENIGMA)	-	1	B strong	1.7525e-10	B strong	0.00379241	B strong	B strong	6.72605e-07	B strong	1.17923e-06	B strong	-	-	-
13	32363430	G	C	13_32363430_G_C	18	Missense	FALSE	c.8228G>C	G2743A	-	-	-	-	1		2.5167e-05	B strong	0.00619556	B strong	B strong	5.58391e-08	B strong	0.746628	P strong	B str_P str	-	P str_B str
13	32362659	A	T	13_32362659_A_T	17	Missense	FALSE	c.7942A>T	S2648C	-	-	-	-	1	-	0.00527734	B strong	0.819045	P strong	-	0.0055763	B strong	-	-	-	-	-
13	32363482	C	G	13_32363482_C_G	18	Synonymous	FALSE	c.8280C>G	G2760G	-	-	LB	-	1		1.10421e-05	B strong	0.00752225	B strong	B strong	1.99682e-06	B strong	0.75183	P strong	B str_P str	-	P str_B str
13	32363531	A	G	13_32363531_A_G	18	Missense	FALSE	c.8329A>G	K2777E	hypomorph	-	-	-	1		0.00996311	B strong	0.387854	P supporting	-	0.000265044	B strong	0.998182	P strong	B str_P str	-	P str_B str
13	32362660	G	A	13_32362660_G_A	17	Missense	FALSE	c.7943G>A	S2648N	-	-	-	-	1	B strong	0.000923135	B strong	0.0802061	B supporting	B_str_sup	0.00162701	B strong	4.36404e-07	B strong	-	-	-
13	32379749	G	T	13_32379749_G_T	23	Canonical splice	TRUE	c.8954-1G>T	NA	-	-	-	-	1	-	0.819349	P strong	1	P strong	P strong	0.0467563	B moderate	-	-	-	B mod_P str	-
13	32363539	T	A	13_32363539_T_A	18	Intronic	FALSE	c.8331+6T>A	NA	-	-	-	-	1		0.0107521	B strong	0.00466154	B strong	B strong	0.000990606	B strong	0.981216	P strong	B str_P str	-	P str_B str
13	32362661	C	G	13_32362661_C_G	17	Missense	FALSE	c.7944C>G	S2648R	-	-	-	-	1	B strong	9.9629e-10	B strong	0.00260975	B strong	B strong	1.96929e-05	B strong	2.51053e-25	B strong	-	-	-
13	32370402	A	C	13_32370402_A_C	19	Missense	FALSE	c.8332A>C	I2778L	-	-	-	-	1		0.000330499	B strong	0.283462	VUS	-	1.00563e-07	B strong	0.995864	P strong	B str_P str	-	P str_B str
13	32370410	T	G	13_32370410_T_G	19	Synonymous	FALSE	c.8340T>G	A2780A	-	-	LB	-	1		9.80164e-06	B strong	0.0190198	B strong	B strong	1.54302e-06	B strong	0.998208	P strong	B str_P str	-	P str_B str
13	32362662	C	G	13_32362662_C_G	17	Missense	FALSE	c.7945C>G	P2649A	-	-	-	-	1	B strong	9.81467e-05	B strong	0.00295029	B strong	B strong	0.00774477	B strong	4.16144e-32	B strong	-	-	-
13	32362662	C	T	13_32362662_C_T	17	Missense	FALSE	c.7945C>T	P2649S	abnormal	abnormal	-	-	1	P strong	0.999814	P strong	0.981205	P strong	P strong	0.99999	P strong	0.996379	P strong	-	-	-
13	32370957	G	T	13_32370957_G_T	20	Missense	FALSE	c.8489G>T	W2830L	-	-	-	-	1		0.000372692	B strong	0.093104	B supporting	B_str_sup	6.5732e-06	B strong	0.949608	P strong	B str_P str	-	P str_B str
13	32362672	T	A	13_32362672_T_A	17	Missense	FALSE	c.7955T>A	V2652E	abnormal	-	-	-	1		0.993257	P strong	0.606643	P moderate	P_str_mod	0.999991	P strong	7.01363e-07	B strong	P str_B str	-	B str_P str
13	32362663	C	G	13_32362663_C_G	17	Missense	FALSE	c.7946C>G	P2649R	hypomorph	-	-	-	1	P strong	1	P strong	0.999698	P strong	P strong	0.994343	P strong	1	P strong	-	-	-
13	32362664	A	G	13_32362664_A_G	17	Synonymous	FALSE	c.7947A>G	P2649P	-	-	LB (ENIGMA)	-	1	B strong	1.13006e-07	B strong	0.0270408	B moderate	B_str_mod	4.78784e-07	B strong	1.67135e-05	B strong	-	-	-
13	32370968	A	C	13_32370968_A_C	20	Missense	FALSE	c.8500A>C	T2834P	-	-	-	-	1		0.00257175	B strong	0.0273191	B moderate	B_str_mod	1.30364e-05	B strong	0.768716	P strong	B str_P str	-	P str_B str
13	32370978	G	A	13_32370978_G_A	20	Missense	FALSE	c.8510G>A	G2837E	normal	-	-	-	1		0.000490267	B strong	0.00286889	B strong	B strong	2.99871e-07	B strong	0.929738	P strong	B str_P str	-	P str_B str
13	32362665	G	T	13_32362665_G_T	17	Nonsense	FALSE	c.7948G>T	E2650*	-	-	-	-	1	P strong	0.999962	P strong	0.961906	P strong	P strong	0.999522	P strong	1	P strong	-	-	-
13	32362665	G	A	13_32362665_G_A	17	Missense	FALSE	c.7948G>A	E2650K	normal	normal	-	-	1	B strong	0.000534039	B strong	0.0598711	B moderate	B_str_mod	0.00136779	B strong	3.12198e-05	B strong	-	-	-
13	32371033	G	T	13_32371033_G_T	20	Synonymous	FALSE	c.8565G>T	V2855V	-	-	-	-	1		8.16073e-06	B strong	0.0510545	B moderate	B_str_mod	1.97656e-07	B strong	0.99995	P strong	B str_P str	-	P str_B str
13	32371037	G	A	13_32371037_G_A	20	Missense	FALSE	c.8569G>A	A2857T	-	-	-	-	1		5.71175e-07	B strong	0.00874289	B strong	B strong	1.17645e-06	B strong	0.95994	P strong	B str_P str	-	P str_B str
13	32362666	A	G	13_32362666_A_G	17	Missense	FALSE	c.7949A>G	E2650G	normal	normal	-	-	1	B strong	2.94969e-08	B strong	0.00251612	B strong	B strong	3.32042e-07	B strong	2.22773e-14	B strong	-	-	-
13	32371038	C	G	13_32371038_C_G	20	Missense	FALSE	c.8570C>G	A2857G	-	-	-	-	1		0.00163306	B strong	0.142476	VUS	-	1.66977e-06	B strong	0.999985	P strong	B str_P str	-	P str_B str
13	32371038	C	T	13_32371038_C_T	20	Missense	FALSE	c.8570C>T	A2857V	-	-	-	-	1		2.65864e-07	B strong	0.0185493	B strong	B strong	2.7646e-05	B strong	0.995449	P strong	B str_P str	-	P str_B str
13	32371040	C	G	13_32371040_C_G	20	Missense	FALSE	c.8572C>G	Q2858E	-	-	-	-	1		3.5408e-07	B strong	0.00844748	B strong	B strong	3.05462e-06	B strong	0.951399	P strong	B str_P str	-	P str_B str
13	32371044	A	G	13_32371044_A_G	20	Missense	FALSE	c.8576A>G	Q2859R	-	-	-	-	1		0.00191784	B strong	0.228258	VUS	-	0.000509816	B strong	0.999998	P strong	B str_P str	-	P str_B str
13	32362668	A	C	13_32362668_A_C	17	Synonymous	FALSE	c.7951A>C	R2651R	-	-	-	-	1	B_str_mod	2.6845e-05	B strong	0.0134164	B strong	B strong	1.63769e-05	B strong	0.00607542	B moderate	-	-	-
13	32371048	G	C	13_32371048_G_C	20	Missense	FALSE	c.8580G>C	K2860N	-	-	-	-	1		0.000156285	B strong	0.0968055	B supporting	B_str_sup	0.000883518	B strong	0.943506	P strong	B str_P str	-	P str_B str
13	32371049	A	G	13_32371049_A_G	20	Missense	FALSE	c.8581A>G	R2861G	-	-	-	-	1		0.000101373	B strong	0.12455	VUS	-	0.000210814	B strong	0.999658	P strong	B str_P str	-	P str_B str
13	32371051	A	C	13_32371051_A_C	20	Missense	FALSE	c.8583A>C	R2861S	-	-	-	-	1		5.51534e-07	B strong	0.0949092	B supporting	B_str_sup	7.19686e-08	B strong	0.999944	P strong	B str_P str	-	P str_B str
13	32371052	C	A	13_32371052_C_A	20	Missense	FALSE	c.8584C>A	L2862I	-	-	-	-	1		7.53922e-05	B strong	0.109411	B supporting	B_str_sup	4.13872e-06	B strong	0.998959	P strong	B str_P str	-	P str_B str
13	32371052	C	G	13_32371052_C_G	20	Missense	FALSE	c.8584C>G	L2862V	-	-	-	-	1		9.44193e-05	B strong	0.0323227	B moderate	B_str_mod	2.80785e-05	B strong	0.992078	P strong	B str_P str	-	P str_B str
13	32362670	G	C	13_32362670_G_C	17	Missense	FALSE	c.7953G>C	R2651S	-	-	-	-	1	B strong	1.94306e-07	B strong	0.00266093	B strong	B strong	1.6786e-06	B strong	4.87052e-05	B strong	-	-	-
13	32371054	A	G	13_32371054_A_G	20	Synonymous	FALSE	c.8586A>G	L2862L	-	-	LB	-	1		2.3546e-05	B strong	0.287989	VUS	-	8.24373e-06	B strong	0.999999	P strong	B str_P str	-	P str_B str
13	32362670	G	A	13_32362670_G_A	17	Synonymous	FALSE	c.7953G>A	R2651R	-	-	-	-	1	B strong	3.34119e-06	B strong	0.00267716	B strong	B strong	0.000616385	B strong	1.34986e-20	B strong	-	-	-
13	32362671	G	C	13_32362671_G_C	17	Missense	FALSE	c.7954G>C	V2652L	-	-	-	-	1	B strong	7.50587e-05	B strong	0.0102094	B strong	B strong	6.70239e-07	B strong	0.000500431	B strong	-	-	-
13	32371055	G	C	13_32371055_G_C	20	Missense	FALSE	c.8587G>C	E2863Q	-	-	-	-	1		0.00020721	B strong	0.0957201	B supporting	B_str_sup	2.1799e-06	B strong	0.999991	P strong	B str_P str	-	P str_B str
13	32371056	A	G	13_32371056_A_G	20	Missense	FALSE	c.8588A>G	E2863G	-	-	-	-	1		0.00203853	B strong	0.281942	VUS	-	1.25676e-05	B strong	0.999999	P strong	B str_P str	-	P str_B str
13	32362672	T	C	13_32362672_T_C	17	Missense	FALSE	c.7955T>C	V2652A	normal	normal	-	-	1	B strong	2.94043e-07	B strong	0.00473362	B strong	B strong	4.08226e-06	B strong	7.17053e-05	B strong	-	-	-
13	32356568	G	C	13_32356568_G_C	15	Missense	FALSE	c.7576G>C	A2526P	-	-	-	-	1		0.0197202	B strong	0.815533	P strong	-	0.988751	P strong	2.56246e-08	B strong	P str_B str	P str_B str	-
13	32362672	T	G	13_32362672_T_G	17	Missense	FALSE	c.7955T>G	V2652G	abnormal	abnormal	-	-	1	P strong	1	P strong	0.987327	P strong	P strong	0.999997	P strong	1	P strong	-	-	-
13	32371058	G	A	13_32371058_G_A	20	Missense	FALSE	c.8590G>A	A2864T	-	-	-	-	1		2.12772e-07	B strong	0.0475267	B moderate	B_str_mod	0.000383856	B strong	0.859809	P strong	B str_P str	-	P str_B str
13	32362673	G	T	13_32362673_G_T	17	Synonymous	FALSE	c.7956G>T	V2652V	-	-	-	-	1	B_str_supp	1.99166e-07	B strong	0.0179902	B strong	B strong	3.90899e-06	B strong	0.0468051	B supporting	-	-	-
13	32362673	G	C	13_32362673_G_C	17	Synonymous	FALSE	c.7956G>C	V2652V	-	-	-	-	1	B strong	6.13347e-09	B strong	0.00579349	B strong	B strong	1.64256e-07	B strong	6.41657e-07	B strong	-	-	-
13	32362674	C	T	13_32362674_C_T	17	Missense	FALSE	c.7957C>T	L2653F	-	-	-	-	1	B strong	5.19632e-09	B strong	0.00334084	B strong	B strong	5.87997e-07	B strong	9.11356e-06	B strong	-	-	-
13	32362674	C	A	13_32362674_C_A	17	Missense	FALSE	c.7957C>A	L2653I	-	-	-	-	1	B strong	6.05009e-09	B strong	0.00364151	B strong	B strong	0.000103916	B strong	4.46132e-21	B strong	-	-	-
13	32371062	T	C	13_32371062_T_C	20	Missense	FALSE	c.8594T>C	L2865S	-	-	-	-	1		3.37083e-05	B strong	0.0426047	B moderate	B_str_mod	3.40235e-06	B strong	0.986634	P strong	B str_P str	-	P str_B str
13	32357790	A	T	13_32357790_A_T	16	Missense	FALSE	c.7666A>T	N2556Y	-	-	-	-	1		0.00839785	B strong	0.0161882	B strong	B strong	0.796009	P strong	9.0534e-07	B strong	P str_B str	P str_B str	-
13	32362675	T	A	13_32362675_T_A	17	Missense	FALSE	c.7958T>A	L2653H	normal	normal	-	-	1	B strong	2.8845e-07	B strong	0.00400796	B strong	B strong	0.00320718	B strong	5.15621e-36	B strong	-	-	-
13	32362517	G	T	13_32362517_G_T	17	Intronic	FALSE	c.7806-6G>T	NA	-	-	LB	-	-	-	0.134326	VUS	0.00453484	B strong	-	0.104052	B supporting	-	-	-	B sup_VUS	-
13	32371064	T	C	13_32371064_T_C	20	Missense	FALSE	c.8596T>C	F2866L	-	-	-	-	1		0.00230617	B strong	0.576342	P moderate	-	0.000102292	B strong	1	P strong	B str_P str	-	P str_B str
13	32362676	T	G	13_32362676_T_G	17	Synonymous	FALSE	c.7959T>G	L2653L	-	-	LB	-	1	B strong	1.81263e-10	B strong	0.00310162	B strong	B strong	6.3746e-06	B strong	3.67913e-26	B strong	-	-	-
13	32362676	T	A	13_32362676_T_A	17	Synonymous	FALSE	c.7959T>A	L2653L	-	-	-	-	1	B strong	4.95331e-12	B strong	0.00285319	B strong	B strong	1.81928e-08	B strong	6.78767e-10	B strong	-	-	-
13	32362677	C	T	13_32362677_C_T	17	Missense	FALSE	c.7960C>T	L2654F	-	-	-	-	1	B strong	8.16788e-08	B strong	0.0024796	B strong	B strong	0.00945837	B strong	5.54799e-13	B strong	-	-	-
13	32371064	T	G	13_32371064_T_G	20	Missense	FALSE	c.8596T>G	F2866V	-	-	-	-	1		0.000587714	B strong	0.049111	B moderate	B_str_mod	0.000623412	B strong	0.994473	P strong	B str_P str	-	P str_B str
13	32362677	C	G	13_32362677_C_G	17	Missense	FALSE	c.7960C>G	L2654V	normal	-	-	-	1	-	9.98403e-05	B strong	0.00403101	B strong	B strong	0.000537498	B strong	-	-	-	-	-
13	32362678	T	A	13_32362678_T_A	17	Missense	FALSE	c.7961T>A	L2654H	-	-	-	-	1	B strong	5.72944e-10	B strong	0.0025773	B strong	B strong	1.14584e-06	B strong	1.69611e-10	B strong	-	-	-
13	32362678	T	C	13_32362678_T_C	17	Missense	FALSE	c.7961T>C	L2654P	abnormal	abnormal	-	-	1	P strong	0.996552	P strong	0.843497	P strong	P strong	0.998813	P strong	0.996135	P strong	-	-	-
13	32362678	T	G	13_32362678_T_G	17	Missense	FALSE	c.7961T>G	L2654R	normal	-	-	-	1	-	2.56114e-05	B strong	0.0129977	B strong	B strong	7.76363e-07	B strong	-	-	-	-	-
13	32371066	C	T	13_32371066_C_T	20	Synonymous	FALSE	c.8598C>T	F2866F	-	-	-	-	1		9.23521e-06	B strong	0.114616	B supporting	B_str_sup	1.58176e-05	B strong	0.999963	P strong	B str_P str	-	P str_B str
13	32362679	T	A	13_32362679_T_A	17	Synonymous	FALSE	c.7962T>A	L2654L	-	-	-	-	1	B strong	4.23835e-08	B strong	0.00414581	B strong	B strong	1.50148e-05	B strong	1.75612e-10	B strong	-	-	-
13	32362679	T	G	13_32362679_T_G	17	Synonymous	FALSE	c.7962T>G	L2654L	-	-	-	-	1	B strong	3.46689e-11	B strong	0.00264056	B strong	B strong	2.63103e-06	B strong	2.8807e-17	B strong	-	-	-
13	32362680	C	T	13_32362680_C_T	17	Nonsense	TRUE	c.7963C>T	Q2655*	-	-	P (ENIGMA)	-	1	P_mod_Str	0.961881	P strong	0.94723	P strong	P strong	0.718242	P moderate	1	P strong	-	-	-
13	32371068	C	G	13_32371068_C_G	20	Missense	FALSE	c.8600C>G	T2867S	-	-	-	-	1		0.000187763	B strong	0.411582	P supporting	-	0.00021692	B strong	0.999783	P strong	B str_P str	-	P str_B str
13	32362680	C	A	13_32362680_C_A	17	Missense	TRUE	c.7963C>A	Q2655K	-	-	-	-	1	P strong	0.998893	P strong	0.868755	P strong	P strong	0.995977	P strong	1	P strong	-	-	-
13	32362681	A	G	13_32362681_A_G	17	Missense	FALSE	c.7964A>G	Q2655R	hypomorph	-	-	-	1	B strong	3.77159e-07	B strong	0.0117451	B strong	B strong	0.000968836	B strong	6.31864e-05	B strong	-	-	-
13	32362681	A	T	13_32362681_A_T	17	Missense	FALSE	c.7964A>T	Q2655L	-	-	-	-	1	B strong	8.86743e-07	B strong	0.00247907	B strong	B strong	0.000317263	B strong	1.44923e-06	B strong	-	-	-
13	32362686	A	C	13_32362686_A_C	17	Missense	FALSE	c.7969A>C	K2657Q	-	-	-	-	1		0.787738	P strong	0.401631	P supporting	P _str_sup	0.997748	P strong	0.000814622	B strong	P str_B str	-	B str_P str
13	32362682	A	T	13_32362682_A_T	17	Missense	FALSE	c.7965A>T	Q2655H	-	-	-	-	1	B strong	5.65444e-09	B strong	0.00285146	B strong	B strong	0.00150464	B strong	7.74844e-16	B strong	-	-	-
13	32362682	A	C	13_32362682_A_C	17	Missense	FALSE	c.7965A>C	Q2655H	-	-	-	-	1	B strong	1.77449e-12	B strong	0.00409124	B strong	B strong	1.97033e-07	B strong	7.07563e-11	B strong	-	-	-
13	32362682	A	G	13_32362682_A_G	17	Synonymous	FALSE	c.7965A>G	Q2655Q	-	-	LB	-	1	B strong	1.08743e-09	B strong	0.00360892	B strong	B strong	7.34472e-07	B strong	3.66667e-07	B strong	-	-	-
13	32362683	C	T	13_32362683_C_T	17	Synonymous	FALSE	c.7966C>T	L2656L	-	-	LB	-	1	B strong	6.78028e-10	B strong	0.00256025	B strong	B strong	1.33339e-06	B strong	9.91012e-07	B strong	-	-	-
13	32362683	C	A	13_32362683_C_A	17	Missense	FALSE	c.7966C>A	L2656I	-	-	-	-	1	B strong	3.3028e-09	B strong	0.00250233	B strong	B strong	2.15657e-05	B strong	1.74081e-10	B strong	-	-	-
13	32362683	C	G	13_32362683_C_G	17	Missense	FALSE	c.7966C>G	L2656V	-	-	-	-	1	P strong	0.999061	P strong	0.934003	P strong	P strong	0.999799	P strong	0.999881	P strong	-	-	-
13	32362684	T	C	13_32362684_T_C	17	Missense	FALSE	c.7967T>C	L2656P	abnormal	abnormal	-	-	1	P_mod_Str	0.777212	P strong	0.70584	P moderate	P_str_mod	0.519181	P moderate	0.999999	P strong	-	-	-
13	32362684	T	A	13_32362684_T_A	17	Missense	FALSE	c.7967T>A	L2656Q	abnormal	abnormal	-	-	1	P strong	0.999975	P strong	0.968856	P strong	P strong	0.977844	P strong	1	P strong	-	-	-
13	32376703	C	A	13_32376703_C_A	21	Missense	FALSE	c.8666C>A	A2889E	-	-	-	-	1		1.36592e-07	B strong	0.0293333	B moderate	B_str_mod	5.93804e-08	B strong	0.871237	P strong	B str_P str	-	P str_B str
13	32362685	A	G	13_32362685_A_G	17	Synonymous	FALSE	c.7968A>G	L2656L	-	-	LB	-	1	B strong	2.35997e-10	B strong	0.00252501	B strong	B strong	2.78115e-07	B strong	4.49217e-17	B strong	-	-	-
13	32362685	A	C	13_32362685_A_C	17	Synonymous	FALSE	c.7968A>C	L2656L	-	-	-	-	1	B strong	4.00595e-11	B strong	0.00256354	B strong	B strong	2.36204e-05	B strong	5.20208e-17	B strong	-	-	-
13	32362685	A	T	13_32362685_A_T	17	Synonymous	FALSE	c.7968A>T	L2656L	-	-	-	-	1	B strong	1.36027e-11	B strong	0.00342349	B strong	B strong	2.81101e-07	B strong	2.26661e-20	B strong	-	-	-
13	32362686	A	T	13_32362686_A_T	17	Nonsense	FALSE	c.7969A>T	K2657*	-	-	P	-	1	P strong	0.999996	P strong	0.984308	P strong	P strong	0.999922	P strong	0.999991	P strong	-	-	-
13	32362686	A	G	13_32362686_A_G	17	Missense	FALSE	c.7969A>G	K2657E	-	-	-	-	1	P strong	0.999579	P strong	0.955545	P strong	P strong	0.98525	P strong	1	P strong	-	-	-
13	32357796	G	C	13_32357796_G_C	16	Missense	FALSE	c.7672G>C	E2558Q	-	-	-	-	1		0.00935802	B strong	0.205686	VUS	-	0.933104	P strong	8.44427e-08	B strong	P str_B str	P str_B str	-
13	32362687	A	T	13_32362687_A_T	17	Missense	FALSE	c.7970A>T	K2657I	-	-	-	-	1	P strong	0.999896	P strong	0.949539	P strong	P strong	1	P strong	0.99991	P strong	-	-	-
13	32362687	A	G	13_32362687_A_G	17	Missense	FALSE	c.7970A>G	K2657R	-	-	-	-	1	B strong	9.50851e-09	B strong	0.00251587	B strong	B strong	8.83924e-05	B strong	4.01647e-12	B strong	-	-	-
13	32362687	A	C	13_32362687_A_C	17	Missense	FALSE	c.7970A>C	K2657T	abnormal	abnormal	-	-	1	P strong	0.97421	P strong	0.850415	P strong	P strong	0.996346	P strong	0.994041	P strong	-	-	-
13	32379795	T	A	13_32379795_T_A	23	Nonsense	TRUE	c.8999T>A	L3000*	-	-	P (ENIGMA)	-	1		0.167227	VUS	0.0622213	B moderate	-	0.9829	P strong	6.15958e-10	B strong	P str_B str	P str_VUS	B str_VUS
13	32362688	A	T	13_32362688_A_T	17	Missense	FALSE	c.7971A>T	K2657N	-	-	-	-	1	P strong	0.995306	P strong	0.92855	P strong	P strong	0.998956	P strong	0.859939	P strong	-	-	-
13	32362688	A	G	13_32362688_A_G	17	Synonymous	FALSE	c.7971A>G	K2657K	-	-	LB (ENIGMA)	-	1	B strong	1.30409e-10	B strong	0.00269017	B strong	B strong	5.18418e-06	B strong	2.6559e-22	B strong	-	-	-
13	32362689	T	G	13_32362689_T_G	17	Missense	FALSE	c.7972T>G	Y2658D	-	-	-	-	1	B strong	0.000495582	B strong	0.0460027	B moderate	B_str_mod	0.00898909	B strong	0.00112844	B strong	-	-	-
13	32362689	T	C	13_32362689_T_C	17	Missense	FALSE	c.7972T>C	Y2658H	normal	normal	-	-	1	B strong	3.97918e-11	B strong	0.00443835	B strong	B strong	2.55378e-06	B strong	5.84548e-23	B strong	-	-	-
13	32362689	T	A	13_32362689_T_A	17	Missense	FALSE	c.7972T>A	Y2658N	-	-	-	-	1	B strong	3.71003e-10	B strong	0.00269741	B strong	B strong	7.75158e-07	B strong	5.23375e-14	B strong	-	-	-
13	32362690	A	G	13_32362690_A_G	17	Missense	FALSE	c.7973A>G	Y2658C	normal	normal	-	-	1	B strong	3.77298e-08	B strong	0.00555918	B strong	B strong	1.47837e-05	B strong	3.03393e-07	B strong	-	-	-
13	32362690	A	T	13_32362690_A_T	17	Missense	FALSE	c.7973A>T	Y2658F	-	-	-	-	1	B strong	7.25605e-10	B strong	0.00250657	B strong	B strong	5.79688e-06	B strong	7.3426e-11	B strong	-	-	-
13	32362690	A	C	13_32362690_A_C	17	Missense	FALSE	c.7973A>C	Y2658S	-	-	-	-	1	B strong	3.40077e-09	B strong	0.00265696	B strong	B strong	0.000626234	B strong	4.2513e-15	B strong	-	-	-
13	32362691	C	G	13_32362691_C_G	17	Nonsense	FALSE	c.7974C>G	Y2658*	-	-	P (ENIGMA)	-	1	P strong	0.999925	P strong	0.849267	P strong	P strong	0.998824	P strong	0.999999	P strong	-	-	-
13	32362691	C	A	13_32362691_C_A	17	Nonsense	FALSE	c.7974C>A	Y2658*	-	-	P (ENIGMA)	-	1	P strong	0.994164	P strong	0.199905	VUS	-	0.980515	P strong	0.993378	P strong	-	-	-
13	32362691	C	T	13_32362691_C_T	17	Synonymous	TRUE	c.7974C>T	Y2658Y	-	-	LB	-	1	P strong	0.995433	P strong	0.77989	P strong	P strong	0.931614	P strong	1	P strong	-	-	-
13	32357872	A	C	13_32357872_A_C	16	Missense	FALSE	c.7748A>C	D2583A	-	-	-	-	1		0.0172438	B strong	0.617946	P moderate	-	0.744875	P strong	2.49827e-05	B strong	P str_B str	P str_B str	-
13	32376727	C	G	13_32376727_C_G	21	Missense	FALSE	c.8690C>G	A2897G	-	-	-	-	1		9.8162e-05	B strong	0.441656	P supporting	-	2.12994e-05	B strong	0.917504	P strong	B str_P str	-	P str_B str
13	32357920	A	C	13_32357920_A_C	16	Missense	FALSE	c.7796A>C	E2599A	-	-	-	-	1		0.0172486	B strong	0.0711184	B supporting	B_str_sup	0.965723	P strong	8.17601e-12	B strong	P str_B str	P str_B str	-
13	32362693	G	T	13_32362693_G_T	17	Missense	TRUE	c.7976G>T	R2659I	-	-	-	-	1	P strong	0.999399	P strong	0.936028	P strong	P strong	0.999999	P strong	0.980417	P strong	-	-	-
13	32362693	G	A	13_32362693_G_A	17	Missense	TRUE	c.7976G>A	R2659K	-	-	P	P	1	P strong	0.999671	P strong	0.941733	P strong	P strong	0.984808	P strong	1	P strong	-	-	-
13	32362693	G	C	13_32362693_G_C	17	Missense	TRUE	c.7976G>C	R2659T	-	-	P (ENIGMA)	P	1	P strong	0.999799	P strong	0.898133	P strong	P strong	0.999646	P strong	0.99729	P strong	-	-	-
13	32362694	G	A	13_32362694_G_A	17	Canonical splice	TRUE	c.7976+1G>A	NA	-	-	P (ENIGMA)	-	-	-	0.999667	P strong	0.874438	P strong	-	0.999341	P strong	-	-	-	-	-
13	32362694	G	T	13_32362694_G_T	17	Canonical splice	TRUE	c.7976+1G>T	NA	-	-	P	-	-	-	0.999399	P strong	0.965869	P strong	-	0.999574	P strong	-	-	-	-	-
13	32363184	A	G	13_32363184_A_G	18	Missense	FALSE	c.7982A>G	D2661G	-	-	-	-	1		0.019167	B strong	0.152999	VUS	-	0.871789	P strong	1.96962e-07	B strong	P str_B str	P str_B str	-
13	32363230	G	C	13_32363230_G_C	18	Missense	FALSE	c.8028G>C	M2676I	-	-	-	-	1		0.0183478	B strong	0.316719	P supporting	-	0.859033	P strong	8.59638e-07	B strong	P str_B str	P str_B str	-
13	32363268	G	C	13_32363268_G_C	18	Missense	FALSE	c.8066G>C	C2689S	-	-	-	-	1		0.00925018	B strong	0.0249199	B moderate	B_str_mod	0.848416	P strong	3.78348e-09	B strong	P str_B str	P str_B str	-
13	32362695	C	T	13_32362695_C_T	17	Canonical splice	FALSE	c.7976+2C>T	NA	-	-	-	-	1	B strong	2.12184e-11	B strong	0.00329631	B strong	B strong	2.53661e-07	B strong	5.19991e-31	B strong	-	-	-
13	32363280	T	G	13_32363280_T_G	18	Missense	FALSE	c.8078T>G	I2693R	-	-	-	-	1		0.0207543	B strong	0.124233	VUS	-	0.919864	P strong	1.00841e-06	B strong	P str_B str	P str_B str	-
13	32363292	G	C	13_32363292_G_C	18	Missense	FALSE	c.8090G>C	S2697T	-	-	-	-	1		0.0116409	B strong	0.022177	B strong	B strong	0.924923	P strong	1.67028e-06	B strong	P str_B str	P str_B str	-
13	32362696	A	G	13_32362696_A_G	17	Intronic	FALSE	c.7976+3A>G	NA	-	-	-	-	1	B strong	9.09712e-08	B strong	0.00271422	B strong	B strong	3.61014e-07	B strong	1.39152e-08	B strong	-	-	-
13	32362697	A	T	13_32362697_A_T	17	Intronic	TRUE	c.7976+4A>T	NA	-	-	-	-	1	P strong	0.999869	P strong	0.905901	P strong	P strong	0.997668	P strong	0.999993	P strong	-	-	-
13	32362692	A	T	13_32362692_A_T	17	Nonsense	TRUE	c.7975A>T	R2659*	-	-	-	-	1		0.997902	P strong	0.785865	P strong	P strong	0.999997	P strong	0.00176524	B strong	P str_B str	-	B str_P str
13	32362697	A	G	13_32362697_A_G	17	Intronic	TRUE	c.7976+4A>G	NA	-	-	-	-	1	P strong	0.998112	P strong	0.934455	P strong	P strong	0.997077	P strong	0.935828	P strong	-	-	-
13	32363522	C	T	13_32363522_C_T	18	Missense	FALSE	c.8320C>T	L2774F	-	-	-	-	1		0.021968	B strong	0.02284	B moderate	B_str_mod	0.835608	P strong	8.63089e-07	B strong	P str_B str	P str_B str	-
13	32370972	C	T	13_32370972_C_T	20	Missense	FALSE	c.8504C>T	S2835L	-	-	-	-	1		0.017099	B strong	0.0159709	B strong	B strong	0.891928	P strong	4.06708e-07	B strong	P str_B str	P str_B str	-
13	32379342	G	T	13_32379342_G_T	22	Missense	TRUE	c.8780G>T	R2927I	-	-	-	-	1		0.0110798	B strong	0.0261341	B moderate	B_str_mod	0.763194	P strong	1.18012e-05	B strong	P str_B str	P str_B str	-
13	32362699	T	A	13_32362699_T_A	17	Intronic	TRUE	c.7976+6T>A	NA	-	-	-	-	-	-	0.683572	P moderate	0.378276	P supporting	-	0.676	P moderate	-	-	-	-	-
13	32362699	T	G	13_32362699_T_G	17	Intronic	TRUE	c.7976+6T>G	NA	-	-	-	-	-	-	0.0716785	B supporting	0.174274	VUS	-	0.0737191	B supporting	-	-	-	-	-
13	32362699	T	C	13_32362699_T_C	17	Intronic	TRUE	c.7976+6T>C	NA	-	-	-	-	-	-	0.00235831	B strong	0.0675151	B moderate	-	0.00605538	B strong	-	-	-	-	-
13	32362700	T	A	13_32362700_T_A	17	Intronic	FALSE	c.7976+7T>A	NA	-	-	LB	-	-	-	0.000669166	B strong	0.00273961	B strong	-	0.000577448	B strong	-	-	-	-	-
13	32362700	T	C	13_32362700_T_C	17	Intronic	FALSE	c.7976+7T>C	NA	-	-	LB	-	-	-	7.37172e-09	B strong	0.004373	B strong	-	6.49092e-08	B strong	-	-	-	-	-
13	32362700	T	G	13_32362700_T_G	17	Intronic	FALSE	c.7976+7T>G	NA	-	-	-	-	-	-	1.18875e-09	B strong	0.00383244	B strong	-	2.5745e-08	B strong	-	-	-	-	-
13	32362701	T	C	13_32362701_T_C	17	Intronic	FALSE	c.7976+8T>C	NA	-	-	-	-	-	-	5.00427e-05	B strong	0.00437293	B strong	-	2.55338e-07	B strong	-	-	-	-	-
13	32362701	T	A	13_32362701_T_A	17	Intronic	FALSE	c.7976+8T>A	NA	-	-	-	-	-	-	4.85078e-08	B strong	0.0043048	B strong	-	0.000100173	B strong	-	-	-	-	-
13	32362701	T	G	13_32362701_T_G	17	Intronic	FALSE	c.7976+8T>G	NA	-	-	-	-	-	-	1.23863e-08	B strong	0.00374071	B strong	-	7.8824e-07	B strong	-	-	-	-	-
13	32362702	A	G	13_32362702_A_G	17	Intronic	FALSE	c.7976+9A>G	NA	-	-	-	-	-	-	0.000125017	B strong	0.00282568	B strong	-	3.78182e-06	B strong	-	-	-	-	-
13	32362702	A	T	13_32362702_A_T	17	Intronic	FALSE	c.7976+9A>T	NA	-	-	-	-	-	-	7.02553e-08	B strong	0.00448002	B strong	-	0.000196166	B strong	-	-	-	-	-
13	32362702	A	C	13_32362702_A_C	17	Intronic	FALSE	c.7976+9A>C	NA	-	-	LB	-	-	-	3.04477e-09	B strong	0.00451188	B strong	-	3.04733e-07	B strong	-	-	-	-	-
13	32362703	A	T	13_32362703_A_T	17	Intronic	FALSE	c.7976+10A>T	NA	-	-	LB	-	-	-	0.000471978	B strong	0.00336492	B strong	-	0.000259599	B strong	-	-	-	-	-
13	32362703	A	G	13_32362703_A_G	17	Intronic	FALSE	c.7976+10A>G	NA	-	-	-	-	-	-	0.000174776	B strong	0.0032061	B strong	-	3.58922e-05	B strong	-	-	-	-	-
13	32362703	A	C	13_32362703_A_C	17	Intronic	FALSE	c.7976+10A>C	NA	-	-	-	-	-	-	6.7478e-08	B strong	0.00448942	B strong	-	6.08972e-07	B strong	-	-	-	-	-
13	32363169	T	A	13_32363169_T_A	18	Intronic	FALSE	c.7977-10T>A	NA	-	-	-	-	-	-	0.000100423	B strong	0.00248972	B strong	-	0.000118175	B strong	-	-	-	-	-
13	32363169	T	G	13_32363169_T_G	18	Intronic	FALSE	c.7977-10T>G	-	-	-	-	-	-	-	-	-	-	-	-	NA	NA	-	-	-	-	-
13	32363169	T	C	13_32363169_T_C	18	Intronic	FALSE	c.7977-10T>C	NA	-	-	LB	-	-	-	3.70812e-08	B strong	0.00449844	B strong	-	9.82504e-07	B strong	-	-	-	-	-
13	32363170	C	A	13_32363170_C_A	18	Intronic	FALSE	c.7977-9C>A	NA	-	-	-	-	-	-	0.00320791	B strong	0.00291438	B strong	-	0.00474491	B strong	-	-	-	-	-
13	32363170	C	G	13_32363170_C_G	18	Intronic	FALSE	c.7977-9C>G	NA	-	-	-	-	-	-	0.00153134	B strong	0.113845	B supporting	-	0.00127913	B strong	-	-	-	-	-
13	32363170	C	T	13_32363170_C_T	18	Intronic	FALSE	c.7977-9C>T	NA	-	-	-	-	-	-	0.000578691	B strong	0.00450313	B strong	-	0.000680458	B strong	-	-	-	-	-
13	32363171	A	G	13_32363171_A_G	18	Intronic	FALSE	c.7977-8A>G	NA	-	-	-	-	-	-	0.00037313	B strong	0.00263639	B strong	-	0.000185912	B strong	-	-	-	-	-
13	32363171	A	T	13_32363171_A_T	18	Intronic	FALSE	c.7977-8A>T	NA	-	-	-	-	-	-	0.114171	B supporting	0.00404256	B strong	-	0.100816	B supporting	-	-	-	-	-
13	32363171	A	C	13_32363171_A_C	18	Intronic	FALSE	c.7977-8A>C	NA	-	-	LB	-	-	-	0.00136961	B strong	0.00370172	B strong	-	0.00121826	B strong	-	-	-	-	-
13	32376733	A	C	13_32376733_A_C	21	Missense	FALSE	c.8696A>C	Q2899P	-	-	-	-	1		0.00333374	B strong	0.671816	P moderate	-	0.000890918	B strong	0.865331	P strong	B str_P str	-	P str_B str
13	32363172	C	T	13_32363172_C_T	18	Intronic	FALSE	c.7977-7C>T	NA	-	-	LB	LB	1	B strong	8.14117e-07	B strong	0.00258249	B strong	B strong	2.86401e-05	B strong	9.49054e-05	B strong	-	-	-
13	32363172	C	A	13_32363172_C_A	18	Intronic	FALSE	c.7977-7C>A	NA	-	-	-	-	1	B strong	4.11898e-07	B strong	0.00273969	B strong	B strong	0.000226817	B strong	1.0987e-08	B strong	-	-	-
13	32379311	T	A	13_32379311_T_A	22	Intronic	FALSE	c.8755-6T>A	NA	-	-	-	-	1		0.000859888	B strong	0.195697	VUS	-	0.000409083	B strong	0.692921	P strong	B str_P str	-	P str_B str
13	32363173	T	A	13_32363173_T_A	18	Intronic	FALSE	c.7977-6T>A	NA	-	-	-	-	1	B strong	0.00046804	B strong	0.00249982	B strong	B strong	0.00387907	B strong	8.3868e-14	B strong	-	-	-
13	32379508	A	C	13_32379508_A_C	22	Missense	FALSE	c.8946A>C	K2982N	-	-	-	-	1		0.0196345	B strong	0.232581	VUS	-	0.951064	P strong	2.22777e-05	B strong	P str_B str	P str_B str	-
13	32363174	T	G	13_32363174_T_G	18	Intronic	FALSE	c.7977-5T>G	NA	-	-	-	-	1	P_supp_str	0.999558	P strong	0.942173	P strong	P strong	0.381058	P supporting	0.999999	P strong	-	-	-
13	32379313	A	G	13_32379313_A_G	22	Intronic	FALSE	c.8755-4A>G	NA	-	-	-	-	1		0.000155311	B strong	0.169649	VUS	-	1.24246e-07	B strong	0.896841	P strong	B str_P str	-	P str_B str
13	32363174	T	C	13_32363174_T_C	18	Intronic	FALSE	c.7977-5T>C	NA	-	-	-	-	1	B strong	2.76606e-05	B strong	0.00318133	B strong	B strong	0.000738865	B strong	4.13088e-06	B strong	-	-	-
13	32363175	T	G	13_32363175_T_G	18	Intronic	FALSE	c.7977-4T>G	NA	-	-	-	-	1	B strong	9.99718e-05	B strong	0.00498282	B strong	B strong	0.00637589	B strong	2.92534e-08	B strong	-	-	-
13	32363175	T	C	13_32363175_T_C	18	Intronic	FALSE	c.7977-4T>C	NA	-	-	-	-	1	B strong	1.32709e-06	B strong	0.00519767	B strong	B strong	0.00663644	B strong	1.57626e-08	B strong	-	-	-
13	32363175	T	A	13_32363175_T_A	18	Intronic	FALSE	c.7977-4T>A	NA	-	-	-	-	1	B strong	1.75149e-08	B strong	0.00259316	B strong	B strong	0.000244128	B strong	1.60711e-14	B strong	-	-	-
13	32363176	T	G	13_32363176_T_G	18	Intronic	TRUE	c.7977-3T>G	NA	-	-	-	-	1	P strong	0.999434	P strong	0.991905	P strong	P strong	0.883741	P strong	1	P strong	-	-	-
13	32380024	A	T	13_32380024_A_T	24	Missense	TRUE	c.9135A>T	L3045F	-	-	-	-	1		0.0201389	B strong	0.0249907	B moderate	B_str_mod	0.902308	P strong	9.57103e-08	B strong	P str_B str	P str_B str	-
13	32363176	T	C	13_32363176_T_C	18	Intronic	FALSE	c.7977-3T>C	NA	-	-	-	-	1	B strong	3.31988e-09	B strong	0.00247922	B strong	B strong	3.1854e-07	B strong	8.80429e-06	B strong	-	-	-
13	32363177	A	T	13_32363177_A_T	18	Canonical splice	TRUE	c.7977-2A>T	NA	-	-	-	-	1	P strong	1	P strong	0.915839	P strong	P strong	0.999998	P strong	1	P strong	-	-	-
13	32363177	A	G	13_32363177_A_G	18	Canonical splice	TRUE	c.7977-2A>G	NA	-	-	P	P	1	P strong	1	P strong	0.89744	P strong	P strong	0.999684	P strong	0.999999	P strong	-	-	-
13	32396941	A	C	13_32396941_A_C	26	Missense	FALSE	c.9545A>C	H3182P	-	-	-	-	1		0.00265061	B strong	0.00793615	B strong	B strong	0.929001	P strong	5.75668e-12	B strong	P str_B str	P str_B str	-
13	32357924	T	G	13_32357924_T_G	16	Missense	FALSE	c.7800T>G	F2600L	-	-	-	-	1		0.0848472	B supporting	0.00485943	B strong	B_sup_str	0.957647	P strong	3.47738e-12	B strong	P str_B str	P str_B sup	-
13	32363178	G	A	13_32363178_G_A	18	Canonical splice	TRUE	c.7977-1G>A	NA	-	-	P	P	1	P strong	0.999975	P strong	0.945159	P strong	P strong	0.999887	P strong	1	P strong	-	-	-
13	32363178	G	C	13_32363178_G_C	18	Canonical splice	TRUE	c.7977-1G>C	NA	-	-	P (ENIGMA)	P	1	P strong	0.999964	P strong	0.876017	P strong	P strong	0.999455	P strong	0.997834	P strong	-	-	-
13	32363179	A	G	13_32363179_A_G	18	Synonymous	FALSE	c.7977A>G	R2659R	-	-	-	-	1	B strong	3.71728e-09	B strong	0.00300512	B strong	B strong	1.98511e-08	B strong	1.00545e-05	B strong	-	-	-
13	32363179	A	T	13_32363179_A_T	18	Missense	FALSE	c.7977A>T	R2659S	-	-	-	-	1	P strong	0.999975	P strong	0.86939	P strong	P strong	0.999991	P strong	0.997293	P strong	-	-	-
13	32363471	G	C	13_32363471_G_C	18	Missense	FALSE	c.8269G>C	E2757Q	-	-	-	-	1		0.0752671	B supporting	0.194855	VUS	-	0.846408	P strong	1.58748e-06	B strong	P str_B str	P str_B sup	-
13	32363180	T	G	13_32363180_T_G	18	Missense	FALSE	c.7978T>G	Y2660D	abnormal	abnormal	P	P	1	P strong	0.93938	P strong	0.572283	P moderate	P_str_mod	0.864852	P strong	0.998543	P strong	-	-	-
13	32363180	T	C	13_32363180_T_C	18	Missense	FALSE	c.7978T>C	Y2660H	-	-	-	-	1	P_mod_Str	0.968203	P strong	0.530883	P moderate	P_str_mod	0.706808	P moderate	0.991771	P strong	-	-	-
13	32356520	C	A	13_32356520_C_A	15	Missense	FALSE	c.7528C>A	L2510M	-	-	-	-	1		4.22909e-09	B strong	0.00653766	B strong	B strong	0.212789	VUS	4.19079e-09	B strong	VUS_B str	VUS_B str	-
13	32363181	A	G	13_32363181_A_G	18	Missense	FALSE	c.7979A>G	Y2660C	hypomorph	-	-	-	1	P strong	0.999999	P strong	0.93787	P strong	P strong	0.999775	P strong	0.999703	P strong	-	-	-
13	32363475	T	A	13_32363475_T_A	18	Missense	FALSE	c.8273T>A	L2758Q	-	-	-	-	1		0.0799398	B supporting	0.433338	P supporting	-	0.897198	P strong	3.60397e-06	B strong	P str_B str	P str_B sup	-
13	32363181	A	C	13_32363181_A_C	18	Missense	FALSE	c.7979A>C	Y2660S	-	-	-	-	1	P strong	1	P strong	0.940069	P strong	P strong	0.999999	P strong	1	P strong	-	-	-
13	32363182	T	G	13_32363182_T_G	18	Nonsense	TRUE	c.7980T>G	Y2660*	-	-	P (ENIGMA)	-	1	P Str_mod	0.999972	P strong	0.8616	P strong	P strong	0.999997	P strong	0.445395	P moderate	-	-	-
13	32363182	T	A	13_32363182_T_A	18	Nonsense	FALSE	c.7980T>A	Y2660*	-	-	P (ENIGMA)	-	1	P strong	1	P strong	0.74767	P strong	P strong	0.999987	P strong	0.999997	P strong	-	-	-
13	32363182	T	C	13_32363182_T_C	18	Synonymous	FALSE	c.7980T>C	Y2660Y	-	-	LB (ENIGMA)	-	1	B strong	2.0868e-08	B strong	0.00261126	B strong	B strong	1.60885e-05	B strong	4.15638e-09	B strong	-	-	-
13	32363183	G	C	13_32363183_G_C	18	Missense	FALSE	c.7981G>C	D2661H	normal	normal	-	-	1	B strong	2.59191e-05	B strong	0.00812027	B strong	B strong	0.00164879	B strong	5.92426e-06	B strong	-	-	-
13	32363183	G	A	13_32363183_G_A	18	Missense	FALSE	c.7981G>A	D2661N	-	-	-	-	1	B strong	0.000774801	B strong	0.00525672	B strong	B strong	0.00585102	B strong	5.57493e-08	B strong	-	-	-
13	32363183	G	T	13_32363183_G_T	18	Missense	FALSE	c.7981G>T	D2661Y	-	-	-	-	1	P strong	0.997946	P strong	0.32532	P supporting	P _str_sup	0.931804	P strong	0.999879	P strong	-	-	-
13	32363184	A	C	13_32363184_A_C	18	Missense	FALSE	c.7982A>C	D2661A	-	-	-	-	1	P strong	1	P strong	0.901789	P strong	P strong	1	P strong	0.998336	P strong	-	-	-
13	32379801	A	G	13_32379801_A_G	23	Missense	TRUE	c.9005A>G	E3002G	-	-	LP	-	1		0.258329	VUS	0.0626563	B moderate	-	0.996964	P strong	1.95702e-15	B strong	P str_B str	P str_VUS	B str_VUS
13	32363184	A	T	13_32363184_A_T	18	Missense	FALSE	c.7982A>T	D2661V	-	-	-	-	1	P strong	0.995021	P strong	0.463407	P moderate	P_str_mod	0.968356	P strong	0.988951	P strong	-	-	-
13	32363185	T	A	13_32363185_T_A	18	Missense	FALSE	c.7983T>A	D2661E	-	-	-	-	1	B strong	2.44203e-05	B strong	0.00365498	B strong	B strong	0.000112742	B strong	1.70204e-07	B strong	-	-	-
13	32363185	T	G	13_32363185_T_G	18	Missense	FALSE	c.7983T>G	D2661E	-	-	-	-	1	B strong	1.51323e-09	B strong	0.00256407	B strong	B strong	0.000116228	B strong	9.98391e-13	B strong	-	-	-
13	32363185	T	C	13_32363185_T_C	18	Synonymous	FALSE	c.7983T>C	D2661D	-	-	-	-	1	B strong	4.30936e-11	B strong	0.00263006	B strong	B strong	4.01355e-08	B strong	2.36977e-09	B strong	-	-	-
13	32363186	A	G	13_32363186_A_G	18	Missense	FALSE	c.7984A>G	T2662A	-	-	-	-	1	B strong	1.54918e-08	B strong	0.00258842	B strong	B strong	1.94801e-06	B strong	1.02442e-05	B strong	-	-	-
13	32362692	A	G	13_32362692_A_G	17	Missense	TRUE	c.7975A>G	R2659G	-	-	P (ENIGMA)	-	1		0.996099	P strong	0.745244	P strong	P strong	0.999136	P strong	0.00317915	B strong	P str_B str	-	B str_P str
13	32363186	A	T	13_32363186_A_T	18	Missense	FALSE	c.7984A>T	T2662S	-	-	-	-	1	B strong	4.14849e-09	B strong	0.0025487	B strong	B strong	6.93263e-07	B strong	4.00787e-08	B strong	-	-	-
13	32363187	C	A	13_32363187_C_A	18	Missense	FALSE	c.7985C>A	T2662K	normal	normal	-	-	1	B strong	8.26519e-08	B strong	0.0053677	B strong	B strong	5.32863e-06	B strong	1.49577e-05	B strong	-	-	-
13	32363187	C	T	13_32363187_C_T	18	Missense	FALSE	c.7985C>T	T2662M	normal	normal	-	-	1	B_str_mod	2.29793e-06	B strong	0.00360555	B strong	B strong	1.54404e-05	B strong	0.0124682	B moderate	-	-	-
13	32363187	C	G	13_32363187_C_G	18	Missense	TRUE	c.7985C>G	T2662R	-	-	-	-	1	P strong	1	P strong	0.984382	P strong	P strong	0.999983	P strong	1	P strong	-	-	-
13	32363188	G	A	13_32363188_G_A	18	Synonymous	FALSE	c.7986G>A	T2662T	-	-	LB	-	1	B strong	6.66371e-07	B strong	0.00728121	B strong	B strong	0.000152287	B strong	1.72761e-05	B strong	-	-	-
13	32363188	G	T	13_32363188_G_T	18	Synonymous	FALSE	c.7986G>T	T2662T	-	-	-	-	1	B_str_mod	5.97071e-08	B strong	0.00310336	B strong	B strong	9.87874e-08	B strong	0.00955364	B moderate	-	-	-
13	32363188	G	C	13_32363188_G_C	18	Synonymous	FALSE	c.7986G>C	T2662T	-	-	-	-	1	B strong	4.73723e-10	B strong	0.00276504	B strong	B strong	9.35017e-07	B strong	4.13883e-13	B strong	-	-	-
13	32363189	G	T	13_32363189_G_T	18	Nonsense	FALSE	c.7987G>T	E2663*	-	-	P (ENIGMA)	-	1	P strong	1	P strong	0.846775	P strong	P strong	0.999993	P strong	0.998821	P strong	-	-	-
13	32363189	G	A	13_32363189_G_A	18	Missense	FALSE	c.7987G>A	E2663K	abnormal	abnormal	P	P	1	P strong	0.99995	P strong	0.814374	P strong	P strong	0.983714	P strong	1	P strong	-	-	-
13	32363189	G	C	13_32363189_G_C	18	Missense	FALSE	c.7987G>C	E2663Q	-	-	-	-	1	P Str_mod	1	P strong	0.923379	P strong	P strong	0.999999	P strong	0.389839	P moderate	-	-	-
13	32363190	A	C	13_32363190_A_C	18	Missense	FALSE	c.7988A>C	E2663A	-	-	-	-	1	P strong	1	P strong	0.907845	P strong	P strong	0.999999	P strong	0.999109	P strong	-	-	-
13	32363190	A	G	13_32363190_A_G	18	Missense	FALSE	c.7988A>G	E2663G	-	-	-	-	1	P strong	1	P strong	0.886731	P strong	P strong	0.999999	P strong	0.999999	P strong	-	-	-
13	32363190	A	T	13_32363190_A_T	18	Missense	FALSE	c.7988A>T	E2663V	-	-	P (ENIGMA)	P	1	P strong	1	P strong	0.93618	P strong	P strong	0.999999	P strong	1	P strong	-	-	-
13	32363191	A	T	13_32363191_A_T	18	Missense	FALSE	c.7989A>T	E2663D	-	-	-	-	1	P strong	0.974051	P strong	0.350292	P supporting	P _str_sup	0.897863	P strong	0.988535	P strong	-	-	-
13	32363191	A	C	13_32363191_A_C	18	Missense	FALSE	c.7989A>C	E2663D	-	-	-	-	1	P strong	0.959655	P strong	0.603374	P moderate	P_str_mod	0.922658	P strong	0.964078	P strong	-	-	-
13	32363191	A	G	13_32363191_A_G	18	Synonymous	FALSE	c.7989A>G	E2663E	-	-	LB (ENIGMA)	-	1	B strong	2.05696e-09	B strong	0.00294302	B strong	B strong	1.57869e-07	B strong	4.77815e-06	B strong	-	-	-
13	32363192	A	T	13_32363192_A_T	18	Missense	FALSE	c.7990A>T	I2664F	-	-	-	-	1	B strong	3.21285e-08	B strong	0.0028786	B strong	B strong	0.000367854	B strong	3.10577e-09	B strong	-	-	-
13	32363192	A	C	13_32363192_A_C	18	Missense	FALSE	c.7990A>C	I2664L	-	-	-	-	1	B strong	7.96986e-05	B strong	0.00266461	B strong	B strong	0.0216502	B strong	1.39551e-09	B strong	-	-	-
13	32363192	A	G	13_32363192_A_G	18	Missense	FALSE	c.7990A>G	I2664V	-	-	-	-	1	B strong	4.06467e-10	B strong	0.00253194	B strong	B strong	6.07459e-07	B strong	4.00352e-07	B strong	-	-	-
13	32363193	T	A	13_32363193_T_A	18	Missense	FALSE	c.7991T>A	I2664N	-	-	-	-	1	B strong	5.65082e-07	B strong	0.00413752	B strong	B strong	0.00064431	B strong	7.78027e-06	B strong	-	-	-
13	32362695	C	G	13_32362695_C_G	17	Canonical splice	TRUE	c.7976+2C>G	NA	-	-	P	-	1		0.900176	P strong	0.140896	VUS	-	0.964071	P strong	8.93232e-05	B strong	P str_B str	-	B str_P str
13	32363193	T	C	13_32363193_T_C	18	Missense	FALSE	c.7991T>C	I2664T	-	-	-	-	1	B strong	1.75615e-07	B strong	0.00432754	B strong	B strong	3.58234e-05	B strong	6.13899e-06	B strong	-	-	-
13	32363194	T	A	13_32363194_T_A	18	Synonymous	FALSE	c.7992T>A	I2664I	-	-	LB (ENIGMA)	-	1	B strong	9.08654e-09	B strong	0.00254493	B strong	B strong	9.45631e-05	B strong	2.37125e-17	B strong	-	-	-
13	32363194	T	C	13_32363194_T_C	18	Synonymous	FALSE	c.7992T>C	I2664I	-	-	LB (ENIGMA)	-	1	B strong	4.1217e-08	B strong	0.00250556	B strong	B strong	4.62169e-08	B strong	1.34902e-05	B strong	-	-	-
13	32363194	T	G	13_32363194_T_G	18	Missense	FALSE	c.7992T>G	I2664M	normal	normal	-	-	1	B strong	9.39002e-07	B strong	0.00272768	B strong	B strong	5.50517e-06	B strong	0.000129513	B strong	-	-	-
13	32363195	G	C	13_32363195_G_C	18	Missense	FALSE	c.7993G>C	D2665H	-	-	-	-	1	B strong	8.79361e-10	B strong	0.00255561	B strong	B strong	7.98065e-07	B strong	2.06962e-08	B strong	-	-	-
13	32363195	G	A	13_32363195_G_A	18	Missense	FALSE	c.7993G>A	D2665N	-	-	-	-	1	B strong	6.48066e-10	B strong	0.00249588	B strong	B strong	5.09982e-08	B strong	2.06266e-06	B strong	-	-	-
13	32379324	T	G	13_32379324_T_G	22	Missense	FALSE	c.8762T>G	F2921C	-	-	-	-	1		0.00471219	B strong	0.279878	VUS	-	2.33178e-07	B strong	0.999979	P strong	B str_P str	-	P str_B str
13	32363196	A	C	13_32363196_A_C	18	Missense	FALSE	c.7994A>C	D2665A	-	-	-	-	1	B strong	4.65032e-08	B strong	0.00255316	B strong	B strong	1.59719e-05	B strong	4.58657e-08	B strong	-	-	-
13	32363196	A	G	13_32363196_A_G	18	Missense	FALSE	c.7994A>G	D2665G	normal	normal	B (ENIGMA)	B	1	B strong	1.21693e-09	B strong	0.00265028	B strong	B strong	7.07757e-08	B strong	4.93014e-12	B strong	-	-	-
13	32363196	A	T	13_32363196_A_T	18	Missense	FALSE	c.7994A>T	D2665V	-	-	-	-	1	B strong	1.03475e-09	B strong	0.00249055	B strong	B strong	2.99306e-06	B strong	1.00972e-12	B strong	-	-	-
13	32363197	T	G	13_32363197_T_G	18	Missense	FALSE	c.7995T>G	D2665E	-	-	-	-	1	B strong	1.21949e-07	B strong	0.00252713	B strong	B strong	2.342e-05	B strong	1.1385e-09	B strong	-	-	-
13	32363197	T	A	13_32363197_T_A	18	Missense	FALSE	c.7995T>A	D2665E	-	-	-	-	1	B strong	5.46456e-09	B strong	0.00280028	B strong	B strong	4.30586e-07	B strong	2.78064e-06	B strong	-	-	-
13	32363197	T	C	13_32363197_T_C	18	Synonymous	FALSE	c.7995T>C	D2665D	-	-	LB (ENIGMA)	-	1	B strong	2.5653e-11	B strong	0.00255894	B strong	B strong	1.07954e-07	B strong	3.16542e-09	B strong	-	-	-
13	32363198	A	T	13_32363198_A_T	18	Nonsense	FALSE	c.7996A>T	R2666*	-	-	P (ENIGMA)	-	1	P strong	1	P strong	0.982161	P strong	P strong	0.999993	P strong	1	P strong	-	-	-
13	32363198	A	C	13_32363198_A_C	18	Synonymous	FALSE	c.7996A>C	R2666R	-	-	-	-	1	B strong	1.9608e-09	B strong	0.00253945	B strong	B strong	1.11806e-06	B strong	5.60312e-08	B strong	-	-	-
13	32363198	A	G	13_32363198_A_G	18	Missense	FALSE	c.7996A>G	R2666G	-	-	-	-	1	B strong	2.63501e-08	B strong	0.00253633	B strong	B strong	1.82334e-06	B strong	1.12626e-09	B strong	-	-	-
13	32363199	G	T	13_32363199_G_T	18	Missense	FALSE	c.7997G>T	R2666I	-	-	-	-	1	B strong	2.88359e-07	B strong	0.00305515	B strong	B strong	0.000624741	B strong	1.87512e-05	B strong	-	-	-
13	32363199	G	A	13_32363199_G_A	18	Missense	FALSE	c.7997G>A	R2666K	-	-	-	-	1	B strong	2.07867e-08	B strong	0.00252139	B strong	B strong	1.75308e-05	B strong	1.13674e-06	B strong	-	-	-
13	32363199	G	C	13_32363199_G_C	18	Missense	FALSE	c.7997G>C	R2666T	-	-	-	-	1	B strong	5.35781e-09	B strong	0.00247903	B strong	B strong	3.08653e-05	B strong	1.09476e-09	B strong	-	-	-
13	32363200	A	G	13_32363200_A_G	18	Synonymous	FALSE	c.7998A>G	R2666R	-	-	-	-	1	B strong	7.71852e-07	B strong	0.0046768	B strong	B strong	7.32749e-05	B strong	9.64317e-05	B strong	-	-	-
13	32379328	T	G	13_32379328_T_G	22	Missense	FALSE	c.8766T>G	S2922R	normal	-	-	-	1		0.00010277	B strong	0.0573241	B moderate	B_str_mod	4.54719e-08	B strong	0.939516	P strong	B str_P str	-	P str_B str
13	32363200	A	C	13_32363200_A_C	18	Missense	FALSE	c.7998A>C	R2666S	-	-	-	-	1	B strong	8.49098e-10	B strong	0.00251985	B strong	B strong	8.15449e-07	B strong	8.00861e-11	B strong	-	-	-
13	32363201	A	C	13_32363201_A_C	18	Missense	FALSE	c.7999A>C	S2667R	-	-	-	-	1	B strong	6.28899e-07	B strong	0.00249187	B strong	B strong	0.00443976	B strong	7.67639e-09	B strong	-	-	-
13	32363201	A	T	13_32363201_A_T	18	Missense	FALSE	c.7999A>T	S2667C	-	-	-	-	1	B strong	8.20693e-09	B strong	0.00250524	B strong	B strong	1.37355e-07	B strong	7.02981e-12	B strong	-	-	-
13	32363201	A	G	13_32363201_A_G	18	Missense	FALSE	c.7999A>G	S2667G	-	-	-	-	1	B strong	1.6558e-10	B strong	0.00266801	B strong	B strong	2.25336e-07	B strong	3.6346e-14	B strong	-	-	-
13	32363202	G	T	13_32363202_G_T	18	Missense	FALSE	c.8000G>T	S2667I	-	-	-	-	1	B strong	8.12774e-05	B strong	0.00336984	B strong	B strong	0.00138863	B strong	1.30866e-06	B strong	-	-	-
13	32363202	G	A	13_32363202_G_A	18	Missense	FALSE	c.8000G>A	S2667N	-	-	-	-	1	B strong	1.5569e-08	B strong	0.00253963	B strong	B strong	3.74735e-07	B strong	5.38535e-05	B strong	-	-	-
13	32363202	G	C	13_32363202_G_C	18	Missense	FALSE	c.8000G>C	S2667T	-	-	-	-	1	B strong	6.29461e-08	B strong	0.0030404	B strong	B strong	4.43291e-06	B strong	0.000243968	B strong	-	-	-
13	32363203	C	G	13_32363203_C_G	18	Missense	FALSE	c.8001C>G	S2667R	-	-	-	-	1	B strong	1.11663e-06	B strong	0.00263099	B strong	B strong	1.29447e-05	B strong	1.93207e-06	B strong	-	-	-
13	32363203	C	A	13_32363203_C_A	18	Missense	FALSE	c.8001C>A	S2667R	-	-	-	-	1	B strong	1.68363e-08	B strong	0.00260276	B strong	B strong	0.000164923	B strong	6.82109e-10	B strong	-	-	-
13	32363203	C	T	13_32363203_C_T	18	Synonymous	FALSE	c.8001C>T	S2667S	-	-	LB (ENIGMA)	-	1	B strong	1.32093e-08	B strong	0.00335778	B strong	B strong	3.69123e-07	B strong	0.00100935	B strong	-	-	-
13	32363204	A	T	13_32363204_A_T	18	Nonsense	FALSE	c.8002A>T	R2668*	-	-	P (ENIGMA)	-	1	P strong	1	P strong	0.938144	P strong	P strong	1	P strong	0.999999	P strong	-	-	-
13	32363204	A	C	13_32363204_A_C	18	Synonymous	FALSE	c.8002A>C	R2668R	-	-	-	-	1	B strong	2.35966e-10	B strong	0.00257151	B strong	B strong	2.39854e-08	B strong	5.559e-07	B strong	-	-	-
13	32370441	A	G	13_32370441_A_G	19	Missense	FALSE	c.8371A>G	K2791E	-	-	-	-	1		0.10941	B supporting	0.776947	P strong	-	0.994078	P strong	4.83327e-06	B strong	P str_B str	P str_B sup	-
13	32362696	A	T	13_32362696_A_T	17	Intronic	TRUE	c.7976+3A>T	NA	-	-	-	-	1		0.997183	P strong	0.650296	P moderate	P_str_mod	0.993319	P strong	0.00506352	B strong	P str_B str	-	B str_P str
13	32363205	G	A	13_32363205_G_A	18	Missense	FALSE	c.8003G>A	R2668K	-	-	-	-	1	B strong	1.52135e-09	B strong	0.00248201	B strong	B strong	1.49574e-06	B strong	1.09635e-06	B strong	-	-	-
13	32363205	G	C	13_32363205_G_C	18	Missense	FALSE	c.8003G>C	R2668T	-	-	-	-	1	B strong	4.08083e-08	B strong	0.00303652	B strong	B strong	5.10043e-06	B strong	4.12811e-08	B strong	-	-	-
13	32363206	A	T	13_32363206_A_T	18	Missense	FALSE	c.8004A>T	R2668S	-	-	-	-	1	P Str_mod	0.999076	P strong	0.849204	P strong	P strong	0.999982	P strong	0.387823	P moderate	-	-	-
13	32363206	A	C	13_32363206_A_C	18	Missense	FALSE	c.8004A>C	R2668S	-	-	-	-	1	B strong	2.04297e-08	B strong	0.00308296	B strong	B strong	1.22268e-05	B strong	9.31822e-07	B strong	-	-	-
13	32363206	A	G	13_32363206_A_G	18	Synonymous	FALSE	c.8004A>G	R2668R	-	-	LB	-	1	B strong	3.69122e-09	B strong	0.00285507	B strong	B strong	2.81147e-06	B strong	7.37248e-08	B strong	-	-	-
13	32363207	A	T	13_32363207_A_T	18	Nonsense	FALSE	c.8005A>T	R2669*	-	-	-	-	1	P strong	1	P strong	0.943411	P strong	P strong	0.999995	P strong	1	P strong	-	-	-
13	32363207	A	C	13_32363207_A_C	18	Synonymous	FALSE	c.8005A>C	R2669R	-	-	LB	-	1	B strong	5.27531e-11	B strong	0.00255388	B strong	B strong	5.05269e-08	B strong	1.05291e-08	B strong	-	-	-
13	32363207	A	G	13_32363207_A_G	18	Missense	FALSE	c.8005A>G	R2669G	-	-	-	-	1	B strong	1.60098e-10	B strong	0.00256051	B strong	B strong	3.05926e-07	B strong	9.77958e-10	B strong	-	-	-
13	32362696	A	C	13_32362696_A_C	17	Intronic	TRUE	c.7976+3A>C	NA	-	-	-	-	1		0.976576	P strong	0.646253	P moderate	P_str_mod	0.99944	P strong	1.07948e-05	B strong	P str_B str	-	B str_P str
13	32363208	G	A	13_32363208_G_A	18	Missense	FALSE	c.8006G>A	R2669K	-	-	-	-	1	B strong	1.36104e-07	B strong	0.00297152	B strong	B strong	0.000982801	B strong	5.14358e-10	B strong	-	-	-
13	32363208	G	C	13_32363208_G_C	18	Missense	FALSE	c.8006G>C	R2669T	-	-	-	-	1	B strong	1.10468e-09	B strong	0.00255122	B strong	B strong	6.36615e-08	B strong	1.52502e-07	B strong	-	-	-
13	32363209	A	G	13_32363209_A_G	18	Synonymous	FALSE	c.8007A>G	R2669R	-	-	-	-	1	B strong	3.851e-10	B strong	0.00256569	B strong	B strong	8.58538e-07	B strong	4.32254e-10	B strong	-	-	-
13	32363209	A	T	13_32363209_A_T	18	Missense	FALSE	c.8007A>T	R2669S	normal	normal	-	-	1	B strong	1.37095e-08	B strong	0.00261046	B strong	B strong	0.000102925	B strong	3.0487e-10	B strong	-	-	-
13	32363209	A	C	13_32363209_A_C	18	Missense	FALSE	c.8007A>C	R2669S	-	-	-	-	1	B strong	2.14027e-10	B strong	0.00257376	B strong	B strong	2.76076e-07	B strong	1.39696e-09	B strong	-	-	-
13	32363210	T	A	13_32363210_T_A	18	Missense	FALSE	c.8008T>A	S2670T	-	-	-	-	-		0.000600279	B strong	0.00256662	B strong	-	PPE	PPE	3.34711e-07	B strong	-	-	-
13	32363210	T	G	13_32363210_T_G	18	Missense	FALSE	c.8008T>G	S2670A	-	-	-	-	-		0.000598872	B strong	0.00258724	B strong	-	PPE	PPE	3.89114e-07	B strong	-	-	-
13	32363210	T	C	13_32363210_T_C	18	Missense	FALSE	c.8008T>C	S2670P	-	-	-	-	-		0.00308318	B strong	0.00412374	B strong	-	PPE	PPE	5.02314e-05	B strong	-	-	-
13	32363211	C	A	13_32363211_C_A	18	Nonsense	FALSE	c.8009C>A	S2670*	-	-	-	-	-		0.998225	P strong	0.981602	P strong	-	PPE	PPE	1	P strong	-	-	-
13	32363211	C	T	13_32363211_C_T	18	Missense	FALSE	c.8009C>T	S2670L	abnormal	-	-	-	-		0.996675	P strong	0.984617	P strong	-	PPE	PPE	1	P strong	-	-	-
13	32363211	C	G	13_32363211_C_G	18	Missense	FALSE	c.8009C>G	S2670W	abnormal	-	-	-	-		0.0194789	B strong	0.00766882	B strong	-	PPE	PPE	0.000439563	B strong	-	-	-
13	32363212	G	C	13_32363212_G_C	18	Synonymous	FALSE	c.8010G>C	S2670S	-	-	-	-	-	-	-	-	-	-	-	PPE	PPE	-	-	-	-	-
13	32363212	G	T	13_32363212_G_T	18	Synonymous	FALSE	c.8010G>T	S2670S	-	-	-	-	-	-	-	-	-	-	-	PPE	PPE	-	-	-	-	-
13	32363212	G	A	13_32363212_G_A	18	Synonymous	FALSE	c.8010G>A	S2670S	-	-	-	-	-	-	-	-	-	-	-	PPE	PPE	-	-	-	-	-
13	32363213	G	C	13_32363213_G_C	18	Missense	FALSE	c.8011G>C	A2671P	-	-	-	-	1	B strong	2.53371e-07	B strong	0.00515857	B strong	B strong	0.00010637	B strong	6.28274e-06	B strong	-	-	-
13	32363213	G	T	13_32363213_G_T	18	Missense	FALSE	c.8011G>T	A2671S	normal	normal	-	-	1	B strong	3.26763e-07	B strong	0.00509355	B strong	B strong	0.00042791	B strong	0.00011632	B strong	-	-	-
13	32362697	A	C	13_32362697_A_C	17	Intronic	TRUE	c.7976+4A>C	NA	-	-	-	-	1		0.995983	P strong	0.82004	P strong	P strong	0.99999	P strong	0.000955676	B strong	P str_B str	-	B str_P str
13	32363214	C	A	13_32363214_C_A	18	Missense	FALSE	c.8012C>A	A2671D	-	-	-	-	1	P strong	0.999999	P strong	0.797283	P strong	P strong	0.997516	P strong	0.999999	P strong	-	-	-
13	32363214	C	G	13_32363214_C_G	18	Missense	FALSE	c.8012C>G	A2671G	-	-	-	-	1	P strong	0.957641	P strong	0.344062	P supporting	P _str_sup	0.917452	P strong	0.781635	P strong	-	-	-
13	32363214	C	T	13_32363214_C_T	18	Missense	FALSE	c.8012C>T	A2671V	-	-	-	-	1	B strong	7.41797e-06	B strong	0.00940801	B strong	B strong	0.00235776	B strong	6.4653e-05	B strong	-	-	-
13	32363215	T	G	13_32363215_T_G	18	Synonymous	FALSE	c.8013T>G	A2671A	-	-	-	-	1	B strong	1.11672e-09	B strong	0.00357681	B strong	B strong	1.95531e-06	B strong	4.49664e-08	B strong	-	-	-
13	32363215	T	A	13_32363215_T_A	18	Synonymous	FALSE	c.8013T>A	A2671A	-	-	-	-	1	B strong	3.41551e-10	B strong	0.00321926	B strong	B strong	2.92294e-08	B strong	8.03419e-06	B strong	-	-	-
13	32363215	T	C	13_32363215_T_C	18	Synonymous	FALSE	c.8013T>C	A2671A	-	-	-	-	1	B strong	1.76187e-10	B strong	0.00300287	B strong	B strong	1.04893e-07	B strong	8.42092e-08	B strong	-	-	-
13	32363216	A	C	13_32363216_A_C	18	Missense	FALSE	c.8014A>C	I2672L	-	-	-	-	1	B strong	1.19111e-09	B strong	0.00254098	B strong	B strong	0.000102684	B strong	2.1115e-09	B strong	-	-	-
13	32363216	A	T	13_32363216_A_T	18	Missense	FALSE	c.8014A>T	I2672L	-	-	-	-	1	B strong	3.41101e-10	B strong	0.00251512	B strong	B strong	1.46759e-06	B strong	0.000301074	B strong	-	-	-
13	32363216	A	G	13_32363216_A_G	18	Missense	FALSE	c.8014A>G	I2672V	normal	normal	LB	LB	1	B strong	6.43323e-10	B strong	0.00286385	B strong	B strong	8.87687e-08	B strong	8.03084e-06	B strong	-	-	-
13	32363217	T	A	13_32363217_T_A	18	Missense	FALSE	c.8015T>A	I2672K	-	-	-	-	1	P strong	1	P strong	0.86764	P strong	P strong	0.988604	P strong	1	P strong	-	-	-
13	32363217	T	G	13_32363217_T_G	18	Missense	FALSE	c.8015T>G	I2672R	-	-	-	-	1	P strong	1	P strong	0.882792	P strong	P strong	0.999997	P strong	0.996466	P strong	-	-	-
13	32363217	T	C	13_32363217_T_C	18	Missense	FALSE	c.8015T>C	I2672T	hypomorph	-	-	-	1	P strong	1	P strong	0.974613	P strong	P strong	1	P strong	1	P strong	-	-	-
13	32363218	A	C	13_32363218_A_C	18	Synonymous	FALSE	c.8016A>C	I2672I	-	-	LB	-	1	B strong	7.20494e-07	B strong	0.00474326	B strong	B strong	0.000114016	B strong	1.28971e-05	B strong	-	-	-
13	32363218	A	T	13_32363218_A_T	18	Synonymous	FALSE	c.8016A>T	I2672I	-	-	-	-	1	B strong	2.084e-09	B strong	0.00263609	B strong	B strong	4.01066e-06	B strong	1.80744e-16	B strong	-	-	-
13	32363218	A	G	13_32363218_A_G	18	Missense	FALSE	c.8016A>G	I2672M	-	-	-	-	1	B strong	0.000107236	B strong	0.0125511	B strong	B strong	0.0167546	B strong	2.03203e-08	B strong	-	-	-
13	32363219	A	T	13_32363219_A_T	18	Nonsense	FALSE	c.8017A>T	K2673*	-	-	-	-	1	P strong	1	P strong	0.575644	P moderate	P_str_mod	0.99999	P strong	0.999994	P strong	-	-	-
13	32363219	A	G	13_32363219_A_G	18	Missense	FALSE	c.8017A>G	K2673E	-	-	-	-	1	B_mod_str	0.000976119	B strong	0.0458749	B moderate	B_str_mod	0.0264765	B moderate	5.39121e-05	B strong	-	-	-
13	32363219	A	C	13_32363219_A_C	18	Missense	FALSE	c.8017A>C	K2673Q	-	-	-	-	1	B strong	4.11573e-07	B strong	0.00347916	B strong	B strong	0.00950229	B strong	1.14049e-08	B strong	-	-	-
13	32363220	A	T	13_32363220_A_T	18	Missense	FALSE	c.8018A>T	K2673I	-	-	-	-	1	B strong	8.89303e-07	B strong	0.00290735	B strong	B strong	0.000510526	B strong	0.000253568	B strong	-	-	-
13	32363220	A	G	13_32363220_A_G	18	Missense	FALSE	c.8018A>G	K2673R	-	-	-	-	1	B strong	4.89501e-11	B strong	0.00257293	B strong	B strong	1.37082e-06	B strong	4.87927e-10	B strong	-	-	-
13	32363220	A	C	13_32363220_A_C	18	Missense	FALSE	c.8018A>C	K2673T	-	-	-	-	1	B strong	2.55103e-09	B strong	0.00416174	B strong	B strong	7.0315e-06	B strong	2.31229e-07	B strong	-	-	-
13	32363221	A	T	13_32363221_A_T	18	Missense	FALSE	c.8019A>T	K2673N	-	-	-	-	1	B_mod_str	0.000125315	B strong	0.00276968	B strong	B strong	0.0226981	B moderate	9.68276e-11	B strong	-	-	-
13	32363221	A	C	13_32363221_A_C	18	Missense	FALSE	c.8019A>C	K2673N	normal	normal	-	-	1	B strong	5.83023e-08	B strong	0.0057749	B strong	B strong	0.000105442	B strong	9.14109e-07	B strong	-	-	-
13	32363221	A	G	13_32363221_A_G	18	Synonymous	FALSE	c.8019A>G	K2673K	-	-	-	-	1	B strong	4.65352e-08	B strong	0.0040333	B strong	B strong	4.7515e-05	B strong	4.76712e-06	B strong	-	-	-
13	32363222	A	T	13_32363222_A_T	18	Nonsense	FALSE	c.8020A>T	K2674*	-	-	-	-	1	P strong	1	P strong	0.999617	P strong	P strong	1	P strong	0.999999	P strong	-	-	-
13	32363222	A	G	13_32363222_A_G	18	Missense	FALSE	c.8020A>G	K2674E	-	-	-	-	1	B strong	4.90588e-07	B strong	0.0682131	B moderate	B_str_mod	7.77016e-06	B strong	0.00166562	B strong	-	-	-
13	32363222	A	C	13_32363222_A_C	18	Missense	FALSE	c.8020A>C	K2674Q	-	-	-	-	1	B strong	6.08294e-06	B strong	0.0950617	B supporting	B_str_sup	1.59601e-06	B strong	9.85862e-08	B strong	-	-	-
13	32363223	A	T	13_32363223_A_T	18	Missense	FALSE	c.8021A>T	K2674M	-	-	-	-	1	B strong	1.74277e-08	B strong	0.00987552	B strong	B strong	0.00380848	B strong	2.00235e-08	B strong	-	-	-
13	32363223	A	G	13_32363223_A_G	18	Missense	FALSE	c.8021A>G	K2674R	-	-	-	-	1	B strong	6.01884e-05	B strong	0.405164	P supporting	-	0.0043576	B strong	7.94714e-06	B strong	-	-	-
13	32363223	A	C	13_32363223_A_C	18	Missense	FALSE	c.8021A>C	K2674T	-	-	-	-	1	B strong	5.23926e-08	B strong	0.127508	VUS	-	1.51333e-06	B strong	0.000575727	B strong	-	-	-
13	32363224	G	T	13_32363224_G_T	18	Missense	FALSE	c.8022G>T	K2674N	normal	-	LB	-	1	B_supp_str	0.0217728	B strong	0.187576	VUS	-	0.0899672	B supporting	3.0195e-05	B strong	-	-	-
13	32363224	G	C	13_32363224_G_C	18	Missense	FALSE	c.8022G>C	K2674N	-	-	-	-	1	B strong	9.27725e-09	B strong	0.0460879	B moderate	B_str_mod	9.14948e-06	B strong	3.15896e-09	B strong	-	-	-
13	32363224	G	A	13_32363224_G_A	18	Synonymous	FALSE	c.8022G>A	K2674K	-	-	-	-	1	B strong	0.000102276	B strong	0.600902	P moderate	-	0.00289041	B strong	0.000464392	B strong	-	-	-
13	32363225	A	T	13_32363225_A_T	18	Missense	FALSE	c.8023A>T	I2675L	-	-	-	-	1	B strong	1.48503e-10	B strong	0.0290319	B moderate	B_str_mod	9.36829e-07	B strong	6.35331e-07	B strong	-	-	-
13	32363225	A	C	13_32363225_A_C	18	Missense	FALSE	c.8023A>C	I2675L	-	-	-	-	1	B strong	4.78729e-06	B strong	0.162153	VUS	-	1.13119e-05	B strong	0.00204901	B strong	-	-	-
13	32363225	A	G	13_32363225_A_G	18	Missense	TRUE	c.8023A>G	I2675V	-	-	P (ENIGMA)	P	1	P strong	0.999891	P strong	0.972919	P strong	P strong	0.991949	P strong	0.980957	P strong	-	-	-
13	32363226	T	A	13_32363226_T_A	18	Missense	FALSE	c.8024T>A	I2675K	-	-	-	-	1	P strong	0.975419	P strong	0.946282	P strong	P strong	0.936773	P strong	0.927928	P strong	-	-	-
13	32363226	T	G	13_32363226_T_G	18	Missense	FALSE	c.8024T>G	I2675R	-	-	-	-	1	P strong	1	P strong	0.978098	P strong	P strong	0.993217	P strong	0.999991	P strong	-	-	-
13	32379332	G	C	13_32379332_G_C	22	Missense	FALSE	c.8770G>C	E2924Q	-	-	-	-	1		0.00910968	B strong	0.211953	VUS	-	2.87562e-06	B strong	0.999049	P strong	B str_P str	-	P str_B str
13	32363227	A	T	13_32363227_A_T	18	Synonymous	FALSE	c.8025A>T	I2675I	-	-	-	-	1	B strong	3.31786e-07	B strong	0.0689308	B moderate	B_str_mod	0.000254181	B strong	6.32553e-06	B strong	-	-	-
13	32363227	A	C	13_32363227_A_C	18	Synonymous	FALSE	c.8025A>C	I2675I	-	-	-	-	1	B strong	5.83354e-09	B strong	0.00558204	B strong	B strong	6.72572e-06	B strong	3.85304e-08	B strong	-	-	-
13	32363227	A	G	13_32363227_A_G	18	Missense	FALSE	c.8025A>G	I2675M	-	-	-	-	1	B strong	8.02354e-10	B strong	0.0119178	B strong	B strong	9.20149e-08	B strong	1.41314e-06	B strong	-	-	-
13	32363228	A	C	13_32363228_A_C	18	Missense	FALSE	c.8026A>C	M2676L	-	-	-	-	1	B_mod_str	0.000216273	B strong	0.228647	VUS	-	0.0512847	B moderate	4.24682e-07	B strong	-	-	-
13	32363228	A	T	13_32363228_A_T	18	Missense	FALSE	c.8026A>T	M2676L	-	-	-	-	1	B strong	3.12019e-08	B strong	0.0490958	B moderate	B_str_mod	0.00742819	B strong	2.37051e-08	B strong	-	-	-
13	32363228	A	G	13_32363228_A_G	18	Missense	FALSE	c.8026A>G	M2676V	-	-	-	-	1	B strong	1.01253e-09	B strong	0.0101166	B strong	B strong	6.45615e-08	B strong	5.77055e-07	B strong	-	-	-
13	32362698	G	A	13_32362698_G_A	17	Intronic	TRUE	c.7976+5G>A	NA	-	-	P	-	1		0.98803	P strong	0.332573	P supporting	P _str_sup	0.998916	P strong	3.72065e-07	B strong	P str_B str	-	B str_P str
13	32363229	T	G	13_32363229_T_G	18	Missense	FALSE	c.8027T>G	M2676R	-	-	-	-	1	P strong	0.999999	P strong	0.952731	P strong	P strong	0.999713	P strong	0.931766	P strong	-	-	-
13	32363229	T	C	13_32363229_T_C	18	Missense	FALSE	c.8027T>C	M2676T	normal	-	B	-	1	B strong	1.91586e-06	B strong	0.400643	P supporting	-	0.00381338	B strong	5.363e-07	B strong	-	-	-
13	32380030	G	A	13_32380030_G_A	24	Synonymous	TRUE	c.9141G>A	Q3047Q	-	-	-	-	1		0.169875	VUS	0.166118	VUS	VUS	0.978903	P strong	1.90109e-05	B strong	P str_B str	P str_VUS	B str_VUS
13	32363230	G	A	13_32363230_G_A	18	Missense	FALSE	c.8028G>A	M2676I	-	-	-	-	1	B strong	8.24766e-06	B strong	0.0179414	B strong	B strong	0.000114933	B strong	2.34477e-06	B strong	-	-	-
13	32363230	G	T	13_32363230_G_T	18	Missense	FALSE	c.8028G>T	M2676I	-	-	-	-	1	B strong	3.273e-08	B strong	0.0402993	B moderate	B_str_mod	0.000339846	B strong	1.50289e-05	B strong	-	-	-
13	32363231	G	T	13_32363231_G_T	18	Nonsense	FALSE	c.8029G>T	E2677*	-	-	P	-	1	P strong	0.999976	P strong	0.941672	P strong	P strong	0.994385	P strong	0.999997	P strong	-	-	-
13	32363231	G	A	13_32363231_G_A	18	Missense	FALSE	c.8029G>A	E2677K	normal	-	-	-	1	B_supp_str	0.00756587	B strong	0.424011	P supporting	-	0.11068	B supporting	2.93095e-05	B strong	-	-	-
13	32363231	G	C	13_32363231_G_C	18	Missense	FALSE	c.8029G>C	E2677Q	-	-	-	-	1	B strong	8.52383e-09	B strong	0.0181117	B strong	B strong	9.63762e-07	B strong	2.48146e-06	B strong	-	-	-
13	32363232	A	C	13_32363232_A_C	18	Missense	FALSE	c.8030A>C	E2677A	-	-	-	-	1	B strong	1.31982e-10	B strong	0.00859938	B strong	B strong	9.2274e-07	B strong	2.84778e-08	B strong	-	-	-
13	32363232	A	G	13_32363232_A_G	18	Missense	FALSE	c.8030A>G	E2677G	-	-	-	-	1	B strong	8.39436e-11	B strong	0.0109839	B strong	B strong	6.43128e-07	B strong	1.29848e-07	B strong	-	-	-
13	32363232	A	T	13_32363232_A_T	18	Missense	TRUE	c.8030A>T	E2677V	-	-	-	-	1	P strong	0.99969	P strong	0.979799	P strong	P strong	0.936113	P strong	1	P strong	-	-	-
13	32363233	A	C	13_32363233_A_C	18	Missense	FALSE	c.8031A>C	E2677D	-	-	-	-	1	B strong	4.79793e-08	B strong	0.0181216	B strong	B strong	0.000530477	B strong	1.71407e-07	B strong	-	-	-
13	32363233	A	T	13_32363233_A_T	18	Missense	FALSE	c.8031A>T	E2677D	-	-	-	-	1	B strong	3.63198e-09	B strong	0.0086311	B strong	B strong	1.24101e-06	B strong	3.40854e-08	B strong	-	-	-
13	32363233	A	G	13_32363233_A_G	18	Synonymous	FALSE	c.8031A>G	E2677E	-	-	-	-	1	B strong	1.41206e-10	B strong	0.0111558	B strong	B strong	1.84365e-07	B strong	5.18122e-08	B strong	-	-	-
[truncated: 5,065 more rows]
