# Supplementary material for: Combining multiplexed assays of variant effect for enhanced BRCA2 variant classification
Source: Nat Commun. 2026 Apr 9;17:4847. doi: 10.1038/s41467-026-71393-0 (PMC13223280; doi:10.1038/s41467-026-71393-0)
Supplement: Supplementary file 6 — Supplementary Data 2 [file 41467_2026_71393_MOESM6_ESM.xlsx]

## Sheet: Supplementary Data 2
Supplementary Data 2: ACMG classification of variants from "Integrated VarCall model".
																							ACMG/AMP rule-based framework~
Exon	GRCh38Location	REF	ALT	GRCh38 Annotation	EventType	c.	p.	HDR category^	ClinVar standards*	Replicate experiments	Posterior probability of "Integrated VarCall model"	Functional category of "Integrated VarCall model"	SpliceAI_pred_DS_AG	SpliceAI_pred_DS_AL	SpliceAI_pred_DS_DG	SpliceAI_pred_DS_DL	SpliceAI (=<0.1, >=0.2	BayesDel no AF score (=<0.18, >=0.3)	GnomADv4.1 non-UKBB exome AF	GnomADv4.1 genome AF	GnomADv4.1 exome fafmax_faf95_max	GnomADv4.1 genome fafmax_faf95_max	PVS1_VariableWeight	PVS1 point	PS1_Variable Weight (reason)	PS1 point	PS3/BS3	PM2_Supporting	PM3	PM5 (PTC)	PM5 point	PP3	PP4/BP5	PP4/BP5 point	BA1/BS1/BS1_Supporting	BS2	BP4	BP7 or BP7_Strong [RNA]	Total ACMG points without PS3/BS3	ACMG classification without PS3/BS3	Total ACMG points with PS3/BS3	ACMG classification with PS3/BS3	Final ACMG classification	Note	Discrepent variants between Huang et al., 2025 and Sahu et al., 2025
25	32394814	C	T	13_32394814_C_T	Nonsense	c.9382C>T	R3128*	-	P (ENIGMA)	5	1	P strong	0	0	0	0	no impact	0.577639	9.54341e-06	3.94342e-05	4.55e-06	6.284e-05	PVS1	8			4			PM5_Strong (PTC)	4		93655⁶	8					20	P	24	P	P
18	32363369	G	C	13_32363369_G_C	Missense	c.8167G>C	D2723H	abnormal	P (ENIGMA)	7	0.955844	P strong	0	0.01	0	0	no impact	0.579612	6.36175e-06	6.57125e-06	1.174e-05	NA					4		2			1	134563⁴; 6.68³;83344⁶	8					11	P	15	P	P		1
15	32356472	C	T	13_32356472_C_T	Nonsense	c.7480C>T	R2494*	-	P (ENIGMA)	5	0.999658	P strong	0.04	0.06	0	0	no impact	0.61701	2.06752e-05	1.31458e-05	8.35e-06	NA	PVS1	8			4			PM5_Strong (PTC)	4		3.35³; 703⁶	8					20	P	24	P	P
25	32394803	A	T	13_32394803_A_T	Missense	c.9371A>T	N3124I	abnormal	P (ENIGMA)	5	1	P strong	0	0	0	0	no impact	0.206098	3.18114e-06	6.59135e-06	3e-07	NA					4						36698864²; 12.97³; 175⁵; 687⁶	8					8	LP	12	P	P
18	32363190	A	T	13_32363190_A_T	Missense	c.7988A>T	E2663V	-	P (ENIGMA)	6	1	P strong	0	0.03	0.01	0	no impact	0.437172	0	0	5.76e-06	-	PVS1 [RNA]	8			4	1					233¹; 376⁶	8					17	P	21	P	P
25	32394726	C	G	13_32394726_C_G	Nonsense	c.9294C>G	Y3098*	-	P (ENIGMA)	5	0.999999	P strong	0	0	0	0	no impact	0.520981	3.18199e-06	1.97254e-05	3.1e-06	1.171e-05	PVS1	8			4			PM5_Strong (PTC)	4		2.25³; 229⁶	4					16	P	20	P	P
15	32356550	C	T	13_32356550_C_T	Nonsense	c.7558C>T	R2520*	-	P (ENIGMA)	5	1	P strong	0	0.07	0	0	no impact	0.588046	1.11326e-05	1.31403e-05	9.89e-06	8e-06	PVS1	8			4			PM5_Strong (PTC)	4		93.05³; 111⁶	4					16	P	20	P	P
23	32379913	G	A	13_32379913_G_A	Synonymous	c.9117G>A	P3039P	-	P (ENIGMA)	5	0.999748	P strong	0	0	0	0.89	impact	NA	4.77783e-06	6.57428e-06	1.32e-06	NA	PVS1 [RNA]	8	PS1_Supporting (within donor motif as P variant c.9117+2T>G)	1	4		4				146¹; 82⁶	4					17	P	21	P	P
17	32362675	T	C	13_32362675_T_C	Missense	c.7958T>C	L2653P	abnormal	P	5	0.0780239	B supporting	0	0	0	0	no impact	0.430019	0	0	1.94e-06	-					-1	1				1	24¹; 22⁶	4					6	LP	5	VUS	VUS (discordant)	Functional result is conflicting with ClinVar standards
15	32356526	C	T	13_32356526_C_T	Missense	c.7534C>T	L2512F	normal	B (ENIGMA)	5	0.00458698	B strong	0	0.05	0	0	no impact	0.0253346	7.95186e-05	5.2512e-05	0.00584149	2.258e-05					-4						20⁶; 0.014²; 0.3492³	-	-1	-1	-1		-3	LB	-7	B	B		1
22	32379440	C	T	13_32379440_C_T	Nonsense	c.8878C>T	Q2960*	-	P (ENIGMA)	5	1	P strong	0	0	0	0	no impact	0.274176	0	0	1.32e-06	-	PVS1	8			4	1		PM5_Strong (PTC)	4		18.6⁶	2					15	P	19	P	P
25	32394739	A	G	13_32394739_A_G	Missense	c.9307A>G	I3103V	-	-	5	9.3177e-12	B strong	0	0	0	0	no impact	-0.259592	0	0	7.2e-07	-					-4	1					0.88²; 18.5⁶	2			-1		2	VUS	-2	LB	LB
23	32379800	G	A	13_32379800_G_A	Missense	c.9004G>A	E3002K	-	P	5	0.999998	P strong	0.02	0.56	0	0	impact	0.353329	4.7724e-06	0	7.2e-07	-					4		2			1	7.65²; 0.66⁵; 9.7⁶	2					5	VUS	9	LP	LP
17	32362693	G	A	13_32362693_G_A	Missense	c.7976G>A	R2659K	-	P	5	0.999671	P strong	0	0	0	0.82	impact	0.228879	1.59062e-06	0	NA	-	PVS1 [RNA]	8			4						3339¹; 4.08³; 5.4⁶	2					10	P	14	P	P
17	32362591	G	T	13_32362591_G_T	Missense	c.7874G>T	R2625I	abnormal	-	5	0.999999	P strong	0	0.12	0	0	not informative	0.195907	0	0	NA	-					4	1					5.3⁶	2					3	VUS	7	LP	LP
24	32380095	G	T	13_32380095_G_T	Missense	c.9206G>T	C3069F	normal	-	5	1.17909e-07	B strong	0	0	0	0	no impact	-0.0838268	6.3625e-06	0	4.55e-06	-					-4						9.07²; 5.3⁶	2			-1		1	VUS	-3	LB	LB
15	32356499	G	A	13_32356499_G_A	Missense	c.7507G>A	V2503I	-	-	5	1.08133e-08	B strong	0.06	0	0	0	no impact	-0.338243	9.54226e-06	1.97081e-05	3.983e-05	1.918e-05					-4						4.8⁶	2			-1		1	VUS	-3	LB	LB
18	32363292	G	A	13_32363292_G_A	Missense	c.8090G>A	S2697N	normal	LB	6	1.39483e-07	B strong	0	0	0	0	no impact	-0.293606	3.1809e-05	4.6e-05	4.908e-05	6.818e-05					-4						4.3⁶; 0.047²	-	-1		-1		-2	LB	-6	LB	LB
17	32362539	C	G	13_32362539_C_G	Missense	c.7822C>G	P2608A	normal	-	5	2.07338e-10	B strong	0.01	0	0	0	no impact	0.100277	0	1.97257e-05	7.2e-07	1.171e-05					-4						3.5⁶	1			-1		0	VUS	-4	LB	LB
18	32363445	G	A	13_32363445_G_A	Missense	c.8243G>A	G2748D	abnormal	P (ENIGMA)	7	0.955003	P strong	0	0	0	0	no impact	0.488498	6.36179e-06	0	1.32e-06	-					4		2			1	2494¹; 3.3⁶	1					4	VUS	8	LP	LP		1
21	32376723	C	T	13_32376723_C_T	Missense	c.8686C>T	R2896C	normal	-	5	2.06074e-07	B strong	0	0	0	0	no impact	-0.219815	2.38563e-05	3.94089e-05	8.886e-05	0.00040806					-4						2.9⁶	1	-1		-1		-1	VUS	-5	LB	LB
17	32362672	T	G	13_32362672_T_G	Missense	c.7955T>G	V2652G	abnormal	-	5	1	P strong	0	0	0.01	0	no impact	0.414699	0	0	NA	-					4	1				1	2.7⁶	1					3	VUS	7	LP	LP
23	32379878	G	C	13_32379878_G_C	Missense	c.9082G>C	A3028P	abnormal	-	5	0.999166	P strong	0	0	0.05	0.01	no impact	-0.107768	3.18244e-06	0	1.94e-06	-					4		2				2.5⁶	1			-1		2	VUS	6	LP	LP
26	32396934	C	T	13_32396934_C_T	Missense	c.9538C>T	L3180F	-	-	5	1.84925e-08	B strong	0	0	0	0	no impact	0.129431	9.54353e-06	1.96962e-05	9.933e-05	0.00015695					-4						2.5⁶	1	-1		-1		-1	VUS	-5	LB	LB
18	32363526	T	C	13_32363526_T_C	Missense	c.8324T>C	M2775T	-	-	7	1.9203e-08	B strong	0	0	0.01	0	no impact	0.0232208	3.1817e-06	1.31401e-05	3e-07	8e-06					-4						2.4⁶; 0.47²	-			-1		-1	VUS	-5	LB	LB
18	32363382	C	G	13_32363382_C_G	Missense	c.8180C>G	A2727G	-	-	7	2.96776e-09	B strong	0	0	0	0	no impact	-0.0956758	3.18089e-06	0	1.94e-06	-					-4						2.2⁶	1			-1		0	VUS	-4	LB	LB
17	32362595	G	C	13_32362595_G_C	Missense	c.7878G>C	W2626C	-	P (ENIGMA)	5	1	P strong	0.01	0	0	0	no impact	0.483252	1.59042e-06	0	NA	-					4		4			1	48¹; 0.3418³: 0.47⁶	-					5	VUS	9	LP	LP
16	32357910	G	A	13_32357910_G_A	Missense	c.7786G>A	G2596R	abnormal	-	5	0.997173	P strong	0	0	0	0.05	no impact	0.454162	3.18126e-06	0	2.62e-06	-					4					1	0.45⁶	-1					0	VUS	4	VUS	VUS
19	32370425	T	C	13_32370425_T_C	Synonymous	c.8355T>C	P2785P	-	-	5	4.27954e-09	B strong	0	0	0	0	no impact	NA	3.18088e-06	0	2.62e-06	-					-4						0.43⁶	-1			-1	-1	-3	LB	-7	B	B
17	32362582	A	G	13_32362582_A_G	Missense	c.7865A>G	N2622S	-	-	5	0.999994	P strong	0.02	0.12	0	0	not informative	0.0706355	6.36169e-06	6.56599e-05	7.713e-05	0.00013013					4						2.17³; 0.43⁶	-	-1				-1	VUS	3	VUS	VUS
19	32370490	C	T	13_32370490_C_T	Missense	c.8420C>T	S2807L	-	-	5	0.0258252	B moderate	0.33	0.02	0	0	impact	0.0364493	1.27235e-05	3.2861e-05	9.89e-06	4.739e-05					-2					1	0.43⁶	-1					0	VUS	-2	LB	LB		1
20	32371054	A	G	13_32371054_A_G	Synonymous	c.8586A>G	L2862L	-	LB	5	2.3546e-05	B strong	0	0	0	0	no impact	NA	0	6.56832e-06	4.55e-06	NA					-4						0.37⁶	-1			-1	-1	-3	LB	-7	B	B		1
25	32394865	G	C	13_32394865_G_C	Missense	c.9433G>C	V3145L	-	B	5	0.000199968	B strong	0	0	0	0	no impact	-0.140413	1.11343e-05	1.31484e-05	1.83e-05	4.88e-06					-4						0.37⁶	-1		-4	-1		-6	LB	-10	B	B
16	32357807	G	A	13_32357807_G_A	Synonymous	c.7683G>A	Q2561Q	-	LB (ENIGMA)	5	2.03288e-09	B strong	0.02	0.01	0	0.04	no impact	NA	1.59066e-06	6.57289e-06	8.4e-07	NA					-4						0.36⁶	-1			-1	-1	-3	LB	-7	B	B
20	32371013	A	G	13_32371013_A_G	Missense	c.8545A>G	K2849E	normal	-	5	3.03023e-11	B strong	0	0	0	0	no impact	-0.0848533	7.95226e-06	1.31384e-05	4.55e-06	7.99e-06					-4						0.35⁶	-1			-1		-2	LB	-6	LB	LB
15	32356480	G	C	13_32356480_G_C	Missense	c.7488G>C	K2496N	-	-	5	0.00116574	B strong	0.1	0.01	0	0	no impact	-0.110184	0	6.57004e-06	8.35e-06	NA					-4						1.07²; 0.35⁶	-1			-1		-2	LB	-6	LB	LB
18	32363417	G	A	13_32363417_G_A	Missense	c.8215G>A	V2739I	-	LB	7	3.65448e-08	B strong	0	0	0	0	no impact	-0.25702	2.06757e-05	8.54207e-05	3e-07	0.00050298					-4						2.94²; 0.32⁶	-		-1	-1		-2	LB	-6	LB	LB
24	32380094	T	C	13_32380094_T_C	Missense	c.9205T>C	C3069R	normal	-	5	2.39904e-09	B strong	0	0	0	0	no impact	0.0862536	4.77184e-06	6.56806e-06	1.94e-06	NA					-4						0.31⁶	-1			-1		-2	LB	-6	LB	LB
17	32362589	T	C	13_32362589_T_C	Synonymous	c.7872T>C	Y2624Y	-	LB (ENIGMA)	5	5.38744e-12	B strong	0.14	0	0	0	not informative	NA	0	0	7.2e-07	-					-4	1					0.31⁶	-1					0	VUS	-4	LB	LB
15	32356542	C	G	13_32356542_C_G	Missense	c.7550C>G	T2517S	normal	-	5	0.000514133	B strong	0.09	0	0	0	no impact	-0.228114	0	0	8.4e-07	-					-4	1					0.3⁶	-1			-1		-1	VUS	-5	LB	LB
17	32362641	T	C	13_32362641_T_C	Missense	c.7924T>C	F2642L	-	-	5	4.93911e-09	B strong	0.02	0	0	0	no impact	0.0671774	0	0	7.2e-07	-					-4	1					0.28⁶	-1			-1		-1	VUS	-5	LB	LB
23	32379802	A	T	13_32379802_A_T	Missense	c.9006A>T	E3002D	-	-	5	0.000843882	B strong	0.35	0.06	0	0	impact	0.0556015	3.18159e-06	0	1.32e-06	-					-4					1	0.27⁶	-1					0	VUS	-4	LB	LB		1
18	32363417	G	T	13_32363417_G_T	Missense	c.8215G>T	V2739F	-	-	7	2.16189e-12	B strong	0	0	0	0	no impact	-0.209128	9.54262e-06	6.57082e-06	5.75e-06	NA					-4						0.26⁶	-1			-1		-2	LB	-6	LB	LB
18	32363485	T	G	13_32363485_T_G	Synonymous	c.8283T>G	S2761S	-	LB	7	7.56652e-08	B strong	0	0	0	0	no impact	NA	1.59052e-06	6.57022e-06	3e-07	NA					-4						0.25⁶	-1			-1	-1	-3	LB	-7	B	B
20	32370986	A	G	13_32370986_A_G	Missense	c.8518A>G	I2840V	-	-	5	5.32157e-05	B strong	0.01	0	0	0	no impact	-0.0997948	1.11334e-05	1.3142e-05	4.55e-06	NA					-4						0.93²; 0.25⁶	-			-1		-1	VUS	-5	LB	LB
22	32379326	A	G	13_32379326_A_G	Missense	c.8764A>G	S2922G	normal	B (ENIGMA)	5	1.61218e-11	B strong	0	0.04	0	0	no impact	0.00748598	6.36622e-06	1.31439e-05	8.1e-06	NA					-4						2.56³; 0.023²; 0.24⁶	-			-1		-1	VUS	-5	LB	LB
25	32394796	G	A	13_32394796_G_A	Missense	c.9364G>A	A3122T	-	LB	5	0.242721	VUS	0	0	0	0	no impact	0.111507	6.99859e-05	1.31467e-05	0.00036953	7.299e-05					0						1.64²; 0.24⁶	-	-1		-1		-2	LB	-2	LB	LB		1
24	32380098	C	T	13_32380098_C_T	Missense	c.9209C>T	S3070F	normal	-	5	2.78449e-08	B strong	0	0	0	0	no impact	-0.0345809	6.36258e-06	0	8.52e-06	-					-4						0.22⁶	-2		-4	-1		-7	B	-11	B	B
17	32362632	C	G	13_32362632_C_G	Missense	c.7915C>G	P2639A	normal	-	5	8.51953e-10	B strong	0	0	0	0	no impact	0.27669	3.18082e-06	0	1.94e-06	-					-4						0.59²; 0.003⁵; 0.22⁶	-					0	VUS	-4	LB	LB
20	32370998	G	A	13_32370998_G_A	Missense	c.8530G>A	E2844K	-	-	5	7.14644e-08	B strong	0	0.02	0	0	no impact	-0.0877382	5.72577e-05	6.5722e-06	0.00042065	NA					-4						0.22⁶	-2			-1		-3	LB	-7	B	B
21	32376751	A	G	13_32376751_A_G	Missense	c.8714A>G	Y2905C	normal	-	8	2.16024e-09	B strong	0	0	0	0	no impact	0.0264471	1.43138e-05	0	8.885e-05	-					-4						0.22⁶	-2			-1		-3	LB	-7	B	B		1
19	32370430	G	A	13_32370430_G_A	Missense	c.8360G>A	R2787H	normal	-	5	2.67817e-05	B strong	0.04	0.01	0	0	no impact	0.0115381	3.33999e-05	2.6313e-05	2.004e-05	NA					-4						1.71²; 0.21⁶	-			-1		-1	VUS	-5	LB	LB
24	32380085	C	T	13_32380085_C_T	Nonsense	c.9196C>T	Q3066*	-	P (ENIGMA)	5	0.999988	P strong	0	0	0	0	no impact	0.588046	4.77189e-06	0	1.94e-06	-	PVS1	8			4		4	PM5_Strong (PTC)	4		0.21⁶	-2					14	P	18	P	P
20	32371098	A	G	13_32371098_A_G	Missense	c.8630A>G	E2877G	-	-	5	1.39501e-10	B strong	0	0	0.01	0.02	no impact	-0.110884	4.77266e-06	0	1.583e-05	-					-4						0.21⁶	-2			-1		-3	LB	-7	B	B
25	32394839	T	C	13_32394839_T_C	Missense	c.9407T>C	L3136P	-	-	5	1.7074e-09	B strong	0	0	0	0	no impact	-0.0857021	1.59058e-06	1.31389e-05	2.374e-05	7.99e-06					-4						0.2⁶	-2			-1		-3	LB	-7	B	B
17	32362645	C	G	13_32362645_C_G	Missense	c.7928C>G	A2643G	normal	-	5	4.26731e-08	B strong	0	0	0.01	0.03	no impact	-0.0959263	6.36165e-06	1.31413e-05	1.213e-05	4.88e-06					-4						0.038²; 1.68e-6⁵; 0.2⁶	-2			-1		-3	LB	-7	B	B
23	32379828	T	C	13_32379828_T_C	Missense	c.9032T>C	L3011P	normal	-	5	3.16957e-10	B strong	0.13	0	0	0	not informative	0.334492	3.18177e-06	1.31373e-05	3e-07	4.88e-06					-4					1	0.2⁶	-2					-1	VUS	-5	LB	LB
21	32376699	C	T	13_32376699_C_T	Missense	c.8662C>T	R2888C	normal	B (ENIGMA)	8	9.18132e-08	B strong	0	0	0	0	no impact	-0.0801133	1.59044e-05	5.25838e-05	4.55e-06	4.765e-05					-4						0.000803¹; 0.19⁶	-2			-1	-4	-7	B	-11	B	B
15	32356455	G	A	13_32356455_G_A	Missense	c.7463G>A	R2488K	-	-	5	7.52253e-05	B strong	0	0	0	0	no impact	0.270689	1.27232e-05	0	1.746e-05	-					-4						2.08²; 0.19⁶	-					0	VUS	-4	LB	LB
19	32370486	T	C	13_32370486_T_C	Missense	c.8416T>C	S2806P	-	-	5	1.43308e-09	B strong	0	0.03	0	0	no impact	0.0307312	3.18081e-06	0	1.32e-06	-					-4						0.18⁶	-2			-1		-3	LB	-7	B	B
17	32362631	T	G	13_32362631_T_G	Missense	c.7914T>G	F2638L	-	-	5	1.73324e-07	B strong	0.03	0	0	0	no impact	0.115342	4.77125e-06	0	4.55e-06	-					-4						0.16⁶	-2			-1		-3	LB	-7	B	B
21	32376724	G	A	13_32376724_G_A	Missense	c.8687G>A	R2896H	-	B	5	2.03077e-07	B strong	0	0	0	0	no impact	-0.390107	1.27233e-05	6.57479e-06	6.092e-05	NA					-4						2.21²; 0.16⁶	-			-1		-1	VUS	-5	LB	LB
20	32370993	G	T	13_32370993_G_T	Missense	c.8525G>T	R2842L	hypomorph	-	5	0.757656	P strong	0	0.04	0	0	no impact	0.413258	7.95287e-06	0	3.1e-06	-					4					1	0.16⁶	-2					-1	VUS	3	VUS	VUS		1
18	32363444	G	A	13_32363444_G_A	Missense	c.8242G>A	G2748S	abnormal	-	7	0.987037	P strong	0	0	0	0	no impact	0.454479	3.1809e-06	0	7.41e-06	-					4					1	0.16⁶	-2					-1	VUS	3	VUS	VUS		1
18	32363329	T	C	13_32363329_T_C	Synonymous	c.8127T>C	S2709S	-	LB	6	2.50817e-09	B strong	0	0	0	0	no impact	NA	1.59047e-06	0	8.4e-07	-					-4						0.16⁶	-2			-1	-1	-4	LB	-8	B	B
18	32363505	T	A	13_32363505_T_A	Missense	c.8303T>A	L2768H	normal	-	7	1.42156e-07	B strong	0	0	0	0	no impact	0.189951	3.18134e-06	0	4.55e-06	-					-4						0.16⁶	-2					-2	LB	-6	LB	LB
16	32357907	G	T	13_32357907_G_T	Missense	c.7783G>T	A2595S	-	-	5	5.42643e-09	B strong	0	0	0.01	0	no impact	0.0532216	0	0	7.2e-07	-					-4	1					0.10²; 0.15⁶	-2			-1		-2	LB	-6	LB	LB
18	32363216	A	G	13_32363216_A_G	Missense	c.8014A>G	I2672V	normal	LB	6	6.43323e-10	B strong	0	0	0	0	no impact	-0.149128	1.11366e-05	6.56866e-06	9.89e-06	NA					-4						0.32²; 0.15⁶	-2			-1		-3	LB	-7	B	B
24	32380136	A	G	13_32380136_A_G	Missense	c.9247A>G	K3083E	-	-	5	0.000201952	B strong	0	0	0	0	no impact	0.0321042	1.27421e-05	3.28619e-05	5.31e-06	5.289e-05					-4						0.15⁶	-2			-1		-3	LB	-7	B	B		1
18	32363238	A	G	13_32363238_A_G	Missense	c.8036A>G	D2679G	normal	-	6	9.04792e-10	B strong	0	0	0	0	no impact	0.447987	1.43164e-05	3.28511e-05	8.861e-05	0.00012877					-4					1	0.64²; 0.15⁶	-	-1				0	VUS	-4	LB	LB
15	32356498	C	T	13_32356498_C_T	Synonymous	c.7506C>T	R2502R	-	LB (ENIGMA)	5	0.00133563	B strong	0.27	0.01	0	0	impact	NA	1.11326e-05	1.97099e-05	3.348e-05	1.919e-05					-4					1	0.14⁶	-2					-1	VUS	-5	LB	LB		1
25	32394809	A	G	13_32394809_A_G	Missense	c.9377A>G	Q3126R	normal	-	5	0.00356547	B strong	0	0	0	0	no impact	0.0474684	4.77171e-06	0	8.4e-07	-					-4						0.14⁶	-2			-1		-3	LB	-7	B	B		1
23	32379793	G	A	13_32379793_G_A	Synonymous	c.8997G>A	L2999L	-	LB (ENIGMA)	5	9.6108e-08	B strong	0.05	0.03	0	0	no impact	NA	1.27267e-05	0	5.76e-06	-					-4						0.14⁶	-2			-1	-1	-4	LB	-8	B	B		1
25	32394815	G	A	13_32394815_G_A	Missense	c.9383G>A	R3128Q	normal	-	5	5.63754e-09	B strong	0	0	0	0	no impact	-0.0653318	7.95315e-06	0	6.513e-05	-					-4						0.14⁶	-2			-1		-3	LB	-7	B	B
18	32363241	A	G	13_32363241_A_G	Missense	c.8039A>G	D2680G	normal	-	6	4.13477e-11	B strong	0	0	0	0	no impact	0.285282	3.18141e-06	0	5.75e-06	-					-4						0.84²; 0.13⁶	-					0	VUS	-4	LB	LB
15	32356590	C	G	13_32356590_C_G	Missense	c.7598C>G	S2533C	normal	-	5	4.45325e-09	B strong	0	0	0	0.02	no impact	-0.0923337	1.27236e-05	0	3.85e-06	-					-4						0.29²; 0.13⁶	-1			-1		-2	LB	-6	LB	LB
16	32357749	C	T	13_32357749_C_T	Missense	c.7625C>T	T2542M	-	-	5	4.77666e-08	B strong	0.08	0.01	0	0	no impact	-0.353105	6.36677e-06	6.58198e-06	4.56e-06	NA					-4						0.13⁶	-2			-1		-3	LB	-7	B	B
15	32356440	G	A	13_32356440_G_A	Missense	c.7448G>A	S2483N	-	LB	5	9.72558e-09	B strong	0.35	0.06	0	0	impact	-0.30509	3.33991e-05	1.97179e-05	1.747e-05	4.88e-06					-4					1	0.36²; 0.12⁶	-1					0	VUS	-4	LB	LB
16	32357875	G	A	13_32357875_G_A	Missense	c.7751G>A	G2584D	normal	-	5	4.93979e-06	B strong	0.01	0	0	0.09	no impact	0.37163	0	0	1.94e-06	-					-4	1				1	0.12⁶	-2					0	VUS	-4	LB	LB
25	32394734	T	G	13_32394734_T_G	Missense	c.9302T>G	L3101R	abnormal	-	5	1	P strong	0	0	0	0	no impact	0.317944	4.77245e-06	6.56823e-06	4.987e-05	NA					4		4			1	0.11⁶	-2					3	VUS	7	LP	LP
25	32394717	C	T	13_32394717_C_T	Synonymous	c.9285C>T	D3095D	-	LB (ENIGMA)	5	3.15949e-09	B strong	0	0	0	0	no impact	NA	2.86434e-05	1.97376e-05	0.0001182	6.816e-05					-4						0.1⁶	-2	-1		-1	-1	-5	LB	-9	B	B
24	32380085	C	G	13_32380085_C_G	Missense	c.9196C>G	Q3066E	-	-	5	2.20795e-08	B strong	0	0	0	0	no impact	-0.103532	0	0	NA	-					-4	1					0.1⁶	-2			-1		-2	LB	-6	LB	LB
18	32363213	G	T	13_32363213_G_T	Missense	c.8011G>T	A2671S	normal	-	6	3.26763e-07	B strong	0	0	0	0	no impact	0.0477868	1.59111e-06	0	7.31e-06	-					-4						1.28²; 0.1⁶	-			-1		-1	VUS	-5	LB	LB
26	32396938	T	G	13_32396938_T_G	Missense	c.9542T>G	M3181R	-	-	5	2.737e-09	B strong	0	0	0	0	no impact	-0.0497043	6.36223e-06	0	1.32e-06	-					-4						3.31²; 0.08⁶	-			-1		-1	VUS	-5	LB	LB
16	32357896	A	G	13_32357896_A_G	Missense	c.7772A>G	N2591S	-	-	5	2.23216e-09	B strong	0	0	0	0	no impact	-0.10824	1.59055e-06	0	NA	-					-4						0.076⁶	-2			-1		-3	LB	-7	B	B
26	32396905	A	G	13_32396905_A_G	Missense	c.9509A>G	D3170G	normal	B (ENIGMA)	5	8.66348e-12	B strong	0	0.01	0	0	no impact	0.00144961	6.36254e-06	6.57022e-06	6.52e-06	NA					-4						0.00129¹; 0.074⁶	-2			-1		-3	LB	-7	B	B
21	32376705	C	A	13_32376705_C_A	Missense	c.8668C>A	L2890I	-	-	8	3.55005e-09	B strong	0	0	0	0	no impact	-0.260306	2.06752e-05	1.31449e-05	4.351e-05	NA					-4						0.069⁶	-2			-1		-3	LB	-7	B	B
19	32370505	G	A	13_32370505_G_A	Missense	c.8435G>A	G2812E	hypomorph	-	5	0.0158652	B strong	0.01	0	0	0	no impact	0.492469	1.59043e-06	6.57168e-06	3.81e-06	NA					-4					1	0.065⁶	-2					-1	VUS	-5	LB	VUS (discordant)	Conflict with HDR	1
22	32379318	G	T	13_32379318_G_T	Missense	c.8756G>T	G2919V	-	-	5	9.07012e-08	B strong	0.03	0.02	0	0	no impact	-0.246321	1.11422e-05	1.9728e-05	7.41e-06	4.88e-06					-4						0.3228³; 0.063⁶	-1			-1		-2	LB	-6	LB	LB
20	32371041	A	G	13_32371041_A_G	Missense	c.8573A>G	Q2858R	normal	-	5	5.86471e-11	B strong	0	0	0	0	no impact	-0.0626761	2.54476e-05	1.9705e-05	1.914e-05	4.88e-06					-4						0.10²; 0.062⁶	-2			-1		-3	LB	-7	B	B
18	32363263	T	C	13_32363263_T_C	Synonymous	c.8061T>C	V2687V	-	LB (ENIGMA)	6	3.46911e-09	B strong	0	0	0	0	no impact	NA	6.36215e-06	6.56987e-06	2.54e-05	NA					-4						0.058⁶	-2			-1	-1	-4	LB	-8	B	B
18	32363187	C	A	13_32363187_C_A	Missense	c.7985C>A	T2662K	normal	-	6	8.26519e-08	B strong	0	0.04	0	0	no impact	-0.169572	9.55073e-06	0	1.663e-05	-					-4						0.62²; 0.057⁶	-			-1		-1	VUS	-5	LB	LB
16	32357774	A	T	13_32357774_A_T	Synonymous	c.7650A>T	I2550I	-	LB (ENIGMA)	5	1.50946e-08	B strong	0.33	0	0	0	impact	NA	3.18196e-06	0	7.31e-06	-					-4					1	0.051⁶	-2					-1	VUS	-5	LB	LB
22	32379514	A	G	13_32379514_A_G	Synonymous	c.8952A>G	S2984S	-	LB (ENIGMA)	5	7.68911e-10	B strong	0	0	0.01	0	no impact	NA	4.78379e-06	0	3.1e-06	-					-4						0.049⁶	-4			-1	-1	-6	LB	-10	B	B
25	32394785	T	C	13_32394785_T_C	Missense	c.9353T>C	M3118T	-	-	5	2.32048e-08	B strong	0	0	0	0	no impact	0.0246429	4.7718e-06	5.90784e-05	2.374e-05	9.539e-05					-4						1.22²; 0.047⁶	-	-1		-1		-2	LB	-6	LB	LB
18	32363188	G	A	13_32363188_G_A	Synonymous	c.7986G>A	T2662T	-	LB	6	6.66371e-07	B strong	0	0.01	0	0	no impact	NA	1.43249e-05	0	2.005e-05	-					-4						0.046⁶	-4			-1	-1	-6	LB	-10	B	B
25	32394703	G	A	13_32394703_G_A	Missense	c.9271G>A	V3091I	normal	-	5	4.65274e-12	B strong	0	0	0	0	no impact	-0.116012	1.43269e-05	2.63985e-05	5.31e-06	8.04e-06					-4						1.07²; 0.039⁶	-			-1		-1	VUS	-5	LB	LB
18	32363229	T	C	13_32363229_T_C	Missense	c.8027T>C	M2676T	normal	B	6	1.91586e-06	B strong	0.01	0	0	0	no impact	-0.212015	1.43173e-05	0	1.46e-05	-					-4						1.11²; 0.035⁶	-			-1		-1	VUS	-5	LB	LB
16	32357756	C	T	13_32357756_C_T	Synonymous	c.7632C>T	G2544G	-	LB (ENIGMA)	5	3.09029e-09	B strong	0.06	0.01	0	0	no impact	NA	6.36588e-06	6.57134e-06	2.62e-06	NA					-4						0.035⁶	-4			-1	-1	-6	LB	-10	B	B
24	32380018	A	G	13_32380018_A_G	Synonymous	c.9129A>G	E3043E	-	LB	5	0.0003729	B strong	0	0.21	0	0	impact	NA	0	0	5.31e-06	-					-4	1				1	0.031⁶	-4					-2	LB	-6	LB	LB
22	32379429	A	C	13_32379429_A_C	Missense	c.8867A>C	E2956A	-	-	5	1.84694e-10	B strong	0	0	0	0	no impact	-0.186341	4.77424e-06	1.31389e-05	2.377e-05	NA					-4						0.029⁶	-4			-1		-5	LB	-9	B	B
18	32363394	A	G	13_32363394_A_G	Missense	c.8192A>G	Q2731R	-	-	7	5.8092e-10	B strong	0.01	0	0	0	no impact	-0.0272237	6.36177e-06	0	8.52e-06	-					-4						0.028⁶	-4			-1		-5	LB	-9	B	B
20	32370960	T	C	13_32370960_T_C	Missense	c.8492T>C	M2831T	-	-	5	6.62053e-10	B strong	0	0	0	0	no impact	-0.0253071	1.59061e-06	0	2.62e-06	-					-4						0.028⁶	-4			-1		-5	LB	-9	B	B
20	32370983	T	C	13_32370983_T_C	Missense	c.8515T>C	Y2839H	-	-	5	0.000229737	B strong	0	0	0	0	no impact	-0.0799255	2.70389e-05	0	0.00014347	-					-4						0.99²; 0.028⁶	-4			-1		-5	LB	-9	B	B
23	32379902	C	G	13_32379902_C_G	Missense	c.9106C>G	Q3036E	-	-	5	2.55219e-05	B strong	0	0	0.12	0.06	not informative	-0.12896	9.55332e-06	1.31285e-05	8.21e-05	6.818e-05					-4						0.026⁶	-4	-1				-5	LB	-9	B	B
18	32363187	C	T	13_32363187_C_T	Missense	c.7985C>T	T2662M	normal	-	6	2.29793e-06	B strong	0	0.01	0	0	no impact	-0.231636	1.59179e-05	0	2.456e-05	-					-4						2.21²; 0.025⁶	-			-1		-1	VUS	-5	LB	LB
18	32363293	C	T	13_32363293_C_T	Synonymous	c.8091C>T	S2697S	-	LB (ENIGMA)	6	4.58973e-10	B strong	0	0	0	0	no impact	NA	1.43142e-05	1.31377e-05	5.75e-06	7.98e-06					-4						0.019⁶	-4			-1	-1	-6	LB	-10	B	B
19	32370487	C	T	13_32370487_C_T	Missense	c.8417C>T	S2806L	normal	-	5	0.000381898	B strong	0.12	0.02	0	0	not informative	0.0285831	0.000241742	5.90947e-05	0.00169605	0.0008245					-4						0.4667³; 0.019⁶	-1	-4				-5	LB	-9	B	B
21	32376734	A	G	13_32376734_A_G	Synonymous	c.8697A>G	Q2899Q	-	LB (ENIGMA)	8	2.53545e-11	B strong	0.28	0	0	0	impact	NA	1.59041e-06	0	2.455e-05	-					-4					1	0.018⁶	-4					-3	LB	-7	B	B
22	32379506	A	C	13_32379506_A_C	Missense	c.8944A>C	K2982Q	-	-	5	0.0513233	B moderate	0	0	0	0	no impact	-0.152531	2.23126e-05	6.56953e-06	5.414e-05	NA					-2						0.87²; 0.013⁶	-4			-1		-5	LB	-7	B	B		1
25	32394702	C	T	13_32394702_C_T	Synonymous	c.9270C>T	F3090F	-	LB (ENIGMA)	5	2.88574e-08	B strong	0	0	0	0	no impact	NA	7.95879e-06	1.97176e-05	1.093e-05	NA					-4						0.013⁶	-4		-4	-1	-1	-10	B	-14	B	B
25	32394857	A	G	13_32394857_A_G	Missense	c.9425A>G	D3142G	-	-	5	9.20668e-09	B strong	0	0	0	0	no impact	0.269282	1.11339e-05	1.97265e-05	8.1e-06	1.171e-05					-4						2.64²; 0.012⁶	-					0	VUS	-4	LB	LB
15	32356473	G	A	13_32356473_G_A	Missense	c.7481G>A	R2494Q	normal	-	5	2.43023e-05	B strong	0.04	0.06	0	0	no impact	0.0416641	9.54235e-06	0	6.092e-05	-					-4						0.000132332⁵; 0.011⁶	-4			-1		-5	LB	-9	B	B
25	32394865	G	A	13_32394865_G_A	Missense	c.9433G>A	V3145M	-	-	5	5.13677e-05	B strong	0	0	0	0	no impact	-0.241995	4.77186e-06	0	3.1e-06	-					-4						0.011⁶	-4			-1		-5	LB	-9	B	B
18	32363315	A	G	13_32363315_A_G	Missense	c.8113A>G	S2705G	-	-	6	2.10373e-12	B strong	0	0	0	0	no impact	-0.292557	1.7495e-05	3.28424e-05	2.285e-05	2.846e-05					-4						2.15²; 0.0085⁶	-	-1		-1		-2	LB	-6	LB	LB
18	32363313	C	T	13_32363313_C_T	Missense	c.8111C>T	S2704F	normal	-	6	6.66191e-05	B strong	0	0	0	0	no impact	0.0781939	3.02186e-05	1.97145e-05	1.213e-05	1.171e-05					-4						0.0083⁶	-4		-4	-1		-9	B	-13	B	B		1
24	32380131	T	C	13_32380131_T_C	Missense	c.9242T>C	V3081A	normal	-	5	2.52478e-05	B strong	0	0	0	0	no impact	0.107262	1.75269e-05	6.5703e-06	8.1e-06	NA					-4						0.014²; 0.0078⁶	-4			-1		-5	LB	-9	B	B
25	32394770	T	C	13_32394770_T_C	Missense	c.9338T>C	I3113T	normal	-	5	2.88751e-09	B strong	0	0	0	0	no impact	0.0676313	9.54362e-06	6.56978e-06	1.093e-05	NA					-4						0.88²; 0.0064⁶	-			-1		-1	VUS	-5	LB	LB
18	32363319	A	G	13_32363319_A_G	Missense	c.8117A>G	N2706S	-	B	6	3.66511e-08	B strong	0	0	0	0	no impact	-0.357356	5.24843e-05	3.93789e-05	0.00045291	0.00040767					-4						1.19²; 0.0057⁶	-4	-4		-1		-9	B	-13	B	B
15	32356476	T	C	13_32356476_T_C	Missense	c.7484T>C	I2495T	normal	-	5	1.37538e-12	B strong	0.01	0.03	0	0	no impact	0.0999603	1.59038e-05	6.56832e-06	2.37e-05	NA					-4						0.3859³; 0.0044⁶	-1			-1		-2	LB	-6	LB	LB
25	32394890	G	C	13_32394890_G_C	Missense	c.9458G>C	G3153A	-	-	5	2.84946e-10	B strong	0	0	0	0	no impact	-0.152556	2.06782e-05	2.62905e-05	3.459e-05	1.171e-05					-4						0.07²; 0.0038⁶	-2			-1		-3	LB	-7	B	B
15	32356557	C	T	13_32356557_C_T	Missense	c.7565C>T	S2522F	normal	-	5	9.44515e-10	B strong	0	0	0	0	no impact	0.333927	1.2723e-05	0	2.116e-05	-					-4					1	0.4579³; 0.0037⁶	-1					0	VUS	-4	LB	LB
25	32394858	T	C	13_32394858_T_C	Synonymous	c.9426T>C	D3142D	-	LB (ENIGMA)	5	2.21387e-08	B strong	0	0	0	0	no impact	NA	1.74963e-05	0	2.116e-05	-					-4						0.0035⁶	-4			-1	-1	-6	LB	-10	B	B
22	32379369	T	C	13_32379369_T_C	Missense	c.8807T>C	L2936S	-	-	5	2.39845e-09	B strong	0.04	0	0	0	no impact	-0.000437032	1.11386e-05	4.59982e-05	0.00016134	7.891e-05					-4						0.0033⁶	-4	-1		-1		-6	LB	-10	B	B
22	32379412	G	A	13_32379412_G_A	Synonymous	c.8850G>A	K2950K	-	LB (ENIGMA)	5	8.70409e-09	B strong	0	0	0	0	no impact	NA	1.43219e-05	3.94213e-05	1.627e-05	3.762e-05					-4						0.0032⁶	-4			-1	-1	-6	LB	-10	B	B
22	32379477	T	G	13_32379477_T_G	Missense	c.8915T>G	L2972W	normal	-	5	0.000198151	B strong	0	0	0	0	no impact	0.120889	3.02571e-05	6.57151e-06	1.093e-05	NA					-4						0.0027⁶	-8			-1		-9	B	-13	B	B
18	32363294	G	A	13_32363294_G_A	Missense	c.8092G>A	A2698T	-	-	6	2.83708e-11	B strong	0	0	0	0	no impact	-0.329467	4.29425e-05	4.59861e-05	0.00025237	7.876e-05					-4						0.0022⁶	-8	-1		-1		-10	B	-14	B	B
15	32356497	G	A	13_32356497_G_A	Missense	c.7505G>A	R2502H	normal	B (ENIGMA)	5	1.96469e-07	B strong	0	0	0	0	no impact	-0.356098	6.99763e-05	5.9083e-05	0.00017248	7.29e-05					-4						0.017²; 0.0022⁶	-4	-1		-1	-4	-10	B	-14	B	B
18	32363305	T	G	13_32363305_T_G	Synonymous	c.8103T>G	S2701S	-	LB (ENIGMA)	6	1.74375e-06	B strong	0	0	0	0	no impact	NA	1.59045e-05	0	1.746e-05	-					-4						0.0016⁶	-8		-4	-1	-1	-14	B	-18	B	B
17	32362645	C	T	13_32362645_C_T	Missense	c.7928C>T	A2643V	-	-	5	0.000127538	B strong	0	0	0	0.04	no impact	0.0955737	3.18082e-06	0	2.285e-05	-					-4						0.68²; 0.0013⁶	-			-1		-1	VUS	-5	LB	LB
16	32357836	A	G	13_32357836_A_G	Missense	c.7712A>G	E2571G	normal	-	5	1.25467e-05	B strong	0.02	0	0	0.14	not informative	0.198626	2.54493e-05	0.00016413	0.00034723	0.00037769					-4						0.0013⁶	-8	-4				-12	B	-16	B	B		1
16	32357767	A	G	13_32357767_A_G	Missense	c.7643A>G	H2548R	-	-	5	1.34804e-07	B strong	0	0.01	0	0	no impact	0.00431671	4.77321e-06	1.97104e-05	2.541e-05	1.17e-05					-4						0.85²; 0.0011⁶	-8			-1		-9	B	-13	B	B
15	32356513	A	G	13_32356513_A_G	Synonymous	c.7521A>G	P2507P	-	B (ENIGMA)	5	6.20161e-06	B strong	0.01	0.08	0	0	no impact	NA	1.43133e-05	6.56771e-06	0.00013578	NA					-4						0.00098⁶	-8			-1	-4	-13	B	-17	B	B
20	32370992	C	T	13_32370992_C_T	Missense	c.8524C>T	R2842C	-	-	5	0.999037	P strong	0	0.05	0	0	no impact	0.371621	1.43148e-05	6.58137e-06	4.092e-05	NA					4		8			1	0.00066⁶	-8					1	VUS	5	VUS	VUS
20	32370967	G	A	13_32370967_G_A	Synonymous	c.8499G>A	K2833K	-	LB (ENIGMA)	5	0.000620807	B strong	0	0.02	0	0	no impact	NA	1.59062e-05	0.00014452	0.00015445	0.00097286					-4						0.00062⁶	-8	-4		-1	-1	-14	B	-18	B	B		1
19	32370456	C	T	13_32370456_C_T	Missense	c.8386C>T	P2796S	-	LB	5	0.00522552	B strong	0.16	0.01	0	0	not informative	-0.202329	7.95211e-06	0	3.983e-05	-					-4						0.12²; 0.0006⁶	-2				-4	-6	LB	-10	B	B		1
20	32370973	A	G	13_32370973_A_G	Synonymous	c.8505A>G	S2835S	-	LB (ENIGMA)	5	1.4028e-06	B strong	0.01	0	0	0	no impact	NA	1.43153e-05	0	1.175e-05	-					-4						0.00047⁶	-8			-1	-1	-10	B	-14	B	B
16	32357883	C	T	13_32357883_C_T	Missense	c.7759C>T	L2587F	normal	LB	5	0.00013345	B strong	0	0	0	0.01	no impact	0.147986	4.61266e-05	1.31467e-05	4.786e-05	NA					-4						1.05²; 0.0074⁵; 0.00041⁶	-			-1		-1	VUS	-5	LB	LB
21	32376760	T	G	13_32376760_T_G	Missense	c.8723T>G	V2908G	normal	LB	8	3.16189e-11	B strong	0	0	0	0	no impact	0.2161	3.49905e-05	4.60187e-05	3.804e-05	4.766e-05					-4						0.003906¹; 0.00029⁶	-8	-1				-9	B	-13	B	B
23	32379768	G	A	13_32379768_G_A	Missense	c.8972G>A	R2991H	normal	B	5	5.7793e-10	B strong	0.04	0.11	0	0	not informative	-0.0287396	4.61356e-05	1.97366e-05	0.00020651	4.88e-06					-4						0.00028⁶	-8					-8	B	-12	B	B
19	32370491	G	A	13_32370491_G_A	Synonymous	c.8421G>A	S2807S	-	B (ENIGMA)	5	0.000133691	B strong	0.03	0.01	0	0	no impact	NA	0.000359434	5.91918e-05	0.00268008	0.00040846					-4						0.00022⁶	-8	-4		-1	-1	-14	B	-18	B	B		1
24	32380079	G	A	13_32380079_G_A	Missense	c.9190G>A	D3064N	-	B	5	2.17789e-13	B strong	0	0.05	0	0	no impact	-0.182537	1.43157e-05	1.31472e-05	4.525e-05	NA					-4						0.53²; 0.00013⁶	-			-1		-1	VUS	-5	LB	LB
23	32379881	G	A	13_32379881_G_A	Missense	c.9085G>A	A3029T	-	B	5	2.12691e-09	B strong	0	0	0	0.07	no impact	-0.0609786	7.31997e-05	1.97163e-05	1.94e-06	NA					-4						2.53²; 0.0001⁶	-			-1		-1	VUS	-5	LB	LB
18	32363356	T	C	13_32363356_T_C	Synonymous	c.8154T>C	I2718I	-	LB (ENIGMA)	6	5.40122e-09	B strong	0	0	0	0	no impact	NA	2.70375e-05	0.00017744	0.00022952	0.00041919					-4						0.000056⁶	-8	-4		-1	-1	-14	B	-18	B	B
19	32370426	G	A	13_32370426_G_A	Missense	c.8356G>A	A2786T	-	-	5	2.30161e-07	B strong	0.01	0	0	0	no impact	0.0903973	1.43143e-05	6.57566e-06	0.00011818	NA					-4						0.66²; 0.000035⁶	-			-1		-1	VUS	-5	LB	LB
25	32394707	A	G	13_32394707_A_G	Missense	c.9275A>G	Y3092C	normal	LB	5	4.42319e-09	B strong	0	0	0	0	no impact	0.387246	7.79713e-05	5.26177e-05	7.285e-05	2.262e-05					-4					1	0.0060¹; 0.0078²; 0.0085⁵; 0.000025⁶	-8	-1				-8	B	-12	B	B
24	32380123	C	T	13_32380123_C_T	Synonymous	c.9234C>T	V3078V	-	LB (ENIGMA)	5	2.66511e-09	B strong	0	0	0	0	no impact	NA	1.4325e-05	1.97239e-05	1.83e-05	1.171e-05					-4						0.284³; 0.000024⁶	-1			-1	-1	-3	LB	-7	B	B
24	32380064	A	G	13_32380064_A_G	Missense	c.9175A>G	K3059E	normal	B (ENIGMA)	5	1.52184e-08	B strong	0.06	0	0	0	no impact	-0.0541449	1.11343e-05	0	6.784e-05	-					-4						0.028²; 0.000012⁶	-4			-1		-5	LB	-9	B	B
23	32379912	C	T	13_32379912_C_T	Missense	c.9116C>T	P3039L	normal	B	5	2.6055e-05	B strong	0	0	0	0.08	no impact	-0.140976	6.37079e-05	5.25735e-05	7.13e-05	2.847e-05					-4						0.17²; 0.0000099⁶	-2	-1		-1		-4	LB	-8	B	B
23	32379900	A	C	13_32379900_A_C	Missense	c.9104A>C	Y3035S	normal	B	5	8.90954e-05	B strong	0	0	0.01	0	no impact	0.0653004	7.00314e-05	3.2836e-05	7.312e-05	2.846e-05					-4						0.0065²; 0.00048⁵; 0.0000067⁶	-4	-1		-1		-6	LB	-10	B	B		1
25	32394724	T	C	13_32394724_T_C	Missense	c.9292T>C	Y3098H	normal	B (ENIGMA)	5	7.65774e-08	B strong	0	0	0	0	no impact	-0.0713774	0.000256148	0.00026254	0.0007924	0.00055236					-4						0.000346¹; 0.0000063⁶	-8	-4		-1	-4	-17	B	-21	B	B
18	32363194	T	A	13_32363194_T_A	Synonymous	c.7992T>A	I2664I	-	LB (ENIGMA)	6	9.08654e-09	B strong	0	0.02	0	0	no impact	NA	3.02358e-05	1.31363e-05	3.804e-05	NA					-4						0.0000036⁶	-8			-1	-1	-10	B	-14	B	B
21	32376739	G	A	13_32376739_G_A	Missense	c.8702G>A	G2901D	normal	B	8	3.68134e-13	B strong	0	0	0	0	no impact	0.36916	2.86278e-05	3.94001e-05	0.00033347	0.00050281					-4					1	0.72²; 0.0000011⁶	-	-4				-3	LB	-7	B	B
23	32379883	G	A	13_32379883_G_A	Synonymous	c.9087G>A	A3029A	-	LB (ENIGMA)	5	4.98465e-09	B strong	0	0	0.01	0.12	not informative	NA	4.29801e-05	3.94789e-05	0.00014146	8.01e-06					-4						0.00000084⁶	-8					-8	B	-12	B	B
16	32357750	G	A	13_32357750_G_A	Synonymous	c.7626G>A	T2542T	-	B (ENIGMA)	5	1.91204e-08	B strong	0.02	0	0	0	no impact	NA	0.000289682	0.00214251	0.00754673	0.00655176					-4						0.00000027⁶	-8	-8		-1	-1	-18	B	-22	B	B
23	32379900	A	G	13_32379900_A_G	Missense	c.9104A>G	Y3035C	normal	-	5	7.16454e-10	B strong	0	0	0.01	0	no impact	0.0584384	1.90995e-05	2.62688e-05	7.599e-05	1.17e-05					-4						0.4528³; 0.00000016⁶	-1			-1		-2	LB	-6	LB	LB
21	32376731	G	A	13_32376731_G_A	Synonymous	c.8694G>A	L2898L	-	LB (ENIGMA)	8	1.05485e-07	B strong	0	0	0	0	no impact	NA	5.56658e-05	2.62919e-05	2.999e-05	1.972e-05					-4						0.000000073⁶	-8			-1	-1	-10	B	-14	B	B
15	32356514	G	A	13_32356514_G_A	Missense	c.7522G>A	G2508S	normal	-	5	1.22219e-08	B strong	0.11	0.08	0	0	not informative	0.352348	6.67956e-05	3.94161e-05	0.00084804	0.00050157					-4					1	0.000000043⁶	-8	-4				-11	B	-15	B	B
20	32370993	G	A	13_32370993_G_A	Missense	c.8525G>A	R2842H	-	B (ENIGMA)	5	0.000719203	B strong	0	0.05	0	0	no impact	0.412962	6.36229e-05	5.91405e-05	4.699e-05	6.828e-05					-4					1	0.000635¹; 0.000000027⁶	-8	-1				-8	B	-12	B	B
22	32379479	C	T	13_32379479_C_T	Missense	c.8917C>T	R2973C	normal	B (ENIGMA)	5	0.00102393	B strong	0	0	0	0.01	no impact	-0.1625	5.25595e-05	2.6321e-05	0.00011455	1.171e-05					-4						0.000176¹; 0.000000026⁶	-8			-1		-9	B	-13	B	B
25	32394843	T	G	13_32394843_T_G	Synonymous	c.9411T>G	T3137T	-	B (ENIGMA)	5	1.62349e-07	B strong	0	0	0	0	no impact	NA	0.000483536	0.00043368	4.525e-05	4.765e-05					-4						0.00000000029⁶	-8	-1		-1	-1	-11	B	-15	B	B
24	32380124	G	A	13_32380124_G_A	Missense	c.9235G>A	V3079I	normal	B (ENIGMA)	5	8.98569e-07	B strong	0	0	0	0	no impact	-0.245826	0.000141696	0.000933388	0.00199708	0.00264769					-4						0.000647¹; 0.00000000013	-8	-8		-1		-17	B	-21	B	B		1
22	32379480	G	A	13_32379480_G_A	Missense	c.8918G>A	R2973H	normal	-	5	5.9595e-05	B strong	0	0	0	0	no impact	-0.127562	3.18504e-05	3.2874e-05	7.312e-05	2.262e-05					-4						0.49²; 0.000000000096⁶	-	-1		-1		-2	LB	-6	LB	LB
18	32363196	A	G	13_32363196_A_G	Missense	c.7994A>G	D2665G	normal	B (ENIGMA)	6	1.21693e-09	B strong	0	0	0	0	no impact	0.339314	0.0002005	0.000479198	0.00044881	0.00208648					-4					1	0.0025¹; 6.1E-08²; 3.68E-14⁶	-4	-4				-7	B	-11	B	B
22	32379467	G	A	13_32379467_G_A	Missense	c.8905G>A	V2969M	normal	B (ENIGMA)	5	8.73249e-09	B strong	0	0	0	0	no impact	-0.178652	0.000280306	0.000177289	0.00023004	0.00013498					-4						0.000356¹; 8.48E-15⁶	-8	-4		-1	-4	-17	B	-21	B	B
15	32356496	C	T	13_32356496_C_T	Missense	c.7504C>T	R2502C	normal	-	5	2.86314e-12	B strong	0.1	0.01	0	0	no impact	-0.0526819	0.000146315	0.000866722	0.00240334	0.00260136					-4						21¹; 4.3²; 0.0102⁵; 1.01E-17⁶	-	-8		-1		-9	B	-13	B	B
20	32370971	T	C	13_32370971_T_C	Missense	c.8503T>C	S2835P	normal	B (ENIGMA)	5	3.39612e-08	B strong	0	0	0	0	no impact	-0.406996	0.000287894	0.00187224	0.00389554	0.0052249					-4						0.028²; 0⁶	-4	-8	-2	-1	-4	-19	B	-23	B	B
18	32363178	G	C	13_32363178_G_C	Canonical splice	c.7977-1G>C	NA	-	P (ENIGMA)	6	0.999964	P strong	0.11	0.95	0	0	impact	0.308409	1.59211e-06	6.57583e-06	8.4e-07	NA	PVS1 [RNA]	8	PS1_Supporting (within same acceptor dinucleotide as P variant c.7977-2A>G)	1	4						20246908²; 7.22³	2					11	P	15	P	P
22	32379316	G	A	13_32379316_G_A	Canonical splice	c.8755-1G>A	NA	-	P (ENIGMA)	5	0.999975	P strong	0.95	0.99	0	0	impact	0.337185	1.59193e-06	0	7.2e-07	-	PVS1 [RNA]	8	PS1_Supporting (within same acceptor dinucleotide as P variant c.8755-1G>C)	1	4						284²	4					13	P	17	P	P
21	32376796	G	A	13_32376796_G_A	Intronic	c.8754+5G>A	NA	-	LP	8	1	P strong	0	0	0.76	0.85	impact	NA	1.59099e-06	0	NA	-			PS1_Moderate (within donor motif as P variant c.8754+4A>G)	2	4					1	-	-					3	VUS	7	LP	LP
18	32363534	G	A	13_32363534_G_A	Canonical splice	c.8331+1G>A	NA	-	P	7	1	P strong	0	0	0.01	0.93	impact	0.41568	0	0	NA	-	PVS1_Strong [RNA]	4	PS1_Supporting (within same donor dinucleotide as P variant c.8331+2T>C)	1	4	1					2.79²	1					7	LP	11	P	P
19	32370401	G	T	13_32370401_G_T	Canonical splice	c.8332-1G>T	NA	-	P	5	0.994024	P strong	0.92	0.99	0	0	impact	0.384953	0	0	-	-	PVS1	8	PS1_Supporting (within same acceptor dinucleotide P variant c.8332-2A>G)	1	4	1					-	-					10	P	14	P	P
18	32363535	T	A	13_32363535_T_A	Canonical splice	c.8331+2T>A	NA	-	-	7	0.999998	P strong	0	0	0.03	0.93	impact	0.354947	0	0	NA	-	PVS1_Strong	4	PS1_Supporting (within same donor dinucleotide as P variant c.8331+1G>C)	1	4	1					-	-					6	LP	10	P	P
23	32379749	G	A	13_32379749_G_A	Canonical splice	c.8954-1G>A	NA	-	P	5	1	P strong	0.01	0.9	0	0	impact	0.207828	0	0	7.2e-07	-	PVS1	8	PS1_Supporing (within acceptor dinucleotide as P variant c.8954-5A>G)	1	4	1					-	-					10	P	14	P	P
16	32357930	G	A	13_32357930_G_A	Canonical splice	c.7805+1G>A	NA	-	P	5	0.99914	P strong	0	0	0.14	0.98	impact	0.407617	1.59081e-06	0	3e-07	-	PVS1 [RNA]	8	PS1_Supporting (within the same donor dinucleotide as P variant c.7805+2T>C)	1	4						-	-					9	LP	13	P	P
19	32370399	C	G	13_32370399_C_G	Intronic	c.8332-3C>G	NA	-	-	5	1	P strong	0.11	0.55	0	0	impact	NA	1.59087e-06	0	NA	-					4					1	-	-					1	VUS	5	VUS	VUS
23	32379745	A	G	13_32379745_A_G	Intronic	c.8954-5A>G	NA	-	P	5	1	P strong	0.85	0.64	0	0	impact	NA	0	0	-	-			PS1_Moderate (within acceptor motif as P variant c.8954-1G>A)	2	4	1				1	2.15²	1					5	VUS	9	LP	LP
19	32370561	T	C	13_32370561_T_C	Intronic	c.8487+4T>C	NA	-	-	5	4.96583e-10	B strong	0	0	0.01	0	no impact	NA	0	0	-	-					-4	1					0.24²	-1					0	VUS	-4	LB	LB
21	32376669	G	A	13_32376669_G_A	Canonical splice	c.8633-1G>A	NA	-	P	8	1	P strong	0.47	0.98	0	0	impact	0.0624177	0	0	-	-	PVS1	8	PS1_Supporting (within same acceptor dinucleotide as P variant c.8633-2A>G)	1	4	1					1.21²	-					10	P	14	P	P
21	32376666	T	A	13_32376666_T_A	Intronic	c.8633-4T>A	NA	-	-	8	2.61719e-09	B strong	0	0	0	0	no impact	NA	3.18132e-06	0	3e-07	-					-4						1.00²	-					0	VUS	-4	LB	LB
25	32394688	G	C	13_32394688_G_C	Canonical splice	c.9257-1G>C	NA	-	P	5	1	P strong	0.96	1	0	0	impact	0.0381406	0	0	-	-	PVS1_Supporting [RNA]	1	PS1_Supporting (within acceptor dinucleotide as P variant c.9257-2A>T)	1	4	1					55¹; 54²; 9.07³	2					5	VUS	9	LP	LP
22	32379315	A	G	13_32379315_A_G	Canonical splice	c.8755-2A>G	NA	-	LP	5	0.754893	P strong	0.75	0.99	0	0	impact	0.159408	0	0	-	-	PVS1	8	PS1_Supporting (within same acceptor dinucleotide as P variant c.8755-1G>A)	1	4	1					-	-					10	P	14	P	P		1
18	32363176	T	C	13_32363176_T_C	Intronic	c.7977-3T>C	NA	-	-	6	3.31988e-09	B strong	0.01	0	0	0	no impact	NA	0	0	-	-					-4	1					-	-					1	VUS	-3	LB	LB
24	32380002	T	C	13_32380002_T_C	Intronic	c.9118-5T>C	NA	-	-	5	6.2525e-11	B strong	0.01	0.1	0	0	no impact	NA	0	0	-	-					-4	1					-	-					1	VUS	-3	LB	LB
15	32356611	T	G	13_32356611_T_G	Canonical splice	c.7617+2T>G	NA	-	P (ENIGMA)	5	0.215534	VUS	0	0	0	0.98	impact	0.289492	1.59053e-06	0	NA	-	PVS1 [RNA]	8	PS1_Supporting (within the same donor dinucleotide P variant c.7617+1G>A)	1	0						3.75²	1					10	P	10	P	P		1
26	32396896	A	C	13_32396896_A_C	Canonical splice	c.9502-2A>C	NA	-	P	5	0.898502	P strong	0.5	0.98	0	0	impact	0.0770979	1.59069e-06	0	3e-07	-	PVS1 [RNA]	8			4						1.54²	-					8	LP	12	P	P
19	32370399	C	T	13_32370399_C_T	Intronic	c.8332-3C>T	NA	-	-	5	2.29027e-08	B strong	0	0	0	0	no impact	NA	0	0	-	-					-4	1					-	-					1	VUS	-3	LB	LB
25	32394685	C	T	13_32394685_C_T	Intronic	c.9257-4C>T	NA	-	-	5	7.02134e-08	B strong	0	0	0	0	no impact	NA	1.59498e-06	6.58311e-06	3e-07	NA					-4						-	-					0	VUS	-4	LB	LB
26	32396895	T	G	13_32396895_T_G	Intronic	c.9502-3T>G	NA	-	-	5	0.994222	P strong	0.11	0.5	0	0	impact	NA	0	0	NA	-					4	1				1	-	-					2	VUS	6	LP	LP
18	32363536	A	C	13_32363536_A_C	Intronic	c.8331+3A>C	NA	-	-	7	0.00431979	B strong	0	0	0.02	0.71	impact	NA	1.59116e-06	1.97125e-05	NA	1.92e-05					-4					1	-	-					1	VUS	-3	LB	LB		1
20	32370955	G	A	13_32370955_G_A	Canonical splice	c.8488-1G>A	NA	-	P (ENIGMA)	5	1	P strong	0.37	0.92	0	0	impact	0.311821	4.77204e-06	0	7.41e-06	-	PVS1_Supporting [RNA]	1	PS1_Supporting (within acceptor dinucleotide as P variant c.8488-2A>C)	1	4		4				4.21²	1					7	LP	11	P	P
24	32380005	A	G	13_32380005_A_G	Canonical splice	c.9118-2A>G	NA	-	P (ENIGMA)	5	0.999946	P strong	0.9	0.99	0	0	impact	0.0636456	2.06805e-05	1.31423e-05	NA	NA	PVS1 [RNA]	8	PS1_Supporting (within acceptor dinucleotide as P variant c.9118-2A>T)	1	4						5.56²	2					11	P	15	P	P
15	32356613	T	C	13_32356613_T_C	Intronic	c.7617+4T>C	NA	-	-	5	0.000226805	B strong	0	0	0	0	no impact	NA	4.77155e-06	6.56832e-06	8.4e-07	NA					-4						-	-					0	VUS	-4	LB	LB
19	32370560	A	G	13_32370560_A_G	Intronic	c.8487+3A>G	NA	-	LP	5	0.999898	P strong	0	0	0.01	0.56	impact	NA	1.59058e-06	0	3e-07	-					4		3			1	-	-					4	VUS	8	LP	LP
15	32356614	G	C	13_32356614_G_C	Intronic	c.7617+5G>C	NA	-	-	5	0.00883792	B strong	0	0	0	0.13	not informative	NA	0	0	NA	-					-4	1					-	-					1	VUS	-3	LB	LB
19	32370559	T	C	13_32370559_T_C	Canonical splice	c.8487+2T>C	NA	-	P	5	1	P strong	0	0	0.02	0.96	impact	0.30507	0	0	NA	-	PVS1 [RNA]	8	PS1_Supporting (within same donor dinucleotide as P variant c.8487+1G>A)	1	4	1					-	-					10	P	14	P	P
24	32380149	A	G	13_32380149_A_G	Intronic	c.9256+4A>G	NA	-	-	5	5.57743e-10	B strong	0	0	0.01	0.02	no impact	NA	3.21085e-06	0	7.2e-07	-					-4						-	-					0	VUS	-4	LB	LB
25	32394935	T	G	13_32394935_T_G	Canonical splice	c.9501+2T>G	NA	-	-	5	0.99995	P strong	0	0	0.62	0.99	impact	0.280963	0	0	NA	-	PVS1	8	PS1_Supporting (within donor dinucleotide as P variant c.9501+1G>T)	1	4	1					-	-					10	P	14	P	P
21	32376665	C	G	13_32376665_C_G	Intronic	c.8633-5C>G	NA	-	-	8	1.92849e-08	B strong	0	0.01	0	0	no impact	NA	0	0	NA	-					-4	1					-	-					1	VUS	-3	LB	LB
25	32394937	A	G	13_32394937_A_G	Intronic	c.9501+4A>G	NA	-	B	5	0.0236994	B moderate	0	0	0	0.01	no impact	NA	1.43189e-05	1.9706e-05	1.012e-05	1.171e-05					-2						0.0072²	-4				-4	-8	B	-10	B	B
19	32370562	G	T	13_32370562_G_T	Intronic	c.8487+5G>T	NA	-	-	5	1.40523e-07	B strong	0	0	0.01	0.08	no impact	NA	0	0	-	-					-4	1					-	-					1	VUS	-3	LB	LB
15	32356610	G	C	13_32356610_G_C	Canonical splice	c.7617+1G>C	NA	-	P	5	0.999704	P strong	0	0	0	0.98	impact	0.350952	0	0	-	-	PVS1	8	PS1_Supporting (within the same donor dinucleotide P variant c.7617+2T>G)	1	4	1					-	-					10	P	14	P	P
23	32379747	C	T	13_32379747_C_T	Intronic	c.8954-3C>T	NA	-	-	5	0.00594066	B strong	0	0.27	0	0	impact	NA	0	6.57194e-06	-	NA					-4					1	-	-					1	VUS	-3	LB	LB
24	32380148	A	G	13_32380148_A_G	Intronic	c.9256+3A>G	NA	-	-	5	2.50762e-08	B strong	0	0	0.01	0.02	no impact	NA	0	0	-	-					-4	1					-	-					1	VUS	-3	LB	LB		1
15	32356612	A	G	13_32356612_A_G	Intronic	c.7617+3A>G	NA	-	-	5	2.96908e-05	B strong	0	0	0.01	0.15	not informative	NA	1.59053e-06	0	NA	-					-4						-	-					0	VUS	-4	LB	LB
15	32356610	G	A	13_32356610_G_A	Canonical splice	c.7617+1G>A	NA	-	P (ENIGMA)	5	1	P strong	0	0	0	0.98	impact	0.404743	1.59053e-06	0	NA	-	PVS1 [RNA]	8	PS1_Supporting (within the same donor dinucleotide P variant c.7617+2T>G)	1	4						-	-					9	LP	13	P	P
18	32363535	T	C	13_32363535_T_C	Canonical splice	c.8331+2T>C	NA	-	P	7	0.999974	P strong	0	0	0.02	0.93	impact	0.309267	3.18208e-06	0	3e-07	-	PVS1_Strong [RNA]	4	PS1_Supporting (within same donor dinucleotide as P variant c.8331+1G>C)	1	4						0.19²	-2					3	VUS	7	LP	LP
15	32356424	A	G	13_32356424_A_G	Intronic	c.7436-4A>G	NA	-	LB	5	7.44753e-08	B strong	0.01	0.01	0	0	no impact	NA	1.9086e-05	6.57384e-06	4.908e-05	NA					-4						0.2651²	-1		-4			-5	LB	-9	B	B		1
25	32394936	A	T	13_32394936_A_T	Intronic	c.9501+3A>T	NA	-	B (ENIGMA)	5	0.0632915	B moderate	0	0	0.03	0.17	not informative	NA	0.000124094	7.226e-05	0.00010549	5.841e-05	PVS1 [RNA]	8			-2						9.419E-07²;0.0944³; 0.00014⁵	-2	-1				5	VUS	3	VUS	VUS
16	32357881	G	A	13_32357881_G_A	Nonsense	c.7757G>A	W2586*	-	P (ENIGMA)	5	1	P strong	0	0.01	0	0.03	no impact	0.61701	4.77166e-06	0	8.52e-06	-	PVS1	8			4			PM5_Strong (PTC)	4			-					12	P	16	P	P
16	32357888	A	T	13_32357888_A_T	Synonymous	c.7764A>T	I2588I	-	LB (ENIGMA)	5	1.17053e-08	B strong	0	0	0	0.01	no impact	NA	1.59057e-06	0	3.81e-06	-					-4						-	-			-1	-1	-2	LB	-6	LB	LB
23	32379823	T	G	13_32379823_T_G	Nonsense	c.9027T>G	Y3009*	-	P (ENIGMA)	5	0.999935	P strong	0	0.2	0	0	impact	0.588046	1.59084e-06	0	NA	-	PVS1	8			4			PM5_Strong (PTC)	4		-	-					12	P	16	P	P
15	32356601	C	T	13_32356601_C_T	Missense	c.7609C>T	H2537Y	-	-	5	0.000671798	B strong	0	0	0	0	no impact	-0.103532	0	0	-	-					-4	1					-	-			-1		0	VUS	-4	LB	LB
18	32363370	A	C	13_32363370_A_C	Missense	c.8168A>C	D2723A	abnormal	P (ENIGMA)	7	0.0582273	B moderate	0	0	0	0	no impact	0.575545	1.59044e-06	0	1.94e-06	-					-2					1	-	-					1	VUS	-1	VUS	VUS (discordant)	Functional result is conflicting with ClinVar standards	1
18	32363194	T	C	13_32363194_T_C	Synonymous	c.7992T>C	I2664I	-	LB (ENIGMA)	6	4.1217e-08	B strong	0.01	0	0	0	no impact	NA	1.59136e-06	0	2.62e-06	-					-4						-	-			-1	-1	-2	LB	-6	LB	LB
16	32357805	C	T	13_32357805_C_T	Nonsense	c.7681C>T	Q2561*	-	P (ENIGMA)	5	0.980582	P strong	0.03	0.02	0	0.23	impact	0.60222	1.59071e-06	0	NA	-	PVS1	8			4			PM5_Strong (PTC)	4		-	-					12	P	16	P	P
21	32376686	A	G	13_32376686_A_G	Synonymous	c.8649A>G	P2883P	-	LB (ENIGMA)	8	1.45556e-07	B strong	0	0	0	0	no impact	NA	1.59043e-06	0	NA	-					-4						-	-			-1	-1	-2	LB	-6	LB	LB
25	32394695	C	T	13_32394695_C_T	Missense	c.9263C>T	A3088V	normal	-	5	8.90298e-09	B strong	0	0	0	0	no impact	0.00246543	0	0	-	-					-4	1					0.23²	-1			-1		-1	VUS	-5	LB	LB
22	32379495	C	A	13_32379495_C_A	Nonsense	c.8933C>A	S2978*	-	P (ENIGMA)	5	0.999997	P strong	0	0	0	0.01	no impact	0.213952	1.60009e-06	0	3e-07	-	PVS1	8			4			PM5_Strong (PTC)	4		-	-					12	P	16	P	P
19	32370507	G	A	13_32370507_G_A	Missense	c.8437G>A	G2813R	-	-	5	1.43393e-08	B strong	0.02	0	0.01	0	no impact	0.4924	0	0	NA	-					-4	1				1	-	-					2	VUS	-2	LB	LB
16	32357785	G	A	13_32357785_G_A	Missense	c.7661G>A	S2554N	-	-	5	0.022158	B strong	0.03	0.07	0	0.03	no impact	-0.00540989	1.59092e-06	0	NA	-					-4						-	-			-1		-1	VUS	-5	LB	LB		1
15	32356442	C	T	13_32356442_C_T	Missense	c.7450C>T	L2484F	-	-	5	0.00176292	B strong	0.14	0.17	0	0	not informative	0.00325816	0	0	-	-					-4	1					-	-					1	VUS	-3	LB	LB		1
19	32370522	G	A	13_32370522_G_A	Missense	c.8452G>A	V2818I	-	-	5	0.000101197	B strong	0	0.03	0	0	no impact	-0.205222	4.77125e-06	6.57168e-06	6.094e-05	NA					-4						-	-			-1		-1	VUS	-5	LB	LB
18	32363269	T	A	13_32363269_T_A	Nonsense	c.8067T>A	C2689*	-	P (ENIGMA)	6	0.999998	P strong	0	0	0	0	no impact	0.588046	0	0	-	-	PVS1	8			4	1		PM5_Strong (PTC)	4		-	-					13	P	17	P	P
15	32356498	C	G	13_32356498_C_G	Synonymous	c.7506C>G	R2502R	-	LB (ENIGMA)	5	5.44427e-07	B strong	0	0.08	0	0	no impact	NA	6.36149e-06	2.62798e-05	NA	2.261e-05					-4						-	-			-1	-1	-2	LB	-6	LB	LB
20	32371091	G	T	13_32371091_G_T	Nonsense	c.8623G>T	E2875*	-	-	5	0.999992	P strong	0	0	0	0.12	not informative	0.507389	0	0	-	-	PVS1	8			4	1		PM5_Strong (PTC)	4		-	-					13	P	17	P	P
18	32363377	G	A	13_32363377_G_A	Nonsense	c.8175G>A	W2725*	-	P (ENIGMA)	7	0.999992	P strong	0	0	0	0	no impact	0.655873	0	0	-	-	PVS1	8			4	1		PM5_Strong (PTC)	4		-	-					13	P	17	P	P
22	32379322	T	G	13_32379322_T_G	Nonsense	c.8760T>G	Y2920*	-	P (ENIGMA)	5	1	P strong	0.06	0.07	0	0	no impact	0.577639	0	0	-	-	PVS1	8			4	1		PM5_Strong (PTC)	4		-	-					13	P	17	P	P
18	32363456	A	T	13_32363456_A_T	Missense	c.8254A>T	I2752F	-	-	7	9.0522e-13	B strong	0.01	0	0	0	no impact	0.0160653	3.18092e-06	0	3e-07	-					-4						0.35²	-1			-1		-2	LB	-6	LB	LB
23	32379893	A	C	13_32379893_A_C	Missense	c.9097A>C	T3033P	-	-	5	0.00121503	B strong	0	0	0.03	0	no impact	0.150526	1.59145e-06	0	NA	-					-4						0.97²	-			-1		-1	VUS	-5	LB	LB		1
19	32370463	C	T	13_32370463_C_T	Missense	c.8393C>T	P2798L	normal	-	5	7.80404e-08	B strong	0.04	0.02	0	0	no impact	0.136462	0	0	-	-					-4	1					-	-			-1		0	VUS	-4	LB	LB
22	32379318	G	C	13_32379318_G_C	Missense	c.8756G>C	G2919A	-	-	5	2.11481e-13	B strong	0	0	0	0	no impact	-0.385175	1.59174e-06	0	NA	-					-4						-	-			-1		-1	VUS	-5	LB	LB
19	32370415	G	C	13_32370415_G_C	Missense	c.8345G>C	S2782T	-	-	5	1.97656e-08	B strong	0	0.01	0	0	no impact	0.177502	1.59047e-06	0	3.85e-06	-					-4						-	-			-1		-1	VUS	-5	LB	LB
21	32376692	A	G	13_32376692_A_G	Synonymous	c.8655A>G	L2885L	-	LB	8	8.56966e-11	B strong	0	0	0	0	no impact	NA	0	0	-	-					-4	1					-	-			-1	-1	-1	VUS	-5	LB	LB
25	32394710	T	C	13_32394710_T_C	Missense	c.9278T>C	L3093S	-	-	5	0.324483	P supporting	0	0	0	0	no impact	0.25014	0	0	NA	-					1	1					-	-					1	VUS	2	VUS	VUS		1
18	32363367	C	G	13_32363367_C_G	Missense	c.8165C>G	T2722R	abnormal	P (ENIGMA)	7	0.992796	P strong	0	0.01	0	0	no impact	0.416125	0	0	-	-	PVS1_Strong [RNA]	4			4	1					93¹	4					9	LP	13	P	P
19	32370469	C	A	13_32370469_C_A	Missense	c.8399C>A	P2800H	normal	-	5	0.509593	P moderate	0	0.02	0	0	no impact	0.156173	0	0	-	-					2	1					-	-			-1		0	VUS	2	VUS	VUS (discordant)	Functional result is conflicting with HDR	1
24	32380016	G	T	13_32380016_G_T	Nonsense	c.9127G>T	E3043*	-	P (ENIGMA)	5	0.999994	P strong	0.41	0.03	0	0	impact	0.61701	1.59074e-06	0	NA	-	PVS1	8			4			PM5_Strong (PTC)	4		-	-					12	P	16	P	P
18	32363237	G	T	13_32363237_G_T	Missense	c.8035G>T	D2679Y	-	-	6	0.0116256	B strong	0	0	0.98	0	impact	0.456643	0	0	-	-	PVS1_Strong [RNA]	4			-4	1					4.76²	2					7	LP	3	VUS	VUS		1
18	32363242	C	G	13_32363242_C_G	Missense	c.8040C>G	D2680E	-	-	6	1.96718e-09	B strong	0	0	0	0	no impact	-0.0487729	3.18144e-06	6.57462e-06	8.35e-06	NA					-4						-	-			-1		-1	VUS	-5	LB	LB
18	32363440	A	C	13_32363440_A_C	Synonymous	c.8238A>C	T2746T	-	LB (ENIGMA)	7	5.16308e-08	B strong	0	0	0	0	no impact	NA	4.77133e-06	6.56953e-06	3e-07	NA					-4						-	-			-1	-1	-2	LB	-6	LB	LB
25	32394830	C	G	13_32394830_C_G	Nonsense	c.9398C>G	S3133*	-	P	5	1	P strong	0	0	0	0	no impact	0.460519	0	0	-	-	PVS1	8			4	1		PM5_Strong (PTC)	4		-	-					13	P	17	P	P
19	32370434	G	A	13_32370434_G_A	Nonsense	c.8364G>A	W2788*	-	P (ENIGMA)	5	0.99989	P strong	0.08	0	0	0	no impact	0.655873	0	0	-	-	PVS1	8			4	1		PM5_Strong (PTC)	4		-	-					13	P	17	P	P
23	32379827	C	G	13_32379827_C_G	Missense	c.9031C>G	L3011V	-	-	5	0.000307061	B strong	0	0.12	0	0	not informative	-0.0677431	3.18182e-06	0	8.4e-07	-					-4						-	-					0	VUS	-4	LB	LB		1
15	32356586	C	T	13_32356586_C_T	Missense	c.7594C>T	P2532S	-	-	5	5.65494e-08	B strong	0	0	0	0	no impact	0.170978	1.59044e-06	0	NA	-					-4						-	-			-1		-1	VUS	-5	LB	LB
19	32370433	G	A	13_32370433_G_A	Nonsense	c.8363G>A	W2788*	-	P (ENIGMA)	5	1	P strong	0.01	0.02	0	0	no impact	0.655873	1.59044e-06	0	NA	-	PVS1	8			4			PM5_Strong (PTC)	4		-	-					12	P	16	P	P
19	32370555	C	T	13_32370555_C_T	Nonsense	c.8485C>T	Q2829*	-	P (ENIGMA)	5	0.999998	P strong	0	0	0.02	0.16	not informative	0.652534	0	0	7.2e-07	-	PVS1	8			4	1		PM5_Strong (PTC)	4		-	-					13	P	17	P	P
25	32394886	G	A	13_32394886_G_A	Missense	c.9454G>A	E3152K	normal	B	5	0.441021	P supporting	0	0	0	0	no impact	0.0809196	2.86309e-05	0	0.00022385	-					1						3.22²	1			-1		0	VUS	1	VUS	VUS (discordant)	Functional result is conflicting with ClinVar standards and HDR	1
18	32363367	C	T	13_32363367_C_T	Missense	c.8165C>T	T2722I	abnormal	LP	7	0.973122	P strong	0	0.01	0	0	no impact	0.415752	1.59045e-06	0	NA	-					4					1	3.08²	1					2	VUS	6	LP	LP
23	32379898	G	C	13_32379898_G_C	Missense	c.9102G>C	Q3034H	normal	-	5	1.81532e-07	B strong	0	0	0	0.02	no impact	-0.0121514	0	6.56978e-06	NA	NA					-4						-	-			-1		-1	VUS	-5	LB	LB
16	32357905	A	G	13_32357905_A_G	Missense	c.7781A>G	K2594R	-	-	5	4.38374e-11	B strong	0	0	0	0.02	no impact	0.00656886	3.18113e-06	0	NA	-					-4						-	-			-1		-1	VUS	-5	LB	LB
21	32376701	T	C	13_32376701_T_C	Synonymous	c.8664T>C	R2888R	-	LB	8	1.74877e-05	B strong	0	0	0	0	no impact	NA	0	0	-	-					-4	1					-	-			-1	-1	-1	VUS	-5	LB	LB
18	32363390	G	C	13_32363390_G_C	Missense	c.8188G>C	A2730P	abnormal	-	7	1	P strong	0	0	0	0	no impact	0.375732	3.18088e-06	1.97244e-05	9.89e-06	1.921e-05					4					1	3.52³	1					2	VUS	6	LP	LP
22	32379327	G	A	13_32379327_G_A	Missense	c.8765G>A	S2922N	-	-	5	0.000866699	B strong	0	0.04	0	0	no impact	-0.134388	1.11404e-05	0	3.1e-06	-					-4						-	-			-1		-1	VUS	-5	LB	LB		1
16	32357862	C	T	13_32357862_C_T	Nonsense	c.7738C>T	Q2580*	-	P (ENIGMA)	5	1	P strong	0	0.01	0.18	0	not informative	0.634849	0	0	-	-	PVS1	8			4	1		PM5_Strong (PTC)	4		-	-					13	P	17	P	P
17	32362536	A	G	13_32362536_A_G	Missense	c.7819A>G	T2607A	-	-	5	2.57358e-05	B strong	0.01	0	0	0	no impact	0.175714	0	0	-	-					-4	1					-	-			-1		0	VUS	-4	LB	LB
22	32379367	G	A	13_32379367_G_A	Missense	c.8805G>A	M2935I	-	-	5	0.000126974	B strong	0	0.01	0	0	no impact	-0.270233	0	0	3e-07	-					-4	1					-	-			-1		0	VUS	-4	LB	LB
24	32380057	C	T	13_32380057_C_T	Synonymous	c.9168C>T	H3056H	-	LB	5	1.0108e-07	B strong	0	0.07	0	0	no impact	NA	4.77184e-06	0	7.2e-07	-					-4						-	-			-1	-1	-2	LB	-6	LB	LB
25	32394931	G	A	13_32394931_G_A	Missense	c.9499G>A	E3167K	-	-	5	3.66316e-10	B strong	0	0	0	0	no impact	-0.0220326	1.59093e-06	0	3e-07	-					-4						-	-			-1		-1	VUS	-5	LB	LB
25	32394717	C	G	13_32394717_C_G	Missense	c.9285C>G	D3095E	abnormal	P	5	1	P strong	0	0	0	0	no impact	0.341261	1.59129e-06	0	3e-07	-					4					1	23¹; 0.4291³	-					1	VUS	5	VUS	VUS
25	32394909	C	A	13_32394909_C_A	Missense	c.9477C>A	F3159L	-	-	5	1.24095e-06	B strong	0	0	0	0	no impact	-0.0158869	3.18145e-06	6.57168e-06	3e-07	NA					-4						1.40²	-			-1		-1	VUS	-5	LB	LB
18	32363205	G	A	13_32363205_G_A	Missense	c.8003G>A	R2668K	-	-	6	1.52135e-09	B strong	0	0.02	0	0	no impact	-0.0891357	0	0	-	-					-4	1					-	-			-1		0	VUS	-4	LB	LB
16	32357882	G	A	13_32357882_G_A	Nonsense	c.7758G>A	W2586*	-	P (ENIGMA)	5	1	P strong	0	0	0	0	no impact	0.60222	0	0	-	-	PVS1	8			4	1		PM5_Strong (PTC)	4		-	-					13	P	17	P	P
23	32379804	G	A	13_32379804_G_A	Missense	c.9008G>A	G3003E	abnormal	-	5	0.799742	P strong	0	0.13	0	0	not informative	0.351529	0	0	-	-					4	1	2			1	-	-					4	VUS	8	LP	LP		1
17	32362553	A	G	13_32362553_A_G	Synonymous	c.7836A>G	P2612P	-	-	5	1.4644e-08	B strong	0.02	0.05	0	0	no impact	NA	0	0	-	-					-4	1					-	-			-1	-1	-1	VUS	-5	LB	LB
17	32362650	A	T	13_32362650_A_T	Nonsense	c.7933A>T	R2645*	-	P (ENIGMA)	5	0.999789	P strong	0	0	0.01	0	no impact	0.512542	1.59041e-06	0	3e-07	-	PVS1	8			4			PM5_Strong (PTC)	4		-	-					12	P	16	P	P
21	32376687	T	C	13_32376687_T_C	Missense	c.8650T>C	Y2884H	-	-	8	1.0496e-09	B strong	0	0	0	0	no impact	-0.404868	0	0	NA	-					-4	1					-	-			-1		0	VUS	-4	LB	LB
24	32380099	T	C	13_32380099_T_C	Synonymous	c.9210T>C	S3070S	-	LB (ENIGMA)	5	1.30869e-06	B strong	0	0	0	0	no impact	NA	0	0	-	-					-4	1					-	-			-1	-1	-1	VUS	-5	LB	LB
17	32362681	A	G	13_32362681_A_G	Missense	c.7964A>G	Q2655R	hypomorph	-	5	3.77159e-07	B strong	0	0	0.02	0	no impact	0.247776	3.18098e-06	0	NA	-					-4		4				0.66²	-					4	VUS	0	VUS	VUS (discordant)	Conflict with HDR
23	32379818	A	G	13_32379818_A_G	Missense	c.9022A>G	I3008V	-	-	5	0.000105452	B strong	0.01	0	0	0	no impact	-0.189159	0	0	-	-					-4	1					-	-			-1		0	VUS	-4	LB	LB		1
22	32379390	A	T	13_32379390_A_T	Missense	c.8828A>T	Q2943L	-	-	5	1.76656e-07	B strong	0.01	0	0	0	no impact	-0.154078	0	0	-	-					-4	1					-	-			-1		0	VUS	-4	LB	LB
18	32363467	A	G	13_32363467_A_G	Synonymous	c.8265A>G	G2755G	-	LB	7	1.7706e-09	B strong	0	0	0	0	no impact	NA	0	0	-	-					-4	1					-	-			-1	-1	-1	VUS	-5	LB	LB
20	32371058	G	T	13_32371058_G_T	Missense	c.8590G>T	A2864S	-	-	5	4.97153e-05	B strong	0	0	0	0.02	no impact	-0.243705	0	6.5716e-06	-	NA					-4						-	-			-1		-1	VUS	-5	LB	LB
19	32370467	A	G	13_32370467_A_G	Synonymous	c.8397A>G	R2799R	-	LB	5	5.29225e-11	B strong	0.27	0	0	0	impact	NA	0	0	-	-					-4	1				1	-	-					2	VUS	-2	LB	LB
15	32356572	T	C	13_32356572_T_C	Missense	c.7580T>C	V2527A	normal	-	5	1.4021e-08	B strong	0	0	0.01	0	no impact	0.0793487	1.5904e-06	0	NA	-					-4						-	-			-1		-1	VUS	-5	LB	LB
19	32370528	G	A	13_32370528_G_A	Missense	c.8458G>A	V2820I	-	-	5	9.48032e-12	B strong	0	0.03	0	0	no impact	-0.281431	0	0	3e-07	-					-4	1					-	-			-1		0	VUS	-4	LB	LB
22	32379476	T	C	13_32379476_T_C	Synonymous	c.8914T>C	L2972L	-	LB	5	8.87624e-06	B strong	0	0	0	0	no impact	NA	0	0	NA	-					-4	1					-	-			-1	-1	-1	VUS	-5	LB	LB
26	32396908	T	A	13_32396908_T_A	Missense	c.9512T>A	I3171K	-	-	5	2.78598e-05	B strong	0	0	0	0	no impact	-0.122542	0	0	-	-					-4	1					-	-			-1		0	VUS	-4	LB	LB
25	32394726	C	A	13_32394726_C_A	Nonsense	c.9294C>A	Y3098*	-	P (ENIGMA)	5	0.999812	P strong	0	0	0	0	no impact	0.512542	1.59099e-06	0	NA	-	PVS1	8			4			PM5_Strong (PTC)	4		-	-					12	P	16	P	P		1
20	32371083	A	T	13_32371083_A_T	Missense	c.8615A>T	E2872V	-	-	5	5.06703e-05	B strong	0	0	0.22	0.07	impact	0.0152349	0	0	-	-					-4	1				1	-	-					2	VUS	-2	LB	LB
18	32363507	G	C	13_32363507_G_C	Missense	c.8305G>C	E2769Q	normal	-	7	0.997839	P strong	0	0	0	0.01	no impact	0.170081	0	0	NA	-					4	1					-	-			-1		0	VUS	4	VUS	VUS (discordant)	Functional result is conflicting with HDR	1
22	32379396	A	G	13_32379396_A_G	Missense	c.8834A>G	Q2945R	-	-	5	2.64518e-10	B strong	0	0	0	0	no impact	-0.123555	9.54733e-06	0	1.627e-05	-					-4						1.93²	-			-1		-1	VUS	-5	LB	LB
25	32394813	G	A	13_32394813_G_A	Nonsense	c.9381G>A	W3127*	-	P (ENIGMA)	5	1	P strong	0	0	0	0	no impact	0.60222	0	0	-	-	PVS1	8			4	1		PM5_Strong (PTC)	4		-	-					13	P	17	P	P
22	32379330	A	G	13_32379330_A_G	Missense	c.8768A>G	E2923G	-	-	5	1.26095e-07	B strong	0.01	0.01	0	0	no impact	-0.112981	0	0	-	-					-4	1					-	-			-1		0	VUS	-4	LB	LB
16	32357879	A	G	13_32357879_A_G	Synonymous	c.7755A>G	G2585G	-	LB	5	2.04122e-08	B strong	0	0.01	0.32	0.16	impact	NA	3.18112e-06	0	8.35e-06	-					-4					1	-	-					1	VUS	-3	LB	LB
25	32394812	G	A	13_32394812_G_A	Nonsense	c.9380G>A	W3127*	-	P (ENIGMA)	5	0.999998	P strong	0	0	0	0	no impact	0.634849	0	0	3e-07	-	PVS1	8			4	1		PM5_Strong (PTC)	4		-	-					13	P	17	P	P
25	32394716	A	G	13_32394716_A_G	Missense	c.9284A>G	D3095G	abnormal	-	5	0.98872	P strong	0	0	0	0	no impact	0.201105	0	0	-	-					4	1					-	-					1	VUS	5	VUS	VUS		1
26	32396954	A	G	13_32396954_A_G	Synonymous	c.9558A>G	A3186A	-	LB (ENIGMA)	5	5.34966e-09	B strong	0	0	0	0	no impact	NA	0	0	-	-					-4	1					-	-			-1	-1	-1	VUS	-5	LB	LB
21	32376679	C	T	13_32376679_C_T	Missense	c.8642C>T	T2881I	-	-	8	2.71825e-05	B strong	0.02	0	0	0	no impact	-0.245768	0	0	-	-					-4	1					-	-			-1		0	VUS	-4	LB	LB		1
25	32394828	A	G	13_32394828_A_G	Synonymous	c.9396A>G	K3132K	-	LB (ENIGMA)	5	1.91183e-07	B strong	0	0	0	0	no impact	NA	1.59056e-05	6.56478e-06	0.00016125	NA					-4						-	-			-1	-1	-2	LB	-6	LB	LB
22	32379387	C	A	13_32379387_C_A	Missense	c.8825C>A	A2942D	normal	-	5	6.30575e-05	B strong	0.01	0	0	0	no impact	0.0313361	1.59122e-06	1.3151e-05	NA	8.01e-06					-4						-	-			-1		-1	VUS	-5	LB	LB
18	32363320	T	C	13_32363320_T_C	Synonymous	c.8118T>C	N2706N	-	LB (ENIGMA)	6	5.24917e-07	B strong	0	0	0	0	no impact	NA	3.18087e-06	0	NA	-					-4						-	-			-1	-1	-2	LB	-6	LB	LB		1
19	32370477	C	T	13_32370477_C_T	Synonymous	c.8407C>T	L2803L	-	LB	5	1.62126e-06	B strong	0.08	0.01	0	0	no impact	NA	0	0	-	-					-4	1					-	-			-1	-1	-1	VUS	-5	LB	LB
17	32362553	A	C	13_32362553_A_C	Synonymous	c.7836A>C	P2612P	-	LB (ENIGMA)	5	6.18922e-09	B strong	0	0.01	0	0	no impact	NA	1.59046e-06	0	3.1e-06	-					-4						-	-			-1	-1	-2	LB	-6	LB	LB
24	32380117	A	G	13_32380117_A_G	Synonymous	c.9228A>G	G3076G	-	-	5	8.66245e-10	B strong	0	0	0.02	0	no impact	NA	0	0	-	-					-4	1					-	-			-1	-1	-1	VUS	-5	LB	LB
19	32370449	A	G	13_32370449_A_G	Synonymous	c.8379A>G	G2793G	-	LB (ENIGMA)	5	5.11464e-08	B strong	0.03	0.05	0	0	no impact	NA	1.59043e-06	0	3.85e-06	-					-4						-	-			-1	-1	-2	LB	-6	LB	LB
25	32394830	C	T	13_32394830_C_T	Missense	c.9398C>T	S3133L	-	-	5	5.68138e-09	B strong	0	0	0	0	no impact	0.0386483	1.59058e-06	0	NA	-					-4						-	-			-1		-1	VUS	-5	LB	LB
22	32379368	T	A	13_32379368_T_A	Missense	c.8806T>A	L2936M	-	-	5	8.52794e-10	B strong	0.02	0	0	0	no impact	-0.28097	0	0	-	-					-4	1					-	-			-1		0	VUS	-4	LB	LB
16	32357859	A	G	13_32357859_A_G	Missense	c.7735A>G	I2579V	-	-	5	2.86221e-10	B strong	0	0	0	0.02	no impact	-0.189708	0	0	-	-					-4	1					-	-			-1		0	VUS	-4	LB	LB
20	32370975	C	G	13_32370975_C_G	Missense	c.8507C>G	S2836C	-	-	5	0.000274358	B strong	0	0.01	0	0	no impact	-0.0959657	0	6.57739e-06	-	NA					-4						0.20²	-2			-1		-3	LB	-7	B	B		1
18	32363336	G	A	13_32363336_G_A	Missense	c.8134G>A	D2712N	normal	-	6	5.73446e-09	B strong	0	0	0	0	no impact	-0.203302	9.54268e-06	2.62857e-05	1.94e-06	1.972e-05					-4						0.99²	-			-1		-1	VUS	-5	LB	LB
17	32362600	T	C	13_32362600_T_C	Missense	c.7883T>C	I2628T	normal	-	5	1.10323e-09	B strong	0.02	0	0	0	no impact	0.298881	3.18081e-06	0	7.2e-07	-					-4						2.03²	-					0	VUS	-4	LB	LB
17	32362574	G	A	13_32362574_G_A	Nonsense	c.7857G>A	W2619*	-	P (ENIGMA)	5	0.999946	P strong	0	0.1	0	0	no impact	0.60222	0	0	-	-	PVS1	8			4	1		PM5_Strong (PTC)	4		-	-					13	P	17	P	P
17	32362581	A	C	13_32362581_A_C	Missense	c.7864A>C	N2622H	normal	-	5	0.000277856	B strong	0.08	0	0	0	no impact	0.177593	0	0	-	-					-4	1					-	-			-1		0	VUS	-4	LB	LB
24	32380084	T	A	13_32380084_T_A	Missense	c.9195T>A	F3065L	-	-	5	2.67122e-10	B strong	0	0	0	0	no impact	-0.0614411	1.59062e-06	0	NA	-					-4						-	-			-1		-1	VUS	-5	LB	LB
15	32356597	T	G	13_32356597_T_G	Missense	c.7605T>G	C2535W	-	-	5	2.66227e-09	B strong	0	0	0	0	no impact	0.00499271	3.18088e-06	0	7.2e-07	-					-4						-	-			-1		-1	VUS	-5	LB	LB
20	32371059	C	G	13_32371059_C_G	Missense	c.8591C>G	A2864G	-	-	5	7.49677e-05	B strong	0	0	0	0	no impact	-0.245831	1.59055e-06	6.57877e-06	NA	NA					-4						-	-			-1		-1	VUS	-5	LB	LB
18	32363204	A	T	13_32363204_A_T	Nonsense	c.8002A>T	R2668*	-	P (ENIGMA)	6	1	P strong	0	0	0	0	no impact	0.566539	1.59117e-06	0	NA	-	PVS1	8			4			PM5_Strong (PTC)	4		-	-					12	P	16	P	P
16	32357763	A	G	13_32357763_A_G	Missense	c.7639A>G	K2547E	-	-	5	9.04919e-08	B strong	0	0.05	0	0	no impact	-0.161105	0	0	8.4e-07	-					-4	1					0.67²	-			-1		0	VUS	-4	LB	LB
17	32362623	T	G	13_32362623_T_G	Missense	c.7906T>G	C2636G	-	-	5	2.32775e-09	B strong	0.01	0	0.01	0	no impact	-0.148011	0	0	-	-					-4	1					-	-			-1		0	VUS	-4	LB	LB
15	32356544	C	G	13_32356544_C_G	Missense	c.7552C>G	L2518V	normal	-	5	1.33619e-07	B strong	0.02	0	0	0	no impact	-0.293551	0	0	-	-					-4	1					-	-			-1		0	VUS	-4	LB	LB
17	32362664	A	G	13_32362664_A_G	Synonymous	c.7947A>G	P2649P	-	LB (ENIGMA)	5	1.13006e-07	B strong	0	0	0.03	0	no impact	NA	0	2.62771e-05	-	3.248e-05					-4						-	-			-1	-1	-2	LB	-6	LB	LB
23	32379757	G	T	13_32379757_G_T	Synonymous	c.8961G>T	L2987L	-	-	5	0.00224019	B strong	0.04	0.25	0	0	impact	NA	0	0	-	-					-4	1				1	-	-					2	VUS	-2	LB	LB		1
18	32363500	A	G	13_32363500_A_G	Synonymous	c.8298A>G	T2766T	-	LB (ENIGMA)	7	1.59141e-09	B strong	0	0	0.01	0.01	no impact	NA	3.18127e-06	1.31447e-05	3.1e-06	4.88e-06					-4						-	-			-1	-1	-2	LB	-6	LB	LB
18	32363280	T	C	13_32363280_T_C	Missense	c.8078T>C	I2693T	-	-	6	1.42988e-08	B strong	0	0	0	0	no impact	0.07904	1.59046e-06	6.56996e-06	NA	NA					-4						-	-			-1		-1	VUS	-5	LB	LB
23	32379895	T	C	13_32379895_T_C	Synonymous	c.9099T>C	T3033T	-	LB (ENIGMA)	5	1.87909e-09	B strong	0	0	0.02	0	no impact	NA	0	0	-	-					-4	1					-	-			-1	-1	-1	VUS	-5	LB	LB
21	32376772	C	G	13_32376772_C_G	Missense	c.8735C>G	A2912G	-	-	8	6.3165e-09	B strong	0	0	0	0	no impact	-0.322531	0	0	-	-					-4	1					-	-			-1		0	VUS	-4	LB	LB
25	32394786	G	A	13_32394786_G_A	Missense	c.9354G>A	M3118I	-	-	5	1.57977e-08	B strong	0	0	0	0	no impact	-0.140313	3.18119e-06	6.57237e-06	3e-07	NA					-4						1.20²	-			-1		-1	VUS	-5	LB	LB
23	32379762	T	A	13_32379762_T_A	Missense	c.8966T>A	I2989N	-	-	5	2.52966e-05	B strong	0.01	0.03	0	0	no impact	0.00736757	0	0	-	-					-4	1					-	-			-1		0	VUS	-4	LB	LB		1
16	32357866	T	G	13_32357866_T_G	Missense	c.7742T>G	L2581W	hypomorph	-	5	0.765603	P strong	0	0.01	0.15	0	not informative	0.211974	0	0	-	-					4	1					-	-					1	VUS	5	VUS	VUS		1
16	32357891	C	T	13_32357891_C_T	Synonymous	c.7767C>T	P2589P	-	-	5	2.05127e-06	B strong	0	0	0	0	no impact	NA	0	6.57307e-06	7.2e-07	NA					-4						-	-			-1	-1	-2	LB	-6	LB	LB
21	32376709	C	G	13_32376709_C_G	Missense	c.8672C>G	T2891R	-	-	8	1.92824e-09	B strong	0	0	0	0	no impact	-0.0611632	3.18082e-06	0	3e-07	-					-4						-	-			-1		-1	VUS	-5	LB	LB
21	32376732	C	T	13_32376732_C_T	Nonsense	c.8695C>T	Q2899*	-	P (ENIGMA)	8	1	P strong	0	0	0	0	no impact	0.652534	1.59043e-06	0	NA	-	PVS1	8			4			PM5_Supporting (PTC)	1		-	-					9	LP	13	P	P
25	32394713	C	T	13_32394713_C_T	Missense	c.9281C>T	S3094L	-	-	5	5.07665e-05	B strong	0	0	0	0	no impact	0.144803	0	0	-	-					-4	1					-	-			-1		0	VUS	-4	LB	LB		1
16	32357849	T	C	13_32357849_T_C	Synonymous	c.7725T>C	T2575T	-	LB	5	1.87325e-10	B strong	0.02	0	0	0.09	no impact	NA	1.59055e-06	0	NA	-					-4						-	-			-1	-1	-2	LB	-6	LB	LB
19	32370552	A	G	13_32370552_A_G	Missense	c.8482A>G	I2828V	-	-	5	6.9092e-09	B strong	0	0	0	0	no impact	-0.316495	7.95251e-06	0	1.32e-06	-					-4						-	-			-1		-1	VUS	-5	LB	LB
18	32363413	A	T	13_32363413_A_T	Missense	c.8211A>T	L2737F	-	-	7	4.48385e-11	B strong	0.13	0	0	0	not informative	-0.261663	0	0	-	-					-4	1					-	-					1	VUS	-3	LB	LB
23	32379759	G	A	13_32379759_G_A	Missense	c.8963G>A	S2988N	-	-	5	1.71674e-09	B strong	0.01	0.03	0	0	no impact	-0.267582	3.18175e-06	0	5.77e-06	-					-4						-	-			-1		-1	VUS	-5	LB	LB
18	32363286	C	T	13_32363286_C_T	Missense	c.8084C>T	S2695L	normal	-	6	0.00613761	B strong	0	0	0	0	no impact	0.0608273	3.18093e-06	0	3.1e-06	-					-4						0.91²	-			-1		-1	VUS	-5	LB	LB		1
19	32370546	T	C	13_32370546_T_C	Missense	c.8476T>C	Y2826H	-	-	5	6.27966e-09	B strong	0.03	0	0.01	0	no impact	0.126989	0	0	-	-					-4	1					-	-			-1		0	VUS	-4	LB	LB
18	32363326	T	G	13_32363326_T_G	Synonymous	c.8124T>G	T2708T	-	LB (ENIGMA)	6	6.63731e-07	B strong	0	0	0	0	no impact	NA	1.74949e-05	0	5.31e-06	-					-4						-	-			-1	-1	-2	LB	-6	LB	LB		1
18	32363407	C	T	13_32363407_C_T	Synonymous	c.8205C>T	P2735P	-	LB	7	7.69182e-09	B strong	0	0	0	0	no impact	NA	0	6.57376e-06	-	NA					-4						-	-			-1	-1	-2	LB	-6	LB	LB
22	32379358	C	T	13_32379358_C_T	Synonymous	c.8796C>T	H2932H	-	LB	5	3.55127e-09	B strong	0	0.02	0	0	no impact	NA	1.59123e-06	0	3e-07	-					-4						-	-			-1	-1	-2	LB	-6	LB	LB
25	32394904	A	G	13_32394904_A_G	Missense	c.9472A>G	T3158A	-	-	5	1.05862e-09	B strong	0	0	0	0	no impact	-0.102573	6.36258e-06	6.56987e-06	1.32e-06	NA					-4						-	-			-1		-1	VUS	-5	LB	LB
22	32379334	G	A	13_32379334_G_A	Synonymous	c.8772G>A	E2924E	-	LB (ENIGMA)	5	4.06145e-05	B strong	0	0	0	0	no impact	NA	0	6.5741e-06	-	NA					-4						-	-			-1	-1	-2	LB	-6	LB	LB		1
19	32370517	G	A	13_32370517_G_A	Missense	c.8447G>A	G2816D	normal	-	5	2.50028e-05	B strong	0.01	0	0	0	no impact	0.219406	0	0	-	-					-4	1					-	-					1	VUS	-3	LB	LB
17	32362671	G	A	13_32362671_G_A	Missense	c.7954G>A	V2652M	hypomorph	-	5	0.0994679	B supporting	0	0	0.03	0	no impact	0.228446	3.18089e-06	0	NA	-					-1						-	-					0	VUS	-1	VUS	VUS (discordant)	Conflict with HDR	1
18	32363348	G	C	13_32363348_G_C	Missense	c.8146G>C	V2716L	-	-	6	2.55107e-08	B strong	0	0	0	0	no impact	-0.152361	0	0	-	-					-4	1					-	-			-1		0	VUS	-4	LB	LB
21	32376684	C	T	13_32376684_C_T	Missense	c.8647C>T	P2883S	-	-	8	1.16885e-06	B strong	0	0	0	0	no impact	-0.246251	7.95234e-06	1.31506e-05	2.62e-06	NA					-4						1.00²	-			-1		-1	VUS	-5	LB	LB
18	32363281	A	G	13_32363281_A_G	Missense	c.8079A>G	I2693M	-	-	6	1.10194e-07	B strong	0	0	0	0	no impact	-0.0255241	1.59047e-06	0	1.32e-06	-					-4						-	-			-1		-1	VUS	-5	LB	LB
18	32363197	T	C	13_32363197_T_C	Synonymous	c.7995T>C	D2665D	-	LB (ENIGMA)	6	2.5653e-11	B strong	0.01	0	0	0	no impact	NA	1.43213e-05	6.57246e-06	4.55e-06	NA					-4						-	-			-1	-1	-2	LB	-6	LB	LB
21	32376670	A	G	13_32376670_A_G	Missense	c.8633A>G	E2878G	-	-	8	4.33248e-09	B strong	0	0	0	0	no impact	-0.189152	1.59051e-06	0	NA	-					-4						-	-			-1		-1	VUS	-5	LB	LB
18	32363380	T	A	13_32363380_T_A	Nonsense	c.8178T>A	Y2726*	-	P (ENIGMA)	7	0.999997	P strong	0	0	0.04	0	no impact	0.577639	0	0	-	-	PVS1	8			4	1		PM5_Strong (PTC)	4		-	-					13	P	17	P	P
22	32379388	T	C	13_32379388_T_C	Synonymous	c.8826T>C	A2942A	-	LB (ENIGMA)	5	3.30454e-10	B strong	0.02	0	0	0	no impact	NA	0	0	-	-					-4	1					-	-			-1	-1	-1	VUS	-5	LB	LB
24	32380122	T	C	13_32380122_T_C	Missense	c.9233T>C	V3078A	-	-	5	5.6587e-05	B strong	0	0	0	0	no impact	0.184546	0	0	-	-					-4	1					-	-					1	VUS	-3	LB	LB		1
22	32379412	G	C	13_32379412_G_C	Missense	c.8850G>C	K2950N	-	B	5	1.07137e-09	B strong	0	0	0	0	no impact	-0.187762	0	0	-	-					-4	1					1.4E-11¹	-8			-1		-8	B	-12	B	B
16	32357786	C	A	13_32357786_C_A	Missense	c.7662C>A	S2554R	-	-	5	9.2333e-09	B strong	0.06	0	0	0.04	no impact	0.136706	0	0	-	-					-4	1					-	-			-1		0	VUS	-4	LB	LB
17	32362678	T	C	13_32362678_T_C	Missense	c.7961T>C	L2654P	abnormal	-	5	0.996552	P strong	0	0	0	0.02	no impact	0.314702	1.59047e-06	6.5697e-06	NA	NA					4					1	-	-					1	VUS	5	VUS	VUS
23	32379767	C	T	13_32379767_C_T	Missense	c.8971C>T	R2991C	normal	-	5	5.28783e-05	B strong	0.08	0.17	0	0	not informative	-0.166647	6.36369e-06	0	8.36e-06	-					-4						-	-					0	VUS	-4	LB	LB		1
22	32379428	G	A	13_32379428_G_A	Missense	c.8866G>A	E2956K	-	-	5	7.43076e-07	B strong	0	0	0	0	no impact	-0.109539	0	0	-	-					-4	1					-	-			-1		0	VUS	-4	LB	LB		1
22	32379410	A	G	13_32379410_A_G	Missense	c.8848A>G	K2950E	-	-	5	0.0321555	B moderate	0	0.01	0	0	no impact	-0.0230201	0	0	-	-					-2	1					-	-			-1		0	VUS	-2	LB	LB		1
24	32380138	A	T	13_32380138_A_T	Missense	c.9249A>T	K3083N	-	-	5	7.83683e-05	B strong	0	0	0	0	no impact	-0.106647	7.96252e-06	1.31394e-05	1.32e-06	NA					-4						0.55²	-		-4	-1		-5	LB	-9	B	B
20	32371040	C	T	13_32371040_C_T	Nonsense	c.8572C>T	Q2858*	-	P (ENIGMA)	5	0.999982	P strong	0	0	0	0	no impact	0.536677	0	1.31591e-05	-	4.88e-06	PVS1	8			4			PM5_Strong (PTC)	4		-	-					12	P	16	P	P
17	32362595	G	A	13_32362595_G_A	Nonsense	c.7878G>A	W2626*	-	P (ENIGMA)	5	1	P strong	0	0.06	0	0	no impact	0.60222	0	6.57186e-06	-	NA	PVS1	8			4			PM5_Strong (PTC)	4		-	-					12	P	16	P	P
22	32379456	A	T	13_32379456_A_T	Missense	c.8894A>T	D2965V	-	-	5	0.00207817	B strong	0	0	0	0	no impact	0.0865118	0	0	3e-07	-					-4	1					-	-			-1		0	VUS	-4	LB	LB		1
15	32356507	A	G	13_32356507_A_G	Synonymous	c.7515A>G	P2505P	-	LB	5	2.41499e-08	B strong	0	0.09	0	0	no impact	NA	0	6.56754e-06	-	NA					-4						-	-			-1	-1	-2	LB	-6	LB	LB
21	32376789	G	C	13_32376789_G_C	Missense	c.8752G>C	E2918Q	-	-	8	0.000827399	B strong	0	0	0	0.17	not informative	-0.0101099	0	0	-	-					-4	1					-	-					1	VUS	-3	LB	LB		1
21	32376786	C	A	13_32376786_C_A	Missense	c.8749C>A	L2917I	-	-	8	1.69921e-07	B strong	0	0	0	0.01	no impact	-0.297035	0	0	-	-					-4	1					-	-			-1		0	VUS	-4	LB	LB
15	32356508	C	T	13_32356508_C_T	Nonsense	c.7516C>T	Q2506*	-	P (ENIGMA)	5	1	P strong	0	0.15	0	0	not informative	0.61701	0	0	NA	-	PVS1	8			4	1		PM5_Strong (PTC)	4		-	-					13	P	17	P	P
25	32394805	C	T	13_32394805_C_T	Missense	c.9373C>T	L3125F	abnormal	LP	5	1	P strong	0	0	0	0	no impact	0.143632	0	0	-	-					4	1					-	-			-1		0	VUS	4	VUS	VUS
19	32370489	T	C	13_32370489_T_C	Missense	c.8419T>C	S2807P	-	-	5	4.73698e-07	B strong	0	0.04	0	0	no impact	0.0801937	0	0	-	-					-4	1					-	-			-1		0	VUS	-4	LB	LB
20	32371040	C	A	13_32371040_C_A	Missense	c.8572C>A	Q2858K	normal	-	5	3.24429e-06	B strong	0	0	0	0	no impact	-0.179917	2.2267e-05	6.57955e-06	1.746e-05	NA					-4						0.17²; 0.3550³	-1			-1		-2	LB	-6	LB	LB		1
17	32362633	C	T	13_32362633_C_T	Missense	c.7916C>T	P2639L	normal	-	5	6.50803e-08	B strong	0	0.02	0	0	no impact	0.32497	1.11328e-05	0	3.09e-06	-					-4					1	-	-					1	VUS	-3	LB	LB		1
25	32394810	G	A	13_32394810_G_A	Synonymous	c.9378G>A	Q3126Q	-	LB (ENIGMA)	5	2.24539e-05	B strong	0	0	0	0	no impact	NA	0	0	NA	-					-4	1					-	-			-1	-1	-1	VUS	-5	LB	LB
24	32380038	A	T	13_32380038_A_T	Missense	c.9149A>T	Q3050L	normal	-	5	2.00126e-09	B strong	0	0.02	0	0	no impact	-0.0617907	0	0	-	-					-4	1					-	-			-1		0	VUS	-4	LB	LB
15	32356485	A	C	13_32356485_A_C	Missense	c.7493A>C	K2498T	normal	-	5	4.06388e-08	B strong	0	0.03	0	0	no impact	0.0843154	1.59038e-06	0	3e-07	-					-4						-	-			-1		-1	VUS	-5	LB	LB
25	32394708	T	G	13_32394708_T_G	Nonsense	c.9276T>G	Y3092*	-	P (ENIGMA)	5	0.999538	P strong	0	0	0	0	no impact	0.558747	0	0	-	-	PVS1	8			4	1		PM5_Strong (PTC)	4		-	-					13	P	17	P	P
18	32363257	A	T	13_32363257_A_T	Synonymous	c.8055A>T	T2685T	-	LB (ENIGMA)	6	1.01755e-10	B strong	0	0	0	0	no impact	NA	0	0	NA	-					-4	1					-	-			-1	-1	-1	VUS	-5	LB	LB
18	32363181	A	G	13_32363181_A_G	Missense	c.7979A>G	Y2660C	hypomorph	-	6	0.999999	P strong	0	0	0	0	no impact	0.389313	0	0	-	-					4	1				1	-	-					2	VUS	6	LP	LP
16	32357864	G	A	13_32357864_G_A	Synonymous	c.7740G>A	Q2580Q	-	LB	5	4.54751e-08	B strong	0	0	0.03	0	no impact	NA	0	0	-	-					-4	1					-	-			-1	-1	-1	VUS	-5	LB	LB
26	32396937	A	G	13_32396937_A_G	Missense	c.9541A>G	M3181V	-	-	5	8.89066e-07	B strong	0	0	0	0	no impact	-0.1307	0	0	-	-					-4	1					-	-			-1		0	VUS	-4	LB	LB
19	32370429	C	T	13_32370429_C_T	Missense	c.8359C>T	R2787C	normal	-	5	0.000289247	B strong	0.02	0.01	0	0	no impact	-0.249651	6.36183e-06	1.31487e-05	1.746e-05	4.88e-06					-4						0.67²	-		-4	-1		-5	LB	-9	B	B
21	32376688	A	T	13_32376688_A_T	Missense	c.8651A>T	Y2884F	-	-	8	6.09752e-09	B strong	0	0	0	0	no impact	-0.376545	1.59042e-06	0	NA	-					-4						-	-			-1		-1	VUS	-5	LB	LB
21	32376774	G	C	13_32376774_G_C	Missense	c.8737G>C	D2913H	normal	-	8	4.73197e-09	B strong	0	0	0	0	no impact	0.0354909	3.18119e-06	1.97094e-05	7.41e-06	1.919e-05					-4						-	-			-1		-1	VUS	-5	LB	LB
15	32356539	C	A	13_32356539_C_A	Missense	c.7547C>A	S2516Y	-	-	5	0.823173	P strong	0	0.09	0	0	no impact	0.128205	0	0	-	-					4	1					-	-			-1		0	VUS	4	VUS	VUS		1
17	32362583	T	C	13_32362583_T_C	Synonymous	c.7866T>C	N2622N	-	-	5	5.17631e-13	B strong	0	0.04	0	0	no impact	NA	0	0	-	-					-4	1					-	-			-1	-1	-1	VUS	-5	LB	LB
25	32394869	T	C	13_32394869_T_C	Missense	c.9437T>C	F3146S	abnormal	-	5	1	P strong	0	0	0	0	no impact	0.158469	0	0	-	-					4	1					-	-			-1		0	VUS	4	VUS	VUS
15	32356602	A	G	13_32356602_A_G	Missense	c.7610A>G	H2537R	-	-	5	0.00016413	B strong	0	0	0	0	no impact	-0.06626	4.77143e-06	0	2.62e-06	-					-4						-	-			-1		-1	VUS	-5	LB	LB		1
17	32362587	T	C	13_32362587_T_C	Missense	c.7870T>C	Y2624H	abnormal	-	5	1	P strong	0	0.06	0	0	no impact	0.24245	0	0	-	-					4	1					-	-					1	VUS	5	VUS	VUS
17	32362594	G	A	13_32362594_G_A	Nonsense	c.7877G>A	W2626*	-	P (ENIGMA)	5	0.999982	P strong	0	0.09	0	0	no impact	0.60222	0	0	-	-	PVS1	8			4	1		PM5_Strong (PTC)	4		-	-					13	P	17	P	P
22	32379331	A	G	13_32379331_A_G	Synonymous	c.8769A>G	E2923E	-	-	5	1.00482e-08	B strong	0.02	0.01	0	0	no impact	NA	1.59147e-06	0	NA	-					-4						-	-			-1	-1	-2	LB	-6	LB	LB
17	32362596	A	T	13_32362596_A_T	Missense	c.7879A>T	I2627F	abnormal	P (ENIGMA)	5	1	P strong	0	0.07	0	0	no impact	0.25205	6.36167e-06	0	8.4e-07	-					4						1046¹	8					8	LP	12	P	P
18	32363321	A	G	13_32363321_A_G	Missense	c.8119A>G	K2707E	-	-	6	8.95122e-09	B strong	0	0	0	0	no impact	-0.0618832	1.59046e-06	1.31363e-05	NA	NA					-4						-	-			-1		-1	VUS	-5	LB	LB		1
22	32379339	T	A	13_32379339_T_A	Nonsense	c.8777T>A	L2926*	-	P (ENIGMA)	5	1	P strong	0.06	0	0	0	no impact	0.60222	0	0	-	-	PVS1	8			4	1		PM5_Strong (PTC)	4		-	-					13	P	17	P	P
16	32357919	G	A	13_32357919_G_A	Missense	c.7795G>A	E2599K	abnormal	-	5	0.99032	P strong	0	0	0	0.04	no impact	0.252084	0	0	-	-					4	1	1				-	-					2	VUS	6	LP	LP
20	32371037	G	T	13_32371037_G_T	Missense	c.8569G>T	A2857S	-	-	5	1.59845e-10	B strong	0	0	0	0	no impact	-0.356681	1.59051e-06	0	NA	-					-4						-	-			-1		-1	VUS	-5	LB	LB
25	32394734	T	C	13_32394734_T_C	Missense	c.9302T>C	L3101P	abnormal	-	5	0.998426	P strong	0	0	0	0	no impact	0.319951	0	0	-	-					4	1				1	-	-					2	VUS	6	LP	LP
18	32363337	A	T	13_32363337_A_T	Missense	c.8135A>T	D2712V	normal	-	6	5.08689e-10	B strong	0	0	0	0	no impact	0.0350841	3.18087e-06	0	2.62e-06	-					-4						1.18²	-			-1		-1	VUS	-5	LB	LB
18	32363331	G	A	13_32363331_G_A	Missense	c.8129G>A	S2710N	-	-	6	2.55736e-05	B strong	0	0	0	0	no impact	-0.234677	0	0	NA	-					-4	1					-	-			-1		0	VUS	-4	LB	LB
18	32363402	C	T	13_32363402_C_T	Missense	c.8200C>T	P2734S	-	-	7	2.85366e-10	B strong	0.01	0	0	0	no impact	-0.164997	0	0	NA	-					-4	1					-	-			-1		0	VUS	-4	LB	LB
16	32357784	A	G	13_32357784_A_G	Missense	c.7660A>G	S2554G	normal	-	5	1.57408e-09	B strong	0.01	0.07	0.04	0	no impact	0.0873439	0	0	NA	-					-4	1					0.92²	-			-1		0	VUS	-4	LB	LB
20	32371030	T	C	13_32371030_T_C	Synonymous	c.8562T>C	Y2854Y	-	LB (ENIGMA)	5	1.46929e-08	B strong	0	0	0	0	no impact	NA	0	0	-	-					-4	1					-	-			-1	-1	-1	VUS	-5	LB	LB
16	32357749	C	A	13_32357749_C_A	Missense	c.7625C>A	T2542K	-	-	5	2.6042e-07	B strong	0.01	0.01	0	0	no impact	-0.209568	4.77508e-06	0	2.196e-05	-					-4						-	-			-1		-1	VUS	-5	LB	LB		1
25	32394712	T	C	13_32394712_T_C	Missense	c.9280T>C	S3094P	-	-	5	1	P strong	0	0	0	0	no impact	0.124753	0	0	-	-					4	1					-	-			-1		0	VUS	4	VUS	VUS
18	32363476	G	C	13_32363476_G_C	Synonymous	c.8274G>C	L2758L	-	LB (ENIGMA)	7	3.29734e-05	B strong	0	0	0	0	no impact	NA	9.54305e-06	0	2.995e-05	-					-4						-	-			-1	-1	-2	LB	-6	LB	LB
19	32370446	T	G	13_32370446_T_G	Synonymous	c.8376T>G	L2792L	-	-	5	3.15433e-10	B strong	0	0.02	0	0	no impact	NA	0	0	NA	-					-4	1					-	-			-1	-1	-1	VUS	-5	LB	LB
17	32362627	C	A	13_32362627_C_A	Missense	c.7910C>A	A2637D	-	-	5	1.07258e-08	B strong	0	0	0	0	no impact	0.106974	0	0	-	-					-4	1					-	-			-1		0	VUS	-4	LB	LB
24	32380056	A	G	13_32380056_A_G	Missense	c.9167A>G	H3056R	-	-	5	1.95414e-09	B strong	0.03	0	0	0	no impact	-0.0601122	0	0	NA	-					-4	1					-	-			-1		0	VUS	-4	LB	LB
15	32356488	A	G	13_32356488_A_G	Missense	c.7496A>G	Q2499R	-	-	5	5.04239e-05	B strong	0.01	0.09	0	0	no impact	-0.195535	0	0	-	-					-4	1					-	-			-1		0	VUS	-4	LB	LB
18	32363325	C	T	13_32363325_C_T	Missense	c.8123C>T	T2708I	-	-	6	0.000476262	B strong	0	0	0	0	no impact	-0.110561	0	0	3.85e-06	-					-4	1					-	-			-1		0	VUS	-4	LB	LB
24	32380113	T	C	13_32380113_T_C	Missense	c.9224T>C	I3075T	-	-	5	7.35906e-08	B strong	0	0	0	0	no impact	0.213719	0	6.56944e-06	-	NA					-4						-	-					0	VUS	-4	LB	LB
22	32379368	T	C	13_32379368_T_C	Synonymous	c.8806T>C	L2936L	-	LB	5	2.58063e-09	B strong	0.03	0	0	0	no impact	NA	1.59121e-06	0	NA	-					-4						-	-			-1	-1	-2	LB	-6	LB	LB
22	32379451	A	G	13_32379451_A_G	Synonymous	c.8889A>G	S2963S	-	LB	5	4.06996e-09	B strong	0	0	0	0	no impact	NA	0	0	-	-					-4	1					-	-			-1	-1	-1	VUS	-5	LB	LB
16	32357850	G	A	13_32357850_G_A	Missense	c.7726G>A	G2576R	-	-	5	1.15991e-09	B strong	0	0.01	0.1	0	no impact	0.0263572	1.59055e-06	0	3.1e-06	-					-4						-	-			-1		-1	VUS	-5	LB	LB
21	32376736	A	T	13_32376736_A_T	Missense	c.8699A>T	D2900V	normal	-	8	5.19408e-07	B strong	0	0	0	0	no impact	0.157556	6.36167e-06	0	6.092e-05	-					-4						-	-			-1		-1	VUS	-5	LB	LB
24	32380034	T	G	13_32380034_T_G	Missense	c.9145T>G	Y3049D	-	-	5	1	P strong	0	0.04	0	0	no impact	0.206038	0	0	-	-					4	1					-	-					1	VUS	5	VUS	VUS
16	32357752	A	G	13_32357752_A_G	Missense	c.7628A>G	Y2543C	-	-	5	2.53716e-05	B strong	0	0	0	0	no impact	-0.0180604	2.86434e-05	6.57376e-06	0.0001531	NA					-4						-	-			-1		-1	VUS	-5	LB	LB
22	32379487	A	T	13_32379487_A_T	Synonymous	c.8925A>T	V2975V	-	-	5	2.03152e-09	B strong	0	0	0	0	no impact	NA	0	0	-	-					-4	1					-	-			-1	-1	-1	VUS	-5	LB	LB
18	32363343	A	G	13_32363343_A_G	Missense	c.8141A>G	Q2714R	-	-	6	1.10116e-09	B strong	0	0	0	0	no impact	-0.206992	0	0	9.89e-06	-					-4	1					0.65²	-			-1		0	VUS	-4	LB	LB
23	32379760	T	C	13_32379760_T_C	Synonymous	c.8964T>C	S2988S	-	LB (ENIGMA)	5	7.63716e-08	B strong	0.01	0.15	0	0	not informative	NA	0	0	NA	-					-4	1					-	-					1	VUS	-3	LB	LB
17	32362691	C	T	13_32362691_C_T	Synonymous	c.7974C>T	Y2658Y	-	LB	5	0.995433	P strong	0	0	0	0.22	impact	NA	0	0	-	-					4	1				1	-	-					2	VUS	6	LP	VUS (discordant)	Functional result is conflicting with ClinVar standards
23	32379766	G	A	13_32379766_G_A	Nonsense	c.8970G>A	W2990*	-	P (ENIGMA)	5	1	P strong	0.04	0.04	0	0	no impact	0.655873	0	0	-	-	PVS1	8			4	1		PM5_Strong (PTC)	4		-	-					13	P	17	P	P
17	32362580	T	A	13_32362580_T_A	Nonsense	c.7863T>A	Y2621*	-	P (ENIGMA)	5	0.999981	P strong	0	0.04	0	0	no impact	0.503462	0	0	-	-	PVS1	8			4	1		PM5_Strong (PTC)	4		-	-					13	P	17	P	P
17	32362640	A	G	13_32362640_A_G	Synonymous	c.7923A>G	E2641E	-	-	5	4.50893e-10	B strong	0.02	0	0	0	no impact	NA	0	0	NA	-					-4	1					-	-			-1	-1	-1	VUS	-5	LB	LB
24	32380095	G	A	13_32380095_G_A	Missense	c.9206G>A	C3069Y	-	-	5	2.5578e-06	B strong	0	0	0	0	no impact	-0.142779	1.59063e-06	0	NA	-					-4						-	-			-1		-1	VUS	-5	LB	LB
20	32371061	T	G	13_32371061_T_G	Missense	c.8593T>G	L2865V	normal	-	5	2.68637e-08	B strong	0	0	0.01	0	no impact	0.0839682	3.18115e-06	0	4.55e-06	-					-4						0.79²	-			-1		-1	VUS	-5	LB	LB
24	32380050	C	T	13_32380050_C_T	Missense	c.9161C>T	P3054L	-	-	5	9.57018e-09	B strong	0	0.01	0	0	no impact	-0.216344	1.59061e-06	0	3e-07	-					-4						-	-			-1		-1	VUS	-5	LB	LB
21	32376752	T	C	13_32376752_T_C	Synonymous	c.8715T>C	Y2905Y	-	LB (ENIGMA)	8	2.41071e-09	B strong	0	0	0	0	no impact	NA	7.95213e-06	0	2.995e-05	-					-4						-	-			-1	-1	-2	LB	-6	LB	LB
20	32371097	G	C	13_32371097_G_C	Missense	c.8629G>C	E2877Q	-	-	5	9.87936e-07	B strong	0	0	0	0	no impact	-0.081627	0	0	NA	-					-4	1					-	-			-1		0	VUS	-4	LB	LB
17	32362537	C	T	13_32362537_C_T	Missense	c.7820C>T	T2607I	-	-	5	7.79259e-05	B strong	0.02	0	0	0	no impact	0.166573	0	0	NA	-					-4	1					0.71²	-			-1		0	VUS	-4	LB	LB
25	32394841	A	T	13_32394841_A_T	Missense	c.9409A>T	T3137S	-	-	5	5.47597e-05	B strong	0	0	0	0	no impact	-0.016352	3.18116e-06	0	2.194e-05	-					-4						-	-			-1		-1	VUS	-5	LB	LB		1
16	32357750	G	C	13_32357750_G_C	Synonymous	c.7626G>C	T2542T	-	LB	5	1.45811e-06	B strong	0	0.03	0	0	no impact	NA	1.59166e-06	0	NA	-					-4						-	-			-1	-1	-2	LB	-6	LB	LB
23	32379907	A	T	13_32379907_A_T	Missense	c.9111A>T	Q3037H	-	-	5	4.33124e-08	B strong	0	0	0	0.02	no impact	-0.085467	3.18455e-06	0	7.2e-07	-					-4						-	-			-1		-1	VUS	-5	LB	LB
20	32370995	A	G	13_32370995_A_G	Missense	c.8527A>G	N2843D	-	-	5	1.31915e-08	B strong	0.02	0	0	0	no impact	-0.234063	0	6.57047e-06	3e-07	NA					-4						-	-			-1		-1	VUS	-5	LB	LB
18	32363354	A	G	13_32363354_A_G	Missense	c.8152A>G	I2718V	-	-	6	4.77836e-12	B strong	0	0	0	0	no impact	-0.323255	0	0	NA	-					-4	1					-	-			-1		0	VUS	-4	LB	LB
17	32362596	A	G	13_32362596_A_G	Missense	c.7879A>G	I2627V	normal	-	5	6.24166e-09	B strong	0	0.09	0	0	no impact	0.00770761	0	0	-	-					-4	1					-	-			-1		0	VUS	-4	LB	LB
22	32379469	G	C	13_32379469_G_C	Synonymous	c.8907G>C	V2969V	-	-	5	2.52491e-08	B strong	0	0	0	0	no impact	NA	0	0	7.2e-07	-					-4	1					-	-			-1	-1	-1	VUS	-5	LB	LB
24	32380038	A	G	13_32380038_A_G	Missense	c.9149A>G	Q3050R	-	-	5	8.21996e-10	B strong	0	0.02	0	0	no impact	-0.139322	0	0	NA	-					-4	1					-	-			-1		0	VUS	-4	LB	LB
22	32379408	G	A	13_32379408_G_A	Missense	c.8846G>A	R2949K	-	-	5	5.30175e-10	B strong	0.01	0	0	0	no impact	-0.25994	1.59136e-06	0	3e-07	-					-4						0.74²	-			-1		-1	VUS	-5	LB	LB
16	32357793	G	A	13_32357793_G_A	Missense	c.7669G>A	A2557T	hypomorph	-	5	5.17692e-05	B strong	0.01	0.02	0	0.06	no impact	0.246793	6.36308e-06	6.57142e-06	1.32e-06	NA					-4						-	-					0	VUS	-4	LB	VUS (discordant)	Conflict with HDR
23	32379808	G	A	13_32379808_G_A	Synonymous	c.9012G>A	K3004K	-	LB (ENIGMA)	5	1.57714e-05	B strong	0.07	0.02	0	0	no impact	NA	7.95398e-06	6.57099e-06	1.32e-06	NA					-4						-	-			-1	-1	-2	LB	-6	LB	LB
21	32376708	A	C	13_32376708_A_C	Missense	c.8671A>C	T2891P	-	-	8	2.34662e-05	B strong	0	0	0	0	no impact	-0.00644928	0	0	NA	-					-4	1					-	-			-1		0	VUS	-4	LB	LB
23	32379882	C	T	13_32379882_C_T	Missense	c.9086C>T	A3029V	-	-	5	2.68244e-07	B strong	0	0	0.02	0.3	impact	-0.0307935	2.06912e-05	0	7.287e-05	-					-4					1	-	-					1	VUS	-3	LB	LB
18	32363490	A	T	13_32363490_A_T	Missense	c.8288A>T	D2763V	-	-	7	1.59679e-09	B strong	0	0	0	0.02	no impact	0.0962661	0	0	NA	-					-4	1					-	-			-1		0	VUS	-4	LB	LB
21	32376722	T	C	13_32376722_T_C	Synonymous	c.8685T>C	V2895V	-	-	8	1.01306e-06	B strong	0	0	0	0	no impact	NA	1.59041e-06	0	NA	-					-4						-	-			-1	-1	-2	LB	-6	LB	LB
22	32379468	T	C	13_32379468_T_C	Missense	c.8906T>C	V2969A	-	-	5	2.50763e-05	B strong	0	0	0	0	no impact	0.0145514	0	0	NA	-					-4	1					-	-			-1		0	VUS	-4	LB	LB
25	32394842	C	T	13_32394842_C_T	Missense	c.9410C>T	T3137I	-	-	5	7.84624e-11	B strong	0	0	0	0	no impact	0.073372	0	0	NA	-					-4	1					-	-			-1		0	VUS	-4	LB	LB
25	32394763	G	A	13_32394763_G_A	Missense	c.9331G>A	E3111K	-	-	5	2.40819e-10	B strong	0	0	0	0	no impact	0.127109	1.59066e-06	0	3e-07	-					-4						0.84²	-			-1		-1	VUS	-5	LB	LB
26	32396908	T	C	13_32396908_T_C	Missense	c.9512T>C	I3171T	-	-	5	6.4975e-11	B strong	0	0	0	0	no impact	-0.251752	0	0	NA	-					-4	1					-	-			-1		0	VUS	-4	LB	LB
25	32394930	T	C	13_32394930_T_C	Synonymous	c.9498T>C	V3166V	-	LB	5	1.4825e-09	B strong	0	0	0	0	no impact	NA	0	0	3e-07	-					-4	1					-	-			-1	-1	-1	VUS	-5	LB	LB
18	32363518	A	G	13_32363518_A_G	Synonymous	c.8316A>G	E2772E	-	LB	7	2.29477e-08	B strong	0	0	0	0.01	no impact	NA	1.59071e-06	0	8.4e-07	-					-4						-	-			-1	-1	-2	LB	-6	LB	LB
22	32379319	T	A	13_32379319_T_A	Synonymous	c.8757T>A	G2919G	-	-	5	1.15188e-12	B strong	0	0.02	0	0	no impact	NA	0	0	NA	-					-4	1					-	-			-1	-1	-1	VUS	-5	LB	LB
15	32356571	G	T	13_32356571_G_T	Missense	c.7579G>T	V2527L	-	-	5	5.02533e-09	B strong	0	0	0	0	no impact	0.115369	0	0	NA	-					-4	1					-	-			-1		0	VUS	-4	LB	LB
17	32362543	G	C	13_32362543_G_C	Missense	c.7826G>C	G2609A	normal	-	5	4.22544e-08	B strong	0.01	0.04	0	0.01	no impact	0.304234	0	0	NA	-					-4	1				1	-	-					2	VUS	-2	LB	LB
22	32379509	G	T	13_32379509_G_T	Missense	c.8947G>T	D2983Y	-	-	5	4.95394e-05	B strong	0	0	0	0	no impact	-0.276189	0	0	-	-					-4	1					-	-			-1		0	VUS	-4	LB	LB
18	32363326	T	C	13_32363326_T_C	Synonymous	c.8124T>C	T2708T	-	LB	6	6.05733e-09	B strong	0	0	0	0	no impact	NA	0	0	3e-07	-					-4	1					-	-			-1	-1	-1	VUS	-5	LB	LB
25	32394819	A	G	13_32394819_A_G	Synonymous	c.9387A>G	P3129P	-	-	5	4.16994e-07	B strong	0	0	0	0	no impact	NA	0	6.56814e-06	NA	NA					-4						-	-			-1	-1	-2	LB	-6	LB	LB
18	32363499	C	A	13_32363499_C_A	Missense	c.8297C>A	T2766K	-	-	7	2.50584e-10	B strong	0	0	0	0.01	no impact	-0.0836541	0	0	NA	-					-4	1					-	-			-1		0	VUS	-4	LB	LB
19	32370480	C	G	13_32370480_C_G	Missense	c.8410C>G	P2804A	-	-	5	3.79428e-08	B strong	0.06	0.07	0	0	no impact	-0.171203	3.18083e-06	0	3.85e-06	-					-4						-	-			-1		-1	VUS	-5	LB	LB
24	32380090	A	G	13_32380090_A_G	Synonymous	c.9201A>G	P3067P	-	LB (ENIGMA)	5	2.48394e-10	B strong	0	0	0	0	no impact	NA	7.95315e-06	0	2.995e-05	-					-4						-	-			-1	-1	-2	LB	-6	LB	LB
21	32376678	A	G	13_32376678_A_G	Missense	c.8641A>G	T2881A	-	-	8	1.11561e-11	B strong	0.03	0	0	0	no impact	-0.378912	1.59045e-06	0	3e-07	-					-4						1.02²	-			-1		-1	VUS	-5	LB	LB
18	32363279	A	G	13_32363279_A_G	Missense	c.8077A>G	I2693V	-	-	6	4.88929e-09	B strong	0	0	0.01	0	no impact	-0.215695	0	0	3e-07	-					-4	1					-	-			-1		0	VUS	-4	LB	LB
17	32362683	C	T	13_32362683_C_T	Synonymous	c.7966C>T	L2656L	-	LB	5	6.78028e-10	B strong	0	0	0	0.05	no impact	NA	0	0	NA	-					-4	1					-	-			-1	-1	-1	VUS	-5	LB	LB
17	32362599	A	G	13_32362599_A_G	Missense	c.7882A>G	I2628V	-	-	5	4.30879e-11	B strong	0.02	0	0	0	no impact	-0.224436	1.59042e-06	6.56875e-06	NA	NA					-4						-	-			-1		-1	VUS	-5	LB	LB
17	32362529	G	A	13_32362529_G_A	Synonymous	c.7812G>A	L2604L	-	LB	5	7.36323e-11	B strong	0	0.01	0	0	no impact	NA	0	0	NA	-					-4	1					-	-			-1	-1	-1	VUS	-5	LB	LB
18	32363505	T	C	13_32363505_T_C	Missense	c.8303T>C	L2768P	normal	-	7	2.78488e-05	B strong	0	0	0.01	0	no impact	0.335498	0	0	9.9e-06	-					-4	1				1	-	-					2	VUS	-2	LB	LB
18	32363288	T	C	13_32363288_T_C	Synonymous	c.8086T>C	L2696L	-	LB (ENIGMA)	6	4.82867e-11	B strong	0	0	0	0	no impact	NA	9.54286e-06	6.56996e-06	9.89e-06	NA					-4						-	-			-1	-1	-2	LB	-6	LB	LB
18	32363249	G	A	13_32363249_G_A	Missense	c.8047G>A	A2683T	-	-	6	1.78799e-08	B strong	0	0	0	0	no impact	0.117896	0	6.57212e-06	NA	NA					-4						-	-			-1		-1	VUS	-5	LB	LB
20	32371063	A	T	13_32371063_A_T	Missense	c.8595A>T	L2865F	-	-	5	6.07398e-08	B strong	0	0	0	0	no impact	0.0533105	0	0	NA	-					-4	1					-	-			-1		0	VUS	-4	LB	LB
20	32371023	C	T	13_32371023_C_T	Missense	c.8555C>T	A2852V	-	-	5	2.52479e-05	B strong	0	0	0	0	no impact	-0.32062	0	0	-	-					-4	1					-	-			-1		0	VUS	-4	LB	LB
18	32363218	A	T	13_32363218_A_T	Synonymous	c.8016A>T	I2672I	-	-	6	2.084e-09	B strong	0	0	0	0	no impact	NA	0	0	NA	-					-4	1					-	-			-1	-1	-1	VUS	-5	LB	LB
22	32379503	G	A	13_32379503_G_A	Missense	c.8941G>A	E2981K	normal	-	5	0.0104647	B strong	0	0	0	0.01	no impact	-0.0466565	9.56736e-06	0	3.1e-06	-					-4						0.30²	-1			-1		-2	LB	-6	LB	LB		1
25	32394827	A	G	13_32394827_A_G	Missense	c.9395A>G	K3132R	-	-	5	3.43953e-09	B strong	0	0	0	0	no impact	-0.104783	0	0	NA	-					-4	1					-	-			-1		0	VUS	-4	LB	LB
15	32356521	T	C	13_32356521_T_C	Missense	c.7529T>C	L2510P	abnormal	P	5	0.99958	P strong	0.11	0	0	0	not informative	0.445343	0	0	-	-					4	1	2			1	-	-					4	VUS	8	LP	LP
23	32379898	G	T	13_32379898_G_T	Missense	c.9102G>T	Q3034H	-	-	5	0.000101952	B strong	0	0	0	0.03	no impact	-0.0121585	0	0	NA	-					-4	1					-	-			-1		0	VUS	-4	LB	LB
21	32376736	A	G	13_32376736_A_G	Missense	c.8699A>G	D2900G	-	-	8	2.80308e-10	B strong	0	0	0	0	no impact	0.0368595	0	0	3e-07	-					-4	1					-	-			-1		0	VUS	-4	LB	LB
20	32371064	T	C	13_32371064_T_C	Missense	c.8596T>C	F2866L	-	-	5	0.00230617	B strong	0	0	0	0	no impact	-0.225852	0	0	NA	-					-4	1					-	-			-1		0	VUS	-4	LB	LB		1
22	32379382	A	G	13_32379382_A_G	Synonymous	c.8820A>G	K2940K	-	-	5	6.88289e-09	B strong	0.03	0	0	0	no impact	NA	0	0	NA	-					-4	1					-	-			-1	-1	-1	VUS	-5	LB	LB
18	32363268	G	A	13_32363268_G_A	Missense	c.8066G>A	C2689Y	-	-	6	0.00022369	B strong	0	0	0	0	no impact	0.195262	0	0	NA	-					-4	1					-	-					1	VUS	-3	LB	LB
16	32357892	T	C	13_32357892_T_C	Missense	c.7768T>C	S2590P	-	-	5	0.0422039	B moderate	0	0	0	0.02	no impact	0.100839	0	0	3.1e-06	-					-2	1					-	-			-1		0	VUS	-2	LB	LB		1
15	32356551	G	A	13_32356551_G_A	Missense	c.7559G>A	R2520Q	normal	B	5	2.78055e-08	B strong	0	0.1	0	0	no impact	0.0490233	2.54461e-05	1.97176e-05	7.712e-05	8e-06					-4						-	-			-1		-1	VUS	-5	LB	LB
18	32363495	T	C	13_32363495_T_C	Missense	c.8293T>C	C2765R	-	-	7	9.93684e-09	B strong	0	0	0	0	no impact	0.258666	0	0	3e-07	-					-4	1					-	-					1	VUS	-3	LB	LB
15	32356532	A	G	13_32356532_A_G	Missense	c.7540A>G	K2514E	-	-	5	2.87666e-05	B strong	0.11	0.01	0	0	not informative	0.182989	1.59037e-06	6.56858e-06	1.32e-06	NA					-4						-	-					0	VUS	-4	LB	LB
22	32379360	G	A	13_32379360_G_A	Missense	c.8798G>A	R2933K	-	-	5	1.50333e-05	B strong	0.02	0.04	0	0	no impact	-0.241465	0	0	-	-					-4	1					-	-			-1		0	VUS	-4	LB	LB
23	32379788	T	G	13_32379788_T_G	Missense	c.8992T>G	S2998A	-	-	5	0.000629939	B strong	0.05	0.45	0	0	impact	-0.219872	0	0	NA	-					-4	1				1	-	-					2	VUS	-2	LB	LB		1
17	32362671	G	T	13_32362671_G_T	Missense	c.7954G>T	V2652L	normal	-	5	0.748731	P strong	0	0	0.01	0.02	no impact	0.187767	0	0	NA	-					4	1					-	-					1	VUS	5	VUS	VUS (discordant)	Functional result is conflicting with HDR	1
16	32357775	A	C	13_32357775_A_C	Missense	c.7651A>C	K2551Q	-	-	5	3.51291e-09	B strong	0	0.03	0	0	no impact	-0.195838	7.95451e-06	0	6.094e-05	-					-4						0.84²	-			-1		-1	VUS	-5	LB	LB
19	32370520	G	T	13_32370520_G_T	Missense	c.8450G>T	C2817F	normal	-	5	2.28964e-07	B strong	0	0.01	0	0.01	no impact	0.221904	4.77124e-06	6.57108e-06	3.1e-06	NA					-4						-	-					0	VUS	-4	LB	LB
17	32362579	A	G	13_32362579_A_G	Missense	c.7862A>G	Y2621C	-	-	5	2.62088e-11	B strong	0.04	0	0.01	0	no impact	-0.0321111	1.59043e-06	0	3e-07	-					-4						-	-			-1		-1	VUS	-5	LB	LB
22	32379490	C	T	13_32379490_C_T	Synonymous	c.8928C>T	S2976S	-	LB	5	4.96955e-05	B strong	0	0	0.03	0.01	no impact	NA	1.59432e-06	0	8.36e-06	-					-4						-	-			-1	-1	-2	LB	-6	LB	LB
16	32357880	T	C	13_32357880_T_C	Missense	c.7756T>C	W2586R	-	-	5	2.56057e-05	B strong	0.01	0	0.01	0	no impact	0.159034	0	0	NA	-					-4	1					-	-			-1		0	VUS	-4	LB	LB
25	32394850	G	C	13_32394850_G_C	Missense	c.9418G>C	A3140P	hypomorph	-	5	0.998781	P strong	0	0	0	0	no impact	0.361511	0	0	NA	-					4	1				1	-	-					2	VUS	6	LP	LP
17	32362615	C	G	13_32362615_C_G	Missense	c.7898C>G	A2633G	-	-	5	9.91304e-12	B strong	0	0.11	0.84	0	impact	0.0664018	0	0	NA	-					-4	1				1	-	-					2	VUS	-2	LB	LB
18	32363317	C	G	13_32363317_C_G	Missense	c.8115C>G	S2705R	normal	-	6	0.000590112	B strong	0	0	0	0	no impact	-0.154436	0	0	NA	-					-4	1					-	-			-1		0	VUS	-4	LB	LB
15	32356431	T	C	13_32356431_T_C	Missense	c.7439T>C	L2480S	-	-	5	2.60275e-08	B strong	0.03	0.01	0	0	no impact	0.0557107	0	0	8.4e-07	-					-4	1					-	-			-1		0	VUS	-4	LB	LB
18	32363300	A	C	13_32363300_A_C	Missense	c.8098A>C	I2700L	-	-	6	1.32961e-10	B strong	0	0	0	0	no impact	-0.272561	1.1133e-05	1.31387e-05	3.81e-06	NA					-4						-	-			-1		-1	VUS	-5	LB	LB
16	32357813	C	T	13_32357813_C_T	Synonymous	c.7689C>T	H2563H	-	LB (ENIGMA)	5	3.29651e-09	B strong	0.01	0.01	0	0.06	no impact	NA	1.59061e-06	0	2.62e-06	-					-4						-	-			-1	-1	-2	LB	-6	LB	LB
22	32379492	A	G	13_32379492_A_G	Missense	c.8930A>G	Y2977C	-	-	5	0.000522831	B strong	0	0	0	0	no impact	-0.185662	0	6.5684e-06	NA	NA					-4						-	-			-1		-1	VUS	-5	LB	LB
20	32370991	T	G	13_32370991_T_G	Missense	c.8523T>G	F2841L	-	-	5	1.29254e-09	B strong	0	0.02	0	0	no impact	0.329421	0	0	3e-07	-					-4	1				1	-	-					2	VUS	-2	LB	LB
22	32379431	C	T	13_32379431_C_T	Nonsense	c.8869C>T	Q2957*	-	P (ENIGMA)	5	1	P strong	0	0	0	0	no impact	0.280476	1.5915e-06	0	NA	-	PVS1	8			4			PM5_Strong (PTC)	4		-	-					12	P	16	P	P
21	32376704	A	G	13_32376704_A_G	Synonymous	c.8667A>G	A2889A	-	LB	8	2.23547e-11	B strong	0	0	0	0	no impact	NA	4.77127e-06	6.57065e-06	7.2e-07	NA					-4						-	-			-1	-1	-2	LB	-6	LB	LB
17	32362655	C	T	13_32362655_C_T	Synonymous	c.7938C>T	C2646C	-	LB	5	1.64763e-09	B strong	0	0	0	0.02	no impact	NA	0	0	NA	-					-4	1					-	-			-1	-1	-1	VUS	-5	LB	LB
24	32380083	T	C	13_32380083_T_C	Missense	c.9194T>C	F3065S	-	-	5	1.65815e-11	B strong	0	0	0	0	no impact	0.143764	0	0	NA	-					-4	1					-	-			-1		0	VUS	-4	LB	LB
24	32380141	A	G	13_32380141_A_G	Synonymous	c.9252A>G	K3084K	-	LB	5	1.44882e-05	B strong	0	0	0	0	no impact	NA	0	0	NA	-					-4	1					-	-			-1	-1	-1	VUS	-5	LB	LB		1
26	32396923	C	T	13_32396923_C_T	Missense	c.9527C>T	A3176V	-	-	5	0.97894	P strong	0	0.01	0	0	no impact	0.0600492	0	0	NA	-					4	1					-	-			-1		0	VUS	4	VUS	VUS		1
16	32357791	A	C	13_32357791_A_C	Missense	c.7667A>C	N2556T	-	-	5	0.00189116	B strong	0.03	0.01	0.06	0	no impact	-0.127043	0	0	NA	-					-4	1					-	-			-1		0	VUS	-4	LB	LB		1
21	32376697	C	T	13_32376697_C_T	Missense	c.8660C>T	S2887L	-	-	8	5.45967e-07	B strong	0.01	0	0	0	no impact	-0.146588	0	0	NA	-					-4	1					-	-			-1		0	VUS	-4	LB	LB
24	32380066	A	G	13_32380066_A_G	Synonymous	c.9177A>G	K3059K	-	LB (ENIGMA)	5	1.81068e-05	B strong	0.05	0	0	0	no impact	NA	1.59062e-06	0	3.85e-06	-					-4						-	-			-1	-1	-2	LB	-6	LB	LB		1
18	32363333	G	T	13_32363333_G_T	Missense	c.8131G>T	A2711S	-	-	6	1.38754e-10	B strong	0	0	0	0	no impact	-0.25208	1.59046e-06	0	8.4e-07	-					-4						-	-			-1		-1	VUS	-5	LB	LB
23	32379768	G	T	13_32379768_G_T	Missense	c.8972G>T	R2991L	-	-	5	0.000451944	B strong	0.04	0.14	0	0	not informative	0.0866358	0	0	7.2e-07	-					-4	1					-	-					1	VUS	-3	LB	LB		1
16	32357771	C	T	13_32357771_C_T	Synonymous	c.7647C>T	C2549C	-	LB	5	1.04899e-07	B strong	0.16	0.01	0	0	not informative	NA	0	0	1.32e-06	-					-4	1					-	-					1	VUS	-3	LB	LB		1
20	32371009	A	C	13_32371009_A_C	Missense	c.8541A>C	E2847D	normal	-	5	2.50955e-05	B strong	0	0	0	0	no impact	0.244006	0	0	1.94e-06	-					-4	1					-	-					1	VUS	-3	LB	LB
22	32379358	C	G	13_32379358_C_G	Missense	c.8796C>G	H2932Q	-	-	5	3.26659e-05	B strong	0.01	0.04	0	0	no impact	-0.097795	1.59123e-06	0	3e-07	-					-4						-	-			-1		-1	VUS	-5	LB	LB
19	32370455	T	C	13_32370455_T_C	Synonymous	c.8385T>C	F2795F	-	LB	5	6.33656e-10	B strong	0	0.02	0	0	no impact	NA	1.59042e-06	0	7.2e-07	-					-4						-	-			-1	-1	-2	LB	-6	LB	LB
26	32396944	T	C	13_32396944_T_C	Missense	c.9548T>C	I3183T	-	-	5	2.37498e-09	B strong	0	0	0	0	no impact	-0.101336	1.11339e-05	6.56435e-06	5.396e-05	NA					-4						-	-			-1		-1	VUS	-5	LB	LB
17	32362682	A	G	13_32362682_A_G	Synonymous	c.7965A>G	Q2655Q	-	LB	5	1.08743e-09	B strong	0	0	0	0.01	no impact	NA	3.18097e-06	6.56875e-06	1.32e-06	NA					-4						-	-			-1	-1	-2	LB	-6	LB	LB
15	32356539	C	G	13_32356539_C_G	Missense	c.7547C>G	S2516C	normal	-	5	0.0179292	B strong	0	0.06	0	0	no impact	0.0369032	3.18074e-06	0	1.32e-06	-					-4						-	-			-1		-1	VUS	-5	LB	LB		1
15	32356438	A	G	13_32356438_A_G	Synonymous	c.7446A>G	T2482T	-	-	5	2.03858e-07	B strong	0.02	0.01	0	0	no impact	NA	0	0	NA	-					-4	1					-	-			-1	-1	-1	VUS	-5	LB	LB		1
18	32363390	G	T	13_32363390_G_T	Missense	c.8188G>T	A2730S	-	-	7	4.36754e-05	B strong	0	0	0	0	no impact	0.0987331	0	0	8.4e-07	-					-4	1					-	-			-1		0	VUS	-4	LB	LB
15	32356454	A	G	13_32356454_A_G	Missense	c.7462A>G	R2488G	normal	-	5	3.14925e-08	B strong	0.03	0	0	0	no impact	0.21479	1.5904e-06	0	NA	-					-4						-	-					0	VUS	-4	LB	LB
15	32356487	C	G	13_32356487_C_G	Missense	c.7495C>G	Q2499E	-	-	5	0.000144961	B strong	0	0.16	0	0	not informative	-0.254525	0	0	NA	-					-4	1					-	-					1	VUS	-3	LB	LB
26	32396947	T	G	13_32396947_T_G	Missense	c.9551T>G	L3184R	-	-	5	6.1429e-07	B strong	0	0	0	0	no impact	0.145001	0	0	-	-					-4	1					-	-			-1		0	VUS	-4	LB	LB
25	32394750	G	C	13_32394750_G_C	Missense	c.9318G>C	W3106C	-	-	5	1.82516e-10	B strong	0	0	0	0	no impact	0.0895549	3.18148e-06	0	9.24e-06	-					-4						-	-			-1		-1	VUS	-5	LB	LB
21	32376741	G	A	13_32376741_G_A	Missense	c.8704G>A	A2902T	-	-	8	5.0382e-05	B strong	0	0	0	0	no impact	0.0493419	0	0	1.32e-06	-					-4	1					-	-			-1		0	VUS	-4	LB	LB		1
22	32379485	G	A	13_32379485_G_A	Missense	c.8923G>A	V2975I	-	-	5	2.01542e-08	B strong	0	0	0	0	no impact	-0.46462	1.59282e-06	6.57333e-06	NA	NA					-4						-	-			-1		-1	VUS	-5	LB	LB
23	32379784	A	G	13_32379784_A_G	Synonymous	c.8988A>G	L2996L	-	LB (ENIGMA)	5	6.37507e-10	B strong	0.03	0	0	0	no impact	NA	3.49977e-05	6.56996e-06	0.00018213	NA					-4						-	-			-1	-1	-2	LB	-6	LB	LB
24	32380066	A	C	13_32380066_A_C	Missense	c.9177A>C	K3059N	-	-	5	4.05542e-09	B strong	0.04	0	0	0	no impact	-0.186619	1.59062e-06	0	NA	-					-4						-	-			-1		-1	VUS	-5	LB	LB
20	32371043	C	A	13_32371043_C_A	Missense	c.8575C>A	Q2859K	-	-	5	4.92246e-09	B strong	0	0	0	0	no impact	-0.00792476	0	0	NA	-					-4	1					-	-			-1		0	VUS	-4	LB	LB
22	32379329	G	A	13_32379329_G_A	Missense	c.8767G>A	E2923K	-	-	5	0.00129153	B strong	0.12	0.03	0	0	not informative	-0.0850493	1.59155e-06	0	7.2e-07	-					-4						-	-					0	VUS	-4	LB	LB
26	32396912	T	C	13_32396912_T_C	Synonymous	c.9516T>C	L3172L	-	LB (ENIGMA)	5	0.000243853	B strong	0	0.01	0	0	no impact	NA	1.59056e-06	0	NA	-					-4						-	-			-1	-1	-2	LB	-6	LB	LB		1
16	32357907	G	A	13_32357907_G_A	Missense	c.7783G>A	A2595T	-	-	5	3.71679e-11	B strong	0	0	0.01	0	no impact	0.0625966	0	0	-	-					-4	1					-	-			-1		0	VUS	-4	LB	LB
25	32394766	G	A	13_32394766_G_A	Missense	c.9334G>A	D3112N	normal	-	5	0.00596124	B strong	0	0	0	0	no impact	-0.0591767	1.59067e-06	0	9.24e-06	-					-4						-	-			-1		-1	VUS	-5	LB	LB		1
26	32396898	A	C	13_32396898_A_C	Missense	c.9502A>C	N3168H	-	-	5	4.33575e-10	B strong	0.01	0	0	0	no impact	-0.052455	0	0	NA	-					-4	1					-	-			-1		0	VUS	-4	LB	LB
21	32376698	A	G	13_32376698_A_G	Synonymous	c.8661A>G	S2887S	-	LB	8	1.94519e-10	B strong	0	0	0	0	no impact	NA	0	0	NA	-					-4	1					-	-			-1	-1	-1	VUS	-5	LB	LB
25	32394795	T	C	13_32394795_T_C	Synonymous	c.9363T>C	A3121A	-	LB (ENIGMA)	5	1.09602e-09	B strong	0	0	0	0	no impact	NA	2.54495e-05	1.31373e-05	0.00014347	7.282e-05					-4						-	-	-1		-1	-1	-3	LB	-7	B	B
21	32376723	C	A	13_32376723_C_A	Missense	c.8686C>A	R2896S	-	-	5	0.000124719	B strong	0	0	0	0	no impact	-0.198962	1.59042e-06	0	8.4e-07	-					-4						-	-			-1		-1	VUS	-5	LB	LB
18	32363417	G	C	13_32363417_G_C	Missense	c.8215G>C	V2739L	-	-	7	3.41691e-10	B strong	0	0	0	0	no impact	-0.289129	3.18087e-06	0	2.004e-05	-					-4						-	-			-1		-1	VUS	-5	LB	LB
25	32394840	T	C	13_32394840_T_C	Synonymous	c.9408T>C	L3136L	-	LB	5	5.00009e-09	B strong	0	0	0	0	no impact	NA	0	0	NA	-					-4	1					-	-			-1	-1	-1	VUS	-5	LB	LB
15	32356548	C	G	13_32356548_C_G	Missense	c.7556C>G	P2519R	-	-	5	3.22085e-07	B strong	0.12	0	0	0	not informative	0.0198174	0	0	NA	-					-4	1					-	-					1	VUS	-3	LB	LB
19	32370502	A	G	13_32370502_A_G	Missense	c.8432A>G	D2811G	-	-	5	3.12022e-09	B strong	0	0.03	0	0	no impact	0.191743	6.36169e-06	6.57117e-06	7.31e-06	NA					-4						0.43²	-1					-1	VUS	-5	LB	LB
25	32394769	A	G	13_32394769_A_G	Missense	c.9337A>G	I3113V	-	-	5	2.74457e-10	B strong	0	0	0	0	no impact	-0.110103	0	0	NA	-					-4	1					-	-			-1		0	VUS	-4	LB	LB
24	32380126	T	C	13_32380126_T_C	Synonymous	c.9237T>C	V3079V	-	LB (ENIGMA)	5	5.79759e-07	B strong	0	0	0	0	no impact	NA	7.96052e-06	3.93814e-05	0.00011841	3.241e-05					-4						-	-	-1		-1	-1	-3	LB	-7	B	B		1
16	32357840	T	A	13_32357840_T_A	Missense	c.7716T>A	S2572R	-	-	5	9.48518e-09	B strong	0	0	0	0.06	no impact	-0.160481	0	0	-	-					-4	1					-	-			-1		0	VUS	-4	LB	LB
18	32363270	G	A	13_32363270_G_A	Missense	c.8068G>A	V2690I	-	-	6	1.93544e-05	B strong	0	0	0	0	no impact	-0.172901	3.18101e-06	0	3e-07	-					-4						-	-			-1		-1	VUS	-5	LB	LB
25	32394932	A	C	13_32394932_A_C	Missense	c.9500A>C	E3167A	-	-	5	7.06692e-10	B strong	0	0	0.01	0	no impact	-0.0415483	0	0	3e-07	-					-4	1					0.40²	-1			-1		-1	VUS	-5	LB	LB
19	32370468	C	A	13_32370468_C_A	Missense	c.8398C>A	P2800T	normal	-	5	0.000511385	B strong	0	0	0	0	no impact	0.160727	1.59042e-06	0	3e-07	-					-4						-	-			-1		-1	VUS	-5	LB	LB		1
24	32380086	A	G	13_32380086_A_G	Missense	c.9197A>G	Q3066R	-	-	5	4.49089e-09	B strong	0	0	0	0	no impact	-0.0724372	0	0	NA	-					-4	1					-	-			-1		0	VUS	-4	LB	LB
25	32394823	T	C	13_32394823_T_C	Missense	c.9391T>C	S3131P	-	-	5	5.25441e-10	B strong	0	0	0	0	no impact	0.0074941	0	0	NA	-					-4	1					-	-			-1		0	VUS	-4	LB	LB
17	32362617	A	G	13_32362617_A_G	Missense	c.7900A>G	M2634V	-	-	5	5.14836e-08	B strong	0.01	0	0	0	no impact	0.195502	1.59041e-06	0	7.2e-07	-					-4						-	-					0	VUS	-4	LB	LB
23	32379815	A	G	13_32379815_A_G	Missense	c.9019A>G	R3007G	hypomorph	-	5	0.00661642	B strong	0.14	0	0.01	0	not informative	0.0482234	4.77237e-06	0	7.2e-07	-					-4						-	-					0	VUS	-4	LB	VUS (discordant)	Conflict with HDR	1
17	32362670	G	T	13_32362670_G_T	Missense	c.7953G>T	R2651S	normal	-	5	0.416753	P supporting	0	0	0.02	0	no impact	-0.0230168	6.36189e-06	0	1.32e-06	-					1						-	-			-1		-1	VUS	0	VUS	VUS (discordant)	Functional result is conflicting with HDR	1
18	32363464	T	G	13_32363464_T_G	Missense	c.8262T>G	H2754Q	-	-	7	1.56748e-09	B strong	0	0	0	0	no impact	-0.115552	1.5905e-06	6.57065e-06	3e-07	NA					-4						-	-			-1		-1	VUS	-5	LB	LB
18	32363180	T	G	13_32363180_T_G	Missense	c.7978T>G	Y2660D	abnormal	P	6	0.93938	P strong	0.03	0.01	0	0	no impact	0.431409	3.18363e-06	0	7.2e-07	-					4					1	-	-					1	VUS	5	VUS	VUS
22	32379453	G	C	13_32379453_G_C	Missense	c.8891G>C	R2964T	-	-	5	1.45405e-08	B strong	0	0	0	0	no impact	0.0779199	0	0	NA	-					-4	1					-	-			-1		0	VUS	-4	LB	LB
25	32394691	C	T	13_32394691_C_T	Missense	c.9259C>T	L3087F	-	-	5	4.2011e-07	B strong	0	0	0	0	no impact	-0.139767	1.59236e-06	0	NA	-					-4						-	-			-1		-1	VUS	-5	LB	LB
18	32363358	T	C	13_32363358_T_C	Missense	c.8156T>C	I2719T	-	-	7	4.03394e-05	B strong	0	0.01	0	0	no impact	0.114258	0	1.31396e-05	-	4.88e-06					-4						0.52²	-			-1		-1	VUS	-5	LB	LB		1
20	32371060	C	T	13_32371060_C_T	Synonymous	c.8592C>T	A2864A	-	LB (ENIGMA)	5	1.19445e-07	B strong	0	0	0	0	no impact	NA	3.18112e-06	0	7.41e-06	-					-4						-	-			-1	-1	-2	LB	-6	LB	LB
22	32379398	T	C	13_32379398_T_C	Synonymous	c.8836T>C	L2946L	-	LB (ENIGMA)	5	2.35813e-09	B strong	0	0	0	0	no impact	NA	1.59129e-06	6.57004e-06	NA	NA					-4						-	-			-1	-1	-2	LB	-6	LB	LB
25	32394764	A	C	13_32394764_A_C	Missense	c.9332A>C	E3111A	-	-	5	3.53426e-09	B strong	0	0	0	0	no impact	0.0714557	0	0	NA	-					-4	1					-	-			-1		0	VUS	-4	LB	LB
15	32356458	A	G	13_32356458_A_G	Missense	c.7466A>G	D2489G	normal	-	5	9.13571e-10	B strong	0	0.02	0	0	no impact	0.141464	1.59039e-06	1.31403e-05	1.94e-06	4.88e-06					-4						0.19²	-2			-1		-3	LB	-7	B	B
17	32362692	A	G	13_32362692_A_G	Missense	c.7975A>G	R2659G	-	P (ENIGMA)	5	0.996099	P strong	0	0	0	0.51	impact	0.400071	0	0	NA	-	PVS1 [RNA]	8			4	1					9380²; 2254⁵	8					17	P	21	P	P		1
17	32362611	G	A	13_32362611_G_A	Missense	c.7894G>A	A2632T	normal	-	5	4.25246e-05	B strong	0.01	0.03	0	0	no impact	0.19718	1.59042e-06	0	NA	-					-4						-	-					0	VUS	-4	LB	LB
20	32370961	G	A	13_32370961_G_A	Missense	c.8493G>A	M2831I	-	-	5	0.00115208	B strong	0	0.09	0	0	no impact	-0.0617413	0	0	3e-07	-					-4	1					-	-			-1		0	VUS	-4	LB	LB		1
21	32376700	G	A	13_32376700_G_A	Missense	c.8663G>A	R2888H	-	-	8	3.3088e-08	B strong	0.01	0	0	0	no impact	-0.172577	9.5425e-06	1.31621e-05	2.62e-06	NA					-4						1.67²	-			-1		-1	VUS	-5	LB	LB
16	32357883	C	G	13_32357883_C_G	Missense	c.7759C>G	L2587V	-	-	5	1.92287e-09	B strong	0	0.01	0	0.05	no impact	0.140656	0	0	NA	-					-4	1					-	-			-1		0	VUS	-4	LB	LB
24	32380024	A	G	13_32380024_A_G	Synonymous	c.9135A>G	L3045L	-	LB (ENIGMA)	5	1.91043e-09	B strong	0.13	0	0	0	not informative	NA	0	0	1.32e-06	-					-4	1					-	-					1	VUS	-3	LB	LB
24	32380040	C	G	13_32380040_C_G	Missense	c.9151C>G	P3051A	-	-	5	3.57072e-08	B strong	0.08	0	0	0	no impact	-0.00770889	0	0	NA	-					-4	1					-	-			-1		0	VUS	-4	LB	LB
25	32394897	T	G	13_32394897_T_G	Missense	c.9465T>G	F3155L	-	-	5	2.89899e-08	B strong	0	0	0	0	no impact	-0.0598141	0	0	NA	-					-4	1					-	-			-1		0	VUS	-4	LB	LB
19	32370503	T	C	13_32370503_T_C	Synonymous	c.8433T>C	D2811D	-	-	5	4.799e-07	B strong	0.02	0	0	0	no impact	NA	0	0	NA	-					-4	1					-	-			-1	-1	-1	VUS	-5	LB	LB
23	32379904	A	G	13_32379904_A_G	Synonymous	c.9108A>G	Q3036Q	-	LB (ENIGMA)	5	5.86443e-09	B strong	0	0	0	0.04	no impact	NA	1.5921e-06	6.56711e-06	NA	NA					-4						-	-			-1	-1	-2	LB	-6	LB	LB
19	32370512	T	C	13_32370512_T_C	Synonymous	c.8442T>C	N2814N	-	LB (ENIGMA)	5	6.36064e-06	B strong	0.03	0	0.01	0	no impact	NA	0	0	NA	-					-4	1					-	-			-1	-1	-1	VUS	-5	LB	LB
25	32394689	G	C	13_32394689_G_C	Missense	c.9257G>C	G3086A	normal	-	5	3.31747e-09	B strong	0.01	0	0	0	no impact	-0.0288497	6.21162e-05	2.63158e-05	0.00039139	0.00028376					-4						-	-	-4		-1		-5	LB	-9	B	B
18	32363512	C	T	13_32363512_C_T	Synonymous	c.8310C>T	A2770A	-	-	7	2.63262e-05	B strong	0	0	0.02	0	no impact	NA	0	0	NA	-					-4	1					-	-			-1	-1	-1	VUS	-5	LB	LB
16	32357907	G	C	13_32357907_G_C	Missense	c.7783G>C	A2595P	-	-	5	0.062771	B moderate	0	0	0.01	0	no impact	0.175139	0	0	NA	-					-2	1					-	-			-1		0	VUS	-2	LB	LB		1
25	32394831	A	G	13_32394831_A_G	Synonymous	c.9399A>G	S3133S	-	LB	5	4.36504e-11	B strong	0	0	0	0	no impact	NA	0	0	NA	-					-4	1					-	-			-1	-1	-1	VUS	-5	LB	LB
25	32394926	C	A	13_32394926_C_A	Missense	c.9494C>A	T3165N	-	-	5	1.84737e-07	B strong	0	0	0	0	no impact	-0.161665	1.59089e-06	0	NA	-					-4						-	-			-1		-1	VUS	-5	LB	LB
21	32376697	C	G	13_32376697_C_G	Nonsense	c.8660C>G	S2887*	-	P	8	1	P strong	0	0	0	0	no impact	0.293526	0	0	NA	-	PVS1	8			4	1		PM5_Supporting (PTC)	1		-	-					10	P	14	P	P
25	32394728	A	G	13_32394728_A_G	Missense	c.9296A>G	N3099S	-	-	5	7.29371e-10	B strong	0	0	0	0	no impact	-0.0631726	3.18177e-06	0	9.24e-06	-					-4						0.72²	-			-1		-1	VUS	-5	LB	LB
15	32356470	T	C	13_32356470_T_C	Missense	c.7478T>C	M2493T	-	-	5	7.95487e-10	B strong	0.01	0.05	0	0	no impact	-0.0711968	0	0	NA	-					-4	1					-	-			-1		0	VUS	-4	LB	LB
21	32376749	T	C	13_32376749_T_C	Synonymous	c.8712T>C	L2904L	-	-	8	4.16744e-09	B strong	0	0	0	0	no impact	NA	0	0	NA	-					-4	1					-	-			-1	-1	-1	VUS	-5	LB	LB
18	32363397	T	C	13_32363397_T_C	Missense	c.8195T>C	L2732S	-	-	7	4.91506e-05	B strong	0.01	0	0	0	no impact	0.191638	0	0	3e-07	-					-4	1					-	-					1	VUS	-3	LB	LB
21	32376709	C	A	13_32376709_C_A	Missense	c.8672C>A	T2891K	-	-	8	8.83372e-10	B strong	0	0	0	0	no impact	-0.047655	0	0	NA	-					-4	1					-	-			-1		0	VUS	-4	LB	LB
15	32356570	A	G	13_32356570_A_G	Synonymous	c.7578A>G	A2526A	-	LB	5	6.53489e-05	B strong	0	0	0.01	0	no impact	NA	0	0	NA	-					-4	1					-	-			-1	-1	-1	VUS	-5	LB	LB		1
24	32380067	T	C	13_32380067_T_C	Missense	c.9178T>C	F3060L	-	-	5	7.57802e-05	B strong	0.05	0	0	0	no impact	-0.216838	1.59063e-06	0	NA	-					-4						-	-			-1		-1	VUS	-5	LB	LB		1
20	32371038	C	T	13_32371038_C_T	Missense	c.8570C>T	A2857V	-	-	5	2.65864e-07	B strong	0	0	0	0	no impact	-0.338903	1.59053e-06	0	3e-07	-					-4						-	-			-1		-1	VUS	-5	LB	LB		1
19	32370478	T	A	13_32370478_T_A	Missense	c.8408T>A	L2803Q	-	-	5	3.1432e-07	B strong	0.04	0.07	0	0	no impact	0.119013	0	0	NA	-					-4	1					-	-			-1		0	VUS	-4	LB	LB
18	32363379	A	G	13_32363379_A_G	Missense	c.8177A>G	Y2726C	abnormal	P	7	0.999995	P strong	0	0	0	0	no impact	0.538238	4.77131e-06	6.56918e-06	NA	NA					4					1	2.62³	1					2	VUS	6	LP	LP
15	32356445	C	T	13_32356445_C_T	Nonsense	c.7453C>T	Q2485*	-	P	5	0.991167	P strong	0.03	0.47	0	0	impact	0.634849	0	0	NA	-	PVS1	8			4	1		PM5_Strong (PTC)	4		-	-					13	P	17	P	P
16	32357895	A	G	13_32357895_A_G	Missense	c.7771A>G	N2591D	-	-	5	2.92069e-10	B strong	0	0	0.01	0	no impact	-0.171991	1.59055e-06	6.57039e-06	NA	NA					-4						-	-			-1		-1	VUS	-5	LB	LB
25	32394828	A	T	13_32394828_A_T	Missense	c.9396A>T	K3132N	-	-	5	3.26704e-09	B strong	0	0	0	0	no impact	-0.199649	1.59056e-06	0	3e-07	-					-4						-	-			-1		-1	VUS	-5	LB	LB
16	32357791	A	T	13_32357791_A_T	Missense	c.7667A>T	N2556I	-	-	5	0.998868	P strong	0.03	0	0	0	no impact	0.0769175	0	0	NA	-					4	1					-	-			-1		0	VUS	4	VUS	VUS
19	32370513	G	A	13_32370513_G_A	Missense	c.8443G>A	V2815I	normal	-	5	0.000546966	B strong	0	0.01	0	0	no impact	-0.0154489	0	0	NA	-					-4	1					-	-			-1		0	VUS	-4	LB	LB
15	32356428	A	G	13_32356428_A_G	Missense	c.7436A>G	D2479G	-	-	5	7.06002e-08	B strong	0.04	0.01	0	0	no impact	0.104436	0	0	NA	-					-4	1					0.50²	-			-1		0	VUS	-4	LB	LB		1
24	32380135	G	A	13_32380135_G_A	Synonymous	c.9246G>A	V3082V	-	LB	5	1.19037e-09	B strong	0	0	0	0	no impact	NA	4.79331e-06	1.31603e-05	NA	NA					-4						-	-			-1	-1	-2	LB	-6	LB	LB
18	32363351	G	A	13_32363351_G_A	Missense	c.8149G>A	A2717T	-	-	6	1.42997e-09	B strong	0.01	0	0	0	no impact	-0.00843472	3.18089e-06	6.57333e-06	3e-07	NA					-4						-	-			-1		-1	VUS	-5	LB	LB
17	32362555	A	G	13_32362555_A_G	Missense	c.7838A>G	K2613R	-	-	5	2.67279e-08	B strong	0.01	0.01	0	0	no impact	0.0815549	0	0	-	-					-4	1					-	-			-1		0	VUS	-4	LB	LB
23	32379894	C	T	13_32379894_C_T	Missense	c.9098C>T	T3033I	hypomorph	-	5	3.29515e-07	B strong	0	0	0	0.02	no impact	0.219427	1.59167e-06	1.97158e-05	2.62e-06	4.88e-06					-4						-	-					0	VUS	-4	LB	VUS (discordant)	Conflict with HDR
15	32356539	C	T	13_32356539_C_T	Missense	c.7547C>T	S2516F	normal	-	5	1.10167e-08	B strong	0	0.09	0	0	no impact	0.13054	5.40726e-05	6.56495e-06	0.00030964	NA					-4						-	-			-1		-1	VUS	-5	LB	LB
16	32357756	C	G	13_32357756_C_G	Synonymous	c.7632C>G	G2544G	-	LB	5	7.81567e-10	B strong	0.03	0.01	0	0	no impact	NA	1.59147e-06	0	8.4e-07	-					-4						-	-			-1	-1	-2	LB	-6	LB	LB
18	32363511	C	A	13_32363511_C_A	Missense	c.8309C>A	A2770D	normal	-	7	2.52142e-05	B strong	0	0	0.03	0	no impact	0.304372	7.9536e-06	0	4.55e-06	-					-4					1	0.95²	-					1	VUS	-3	LB	LB
19	32370520	G	A	13_32370520_G_A	Missense	c.8450G>A	C2817Y	-	-	5	0.000830514	B strong	0	0.02	0	0.01	no impact	0.179785	0	0	1.32e-06	-					-4	1					-	-			-1		0	VUS	-4	LB	LB
15	32356469	A	T	13_32356469_A_T	Missense	c.7477A>T	M2493L	-	-	5	2.42387e-09	B strong	0.01	0	0	0	no impact	-0.0873328	4.77114e-06	0	1.583e-05	-					-4						-	-			-1		-1	VUS	-5	LB	LB
18	32363253	A	G	13_32363253_A_G	Missense	c.8051A>G	K2684R	-	-	6	3.31818e-11	B strong	0	0	0	0	no impact	0.0279745	1.59067e-06	0	3.1e-06	-					-4						1.23²	-			-1		-1	VUS	-5	LB	LB
25	32394890	G	T	13_32394890_G_T	Missense	c.9458G>T	G3153V	normal	-	5	3.22616e-09	B strong	0	0	0	0	no impact	-0.0753054	1.59063e-06	6.57263e-06	NA	NA					-4						-	-			-1		-1	VUS	-5	LB	LB
15	32356491	G	C	13_32356491_G_C	Missense	c.7499G>C	R2500T	-	-	5	9.52767e-08	B strong	0.28	0	0	0	impact	-0.137878	1.59038e-06	0	3.1e-06	-					-4					1	0.31²	-1					0	VUS	-4	LB	LB
21	32376746	G	C	13_32376746_G_C	Missense	c.8709G>C	E2903D	-	-	8	5.48605e-09	B strong	0	0	0	0	no impact	-0.0674934	0	0	1.32e-06	-					-4	1					-	-			-1		0	VUS	-4	LB	LB
22	32379387	C	T	13_32379387_C_T	Missense	c.8825C>T	A2942V	-	-	5	2.85382e-09	B strong	0	0.01	0	0	no impact	-0.0392611	0	6.57549e-06	7.2e-07	NA					-4						-	-		-2	-1		-3	LB	-7	B	B
24	32380079	G	T	13_32380079_G_T	Missense	c.9190G>T	D3064Y	-	-	5	0.000179724	B strong	0	0.07	0	0	no impact	0.00173888	0	6.57358e-06	-	NA					-4						-	-			-1		-1	VUS	-5	LB	LB		1
23	32379775	A	G	13_32379775_A_G	Synonymous	c.8979A>G	S2993S	-	LB	5	5.08601e-09	B strong	0.04	0.18	0	0	not informative	NA	0	0	8.4e-07	-					-4	1					-	-					1	VUS	-3	LB	LB
16	32357808	T	C	13_32357808_T_C	Missense	c.7684T>C	F2562L	hypomorph	-	5	0.820164	P strong	0.03	0.01	0.1	0	no impact	0.287733	3.18123e-06	1.97101e-05	3e-07	1.171e-05					4						-	-					0	VUS	4	VUS	VUS
18	32363427	A	G	13_32363427_A_G	Missense	c.8225A>G	N2742S	-	-	7	2.06263e-10	B strong	0	0	0	0	no impact	-0.273361	4.77133e-06	0	8.4e-07	-					-4						-	-			-1		-1	VUS	-5	LB	LB
16	32357742	C	A	13_32357742_C_A	Missense	c.7618C>A	L2540M	normal	-	5	7.97872e-07	B strong	0	0.03	0	0	no impact	-0.0022838	1.59208e-06	1.97257e-05	NA	1.921e-05					-4						-	-			-1		-1	VUS	-5	LB	LB
18	32363406	C	G	13_32363406_C_G	Missense	c.8204C>G	P2735R	normal	-	7	2.47695e-11	B strong	0.01	0	0	0	no impact	0.141818	0	0	3e-07	-					-4	1					-	-			-1		0	VUS	-4	LB	LB
16	32357901	G	A	13_32357901_G_A	Missense	c.7777G>A	G2593R	-	-	5	7.73625e-07	B strong	0	0	0	0.08	no impact	0.209939	1.59057e-06	0	NA	-					-4						-	-					0	VUS	-4	LB	LB		1
17	32362588	A	G	13_32362588_A_G	Missense	c.7871A>G	Y2624C	hypomorph	-	5	0.996775	P strong	0.01	0	0	0	no impact	0.442291	1.59042e-06	1.3137e-05	3e-07	4.88e-06					4					1	1.29²	-					1	VUS	5	VUS	VUS
17	32362650	A	G	13_32362650_A_G	Missense	c.7933A>G	R2645G	normal	-	5	1.6158e-08	B strong	0	0	0.04	0	no impact	0.121525	9.54244e-06	0	1.779e-05	-					-4						0.033⁵	-4			-1		-5	LB	-9	B	B
16	32357772	A	C	13_32357772_A_C	Missense	c.7648A>C	I2550L	-	-	5	5.46248e-07	B strong	0.06	0	0	0	no impact	-0.373041	1.59097e-06	0	9.24e-06	-					-4						-	-			-1		-1	VUS	-5	LB	LB
25	32394797	C	T	13_32394797_C_T	Missense	c.9365C>T	A3122V	-	-	5	4.90897e-08	B strong	0	0	0.03	0	no impact	0.0411138	3.18118e-06	6.56659e-06	1.32e-06	NA					-4						1.15²	-			-1		-1	VUS	-5	LB	LB
24	32380114	A	G	13_32380114_A_G	Missense	c.9225A>G	I3075M	-	-	5	2.97541e-08	B strong	0	0	0	0	no impact	-0.0539175	0	0	-	-					-4	1					-	-			-1		0	VUS	-4	LB	LB
18	32363380	T	C	13_32363380_T_C	Synonymous	c.8178T>C	Y2726Y	-	B	7	2.17604e-10	B strong	0.01	0	0	0	no impact	NA	1.4314e-05	0	3e-07	-					-4						-	-			-1	-1	-2	LB	-6	LB	LB
18	32363526	T	G	13_32363526_T_G	Missense	c.8324T>G	M2775R	-	-	7	7.71986e-06	B strong	0	0	0	0.06	no impact	-0.0478565	3.1817e-06	1.31401e-05	3e-07	4.88e-06					-4						-	-			-1		-1	VUS	-5	LB	LB
15	32356554	T	C	13_32356554_T_C	Missense	c.7562T>C	I2521T	normal	LB	5	0.000332146	B strong	0.04	0	0	0	no impact	0.154277	0	0	-	-					-4	1					0.037²	-4			-1		-4	LB	-8	B	B
18	32363404	T	C	13_32363404_T_C	Synonymous	c.8202T>C	P2734P	-	-	7	1.3322e-09	B strong	0	0	0	0	no impact	NA	0	0	-	-					-4	1					-	-			-1	-1	-1	VUS	-5	LB	LB
18	32363283	T	C	13_32363283_T_C	Missense	c.8081T>C	I2694T	-	-	6	1.34124e-09	B strong	0	0	0	0	no impact	-0.15357	1.59046e-06	0	NA	-					-4						-	-			-1		-1	VUS	-5	LB	LB
22	32379391	G	A	13_32379391_G_A	Synonymous	c.8829G>A	Q2943Q	-	LB (ENIGMA)	5	1.59441e-08	B strong	0	0.01	0	0	no impact	NA	0	0	-	-					-4	1					-	-			-1	-1	-1	VUS	-5	LB	LB
15	32356567	A	T	13_32356567_A_T	Synonymous	c.7575A>T	A2525A	-	LB	5	1.67545e-05	B strong	0	0	0	0	no impact	NA	0	0	7.2e-07	-					-4	1					-	-			-1	-1	-1	VUS	-5	LB	LB		1
16	32357794	C	T	13_32357794_C_T	Missense	c.7670C>T	A2557V	hypomorph	-	5	0.882914	P strong	0.04	0.02	0	0.18	not informative	0.237535	0	0	-	-					4	1					-	-					1	VUS	5	VUS	VUS
18	32363501	C	T	13_32363501_C_T	Missense	c.8299C>T	P2767S	normal	-	7	4.10497e-05	B strong	0	0	0	0	no impact	0.214391	1.59062e-06	0	NA	-					-4						-	-					0	VUS	-4	LB	LB
16	32357873	T	A	13_32357873_T_A	Missense	c.7749T>A	D2583E	-	-	5	1.33041e-08	B strong	0	0	0	0.05	no impact	0.104909	0	0	-	-					-4	1					-	-			-1		0	VUS	-4	LB	LB
15	32356522	G	A	13_32356522_G_A	Synonymous	c.7530G>A	L2510L	-	LB	5	1.62299e-07	B strong	0	0.04	0	0	no impact	NA	0	0	3e-07	-					-4	1						-			-1	-1	-1	VUS	-5	LB	LB
22	32379445	T	C	13_32379445_T_C	Synonymous	c.8883T>C	G2961G	-	-	5	1.92474e-10	B strong	0	0	0	0	no impact	NA	0	0	-	-					-4	1					-	-			-1	-1	-1	VUS	-5	LB	LB
18	32363419	C	A	13_32363419_C_A	Synonymous	c.8217C>A	V2739V	-	LB	7	3.50699e-06	B strong	0	0	0	0	no impact	NA	0	0	-	-					-4	1					-	-			-1	-1	-1	VUS	-5	LB	LB		1
20	32370997	T	C	13_32370997_T_C	Synonymous	c.8529T>C	N2843N	-	LB	5	1.30299e-06	B strong	0.02	0	0	0	no impact	NA	0	0	-	-					-4	1					-	-			-1	-1	-1	VUS	-5	LB	LB
25	32394846	A	G	13_32394846_A_G	Synonymous	c.9414A>G	L3138L	-	LB (ENIGMA)	5	1.28377e-05	B strong	0	0	0	0	no impact	NA	1.59057e-06	3.94078e-05	NA	6.27e-05					-4						-	-			-1	-1	-2	LB	-6	LB	LB
15	32356541	A	G	13_32356541_A_G	Missense	c.7549A>G	T2517A	normal	-	5	1.13491e-11	B strong	0.04	0	0	0	no impact	-0.197597	1.59037e-06	0	NA	-					-4						-	-			-1		-1	VUS	-5	LB	LB
22	32379371	A	T	13_32379371_A_T	Missense	c.8809A>T	N2937Y	-	-	5	0.000229375	B strong	0	0	0	0	no impact	-0.095846	0	0	-	-					-4	1					-	-			-1		0	VUS	-4	LB	LB
26	32396933	G	A	13_32396933_G_A	Synonymous	c.9537G>A	K3179K	-	LB (ENIGMA)	5	3.24004e-05	B strong	0	0	0	0	no impact	NA	6.36242e-06	6.57194e-06	8.4e-07	NA					-4						-	-			-1	-1	-2	LB	-6	LB	LB
19	32370463	C	G	13_32370463_C_G	Missense	c.8393C>G	P2798R	-	-	5	2.8302e-10	B strong	0.01	0.02	0	0	no impact	0.118105	0	0	-	-					-4	1					-	-			-1		0	VUS	-4	LB	LB
18	32363230	G	A	13_32363230_G_A	Missense	c.8028G>A	M2676I	-	-	6	8.24766e-06	B strong	0	0	0	0	no impact	-0.0665285	0	0	-	-					-4	1					-	-			-1		0	VUS	-4	LB	LB
22	32379457	T	A	13_32379457_T_A	Missense	c.8895T>A	D2965E	-	-	5	4.82997e-10	B strong	0	0	0	0	no impact	-0.20338	0	0	-	-					-4	1					-	-			-1		0	VUS	-4	LB	LB
21	32376691	T	C	13_32376691_T_C	Missense	c.8654T>C	L2885S	-	-	8	2.19185e-08	B strong	0	0	0	0	no impact	-0.358044	0	0	-	-					-4	1					-	-			-1		0	VUS	-4	LB	LB
19	32370511	A	G	13_32370511_A_G	Missense	c.8441A>G	N2814S	-	-	5	1.35509e-06	B strong	0.01	0	0.01	0	no impact	-0.345724	0	0	1.32e-06	-					-4	1					-	-			-1		0	VUS	-4	LB	LB
16	32357772	A	G	13_32357772_A_G	Missense	c.7648A>G	I2550V	-	-	5	1.12504e-06	B strong	0	0	0	0	no impact	-0.410847	3.18195e-06	0	1.32e-06	-					-4						0.76²	-			-1		-1	VUS	-5	LB	LB
26	32396926	A	G	13_32396926_A_G	Missense	c.9530A>G	E3177G	-	-	5	1.91956e-11	B strong	0.03	0	0	0	no impact	0.0880156	3.18112e-06	0	7.41e-06	-					-4						-	-			-1		-1	VUS	-5	LB	LB
21	32376718	A	G	13_32376718_A_G	Missense	c.8681A>G	Q2894R	-	-	8	7.24148e-08	B strong	0	0	0	0	no impact	-0.0361443	0	0	-	-					-4	1					-	-			-1		0	VUS	-4	LB	LB
19	32370498	A	G	13_32370498_A_G	Missense	c.8428A>G	S2810G	normal	-	5	2.38114e-08	B strong	0.03	0.09	0	0	no impact	-0.0447285	4.77124e-06	1.31461e-05	2.62e-06	NA					-4						0.13²	-2			-1		-3	LB	-7	B	B
24	32380081	C	T	13_32380081_C_T	Synonymous	c.9192C>T	D3064D	-	LB	5	3.73239e-10	B strong	0	0.01	0	0	no impact	NA	0	0	3e-07	-					-4	1					-	-			-1	-1	-1	VUS	-5	LB	LB
22	32379377	A	G	13_32379377_A_G	Missense	c.8815A>G	K2939E	-	-	5	2.9362e-08	B strong	0.04	0	0	0	no impact	-0.014005	0	0	-	-					-4	1					-	-			-1		0	VUS	-4	LB	LB
18	32363244	C	G	13_32363244_C_G	Missense	c.8042C>G	T2681R	-	-	6	4.12809e-08	B strong	0	0	0	0	no impact	0.0806779	6.363e-06	1.31437e-05	1.32e-06	4.88e-06					-4						0.4662³	-1		-4	-1		-6	LB	-10	B	B
19	32370405	T	C	13_32370405_T_C	Missense	c.8335T>C	S2779P	-	-	5	1.79218e-08	B strong	0	0.01	0	0	no impact	0.115242	0	0	-	-					-4	1					-	-			-1		0	VUS	-4	LB	LB
21	32376747	C	T	13_32376747_C_T	Missense	c.8710C>T	L2904F	-	-	8	0.50286	P moderate	0	0	0	0	no impact	-0.00812362	0	0	-	-					2	1					-	-			-1		0	VUS	2	VUS	VUS		1
16	32357775	A	G	13_32357775_A_G	Missense	c.7651A>G	K2551E	-	-	5	2.75725e-05	B strong	0.01	0.06	0	0	no impact	-0.220699	0	0	-	-					-4	1					-	-			-1		0	VUS	-4	LB	LB		1
24	32380117	A	T	13_32380117_A_T	Synonymous	c.9228A>T	G3076G	-	LB (ENIGMA)	5	5.66274e-08	B strong	0	0	0	0	no impact	NA	0	6.57281e-06	-	NA					-4						-	-			-1	-1	-2	LB	-6	LB	LB		1
17	32362642	T	G	13_32362642_T_G	Missense	c.7925T>G	F2642C	normal	-	5	2.4234e-08	B strong	0.01	0	0	0	no impact	0.205206	0	0	-	-					-4	1					-	-					1	VUS	-3	LB	LB
18	32363424	A	G	13_32363424_A_G	Missense	c.8222A>G	K2741R	-	-	7	7.28891e-10	B strong	0	0	0	0	no impact	-0.0690167	4.77128e-06	0	7.2e-07	-					-4						-	-			-1		-1	VUS	-5	LB	LB
19	32370516	G	T	13_32370516_G_T	Missense	c.8446G>T	G2816C	normal	-	5	2.60334e-05	B strong	0	0.03	0	0.01	no impact	0.117991	0	0	-	-					-4	1					-	-			-1		0	VUS	-4	LB	LB
15	32356520	C	T	13_32356520_C_T	Synonymous	c.7528C>T	L2510L	-	LB	5	9.58362e-06	B strong	0	0.02	0	0	no impact	NA	0	0	-	-					-4	1					-	-			-1	-1	-1	VUS	-5	LB	LB
19	32370527	T	A	13_32370527_T_A	Missense	c.8457T>A	D2819E	-	-	5	6.98006e-10	B strong	0.02	0	0.02	0	no impact	0.0054292	0	0	NA	-					-4	1					-	-			-1		0	VUS	-4	LB	LB
23	32379892	A	C	13_32379892_A_C	Missense	c.9096A>C	K3032N	-	-	5	0.0124954	B strong	0	0	0.01	0	no impact	-0.169736	1.5914e-06	6.56789e-06	NA	NA					-4						-	-			-1		-1	VUS	-5	LB	LB
22	32379416	A	G	13_32379416_A_G	Missense	c.8854A>G	M2952V	-	-	5	5.22182e-11	B strong	0	0	0	0	no impact	-0.240819	1.59116e-06	0	NA	-					-4						-	-			-1		-1	VUS	-5	LB	LB
21	32376791	G	A	13_32376791_G_A	Synonymous	c.8754G>A	E2918E	-	P	8	1	P strong	0	0	0.76	0.98	impact	NA	3.18154e-06	0	NA	-			PS1_Moderate (within donor motif as P variant c.8754+1G>T)	2	4					1	-	-					3	VUS	7	LP	LP
23	32379753	T	C	13_32379753_T_C	Missense	c.8957T>C	I2986T	-	-	5	1.11027e-08	B strong	0	0.06	0	0	no impact	-0.270152	1.59091e-06	0	3e-07	-					-4						-	-			-1		-1	VUS	-5	LB	LB
20	32371088	G	A	13_32371088_G_A	Missense	c.8620G>A	E2874K	-	-	5	4.48801e-08	B strong	0	0	0	0.02	no impact	-0.14965	0	1.31437e-05	-	8e-06					-4						-	-			-1		-1	VUS	-5	LB	LB
17	32362658	A	C	13_32362658_A_C	Synonymous	c.7941A>C	L2647L	-	LB (ENIGMA)	5	1.7525e-10	B strong	0	0	0.03	0	no impact	NA	0	0	-	-					-4	1					-	-			-1	-1	-1	VUS	-5	LB	LB
18	32363517	A	C	13_32363517_A_C	Missense	c.8315A>C	E2772A	-	-	7	0.541709	P moderate	0	0	0	0.01	no impact	-0.0418227	1.5907e-06	0	NA	-					2						-	-			-1		-1	VUS	1	VUS	VUS		1
19	32370500	T	C	13_32370500_T_C	Synonymous	c.8430T>C	S2810S	-	-	5	2.05894e-10	B strong	0.02	0.03	0	0	no impact	NA	0	0	1.32e-06	-					-4	1					-	-			-1	-1	-1	VUS	-5	LB	LB
19	32370439	C	G	13_32370439_C_G	Missense	c.8369C>G	T2790S	-	-	5	7.13828e-09	B strong	0	0.01	0	0	no impact	-0.187641	0	0	-	-					-4	1					-	-			-1		0	VUS	-4	LB	LB
21	32376767	T	G	13_32376767_T_G	Missense	c.8730T>G	N2910K	-	-	8	2.14118e-11	B strong	0	0	0	0	no impact	-0.309294	0	0	-	-					-4	1					-	-			-1		0	VUS	-4	LB	LB
18	32363340	C	A	13_32363340_C_A	Missense	c.8138C>A	T2713N	-	-	6	4.54051e-10	B strong	0	0	0	0	no impact	-0.287418	1.59045e-06	0	NA	-					-4						1.67²	-			-1		-1	VUS	-5	LB	LB
22	32379387	C	G	13_32379387_C_G	Missense	c.8825C>G	A2942G	-	-	5	0.0699502	B moderate	0.01	0	0	0	no impact	-0.0783003	0	0	-	-					-2	1					-	-			-1		0	VUS	-2	LB	LB		1
17	32362530	T	C	13_32362530_T_C	Missense	c.7813T>C	C2605R	-	-	5	6.68086e-11	B strong	0.02	0	0.02	0	no impact	0.193226	0	0	-	-					-4	1					-	-					1	VUS	-3	LB	LB
20	32370984	A	G	13_32370984_A_G	Missense	c.8516A>G	Y2839C	-	-	5	1.43165e-07	B strong	0	0	0	0	no impact	-0.0975035	0	0	-	-					-4	1					-	-			-1		0	VUS	-4	LB	LB
22	32379375	A	G	13_32379375_A_G	Missense	c.8813A>G	D2938G	-	-	5	4.037e-08	B strong	0.04	0	0	0	no impact	-0.0417749	0	0	-	-					-4	1					-	-			-1		0	VUS	-4	LB	LB		1
16	32357823	T	G	13_32357823_T_G	Missense	c.7699T>G	Y2567D	-	-	5	0.285742	VUS	0.02	0.02	0	0.01	no impact	0.115522	1.59057e-06	0	NA	-					0						-	-			-1		-1	VUS	-1	VUS	VUS		1
23	32379911	C	T	13_32379911_C_T	Missense	c.9115C>T	P3039S	normal	-	5	3.75456e-10	B strong	0	0	0	0.09	no impact	-0.162067	0	0	-	-					-4	1					-	-			-1		0	VUS	-4	LB	LB
16	32357912	A	G	13_32357912_A_G	Synonymous	c.7788A>G	G2596G	-	-	5	6.39008e-12	B strong	0	0	0	0.04	no impact	NA	0	0	-	-					-4	1					-	-			-1	-1	-1	VUS	-5	LB	LB
25	32394743	A	G	13_32394743_A_G	Missense	c.9311A>G	K3104R	-	-	5	1.12811e-10	B strong	0	0	0	0	no impact	-0.0832511	0	0	-	-					-4	1					-	-			-1		0	VUS	-4	LB	LB
22	32379324	T	C	13_32379324_T_C	Missense	c.8762T>C	F2921S	-	-	5	0.00202217	B strong	0	0.02	0	0	no impact	0.0412403	0	0	-	-					-4	1					-	-			-1		0	VUS	-4	LB	LB
19	32370534	A	T	13_32370534_A_T	Missense	c.8464A>T	I2822F	normal	-	5	1.33346e-07	B strong	0	0.01	0	0	no impact	-0.0718122	4.77128e-06	0	3.85e-06	-					-4						2.80³	1			-1		0	VUS	-4	LB	LB
22	32379351	A	G	13_32379351_A_G	Missense	c.8789A>G	N2930S	-	-	5	4.86074e-10	B strong	0.01	0.04	0	0	no impact	-0.328167	1.59119e-06	0	NA	-					-4						-	-			-1		-1	VUS	-5	LB	LB
17	32362566	A	G	13_32362566_A_G	Missense	c.7849A>G	R2617G	-	-	5	8.96095e-09	B strong	0.03	0.02	0	0	no impact	-0.0593575	1.59041e-06	1.31416e-05	NA	8e-06					-4						-	-			-1		-1	VUS	-5	LB	LB
19	32370414	A	G	13_32370414_A_G	Missense	c.8344A>G	S2782G	-	-	5	5.77912e-08	B strong	0	0.01	0	0	no impact	0.102638	0	0	-	-					-4	1					-	-			-1		0	VUS	-4	LB	LB
20	32370956	T	C	13_32370956_T_C	Missense	c.8488T>C	W2830R	-	-	5	7.10015e-06	B strong	0.03	0	0	0	no impact	0.29736	0	0	-	-					-4	1					-	-					1	VUS	-3	LB	LB
18	32363509	A	G	13_32363509_A_G	Synonymous	c.8307A>G	E2769E	-	LB	7	1.25341e-06	B strong	0	0	0	0.03	no impact	NA	0	0	NA	-					-4	1					-	-			-1	-1	-1	VUS	-5	LB	LB
25	32394733	C	T	13_32394733_C_T	Synonymous	c.9301C>T	L3101L	-	LB (ENIGMA)	5	8.14162e-09	B strong	0	0	0	0	no impact	NA	0	1.31463e-05	-	8e-06					-4						-	-			-1	-1	-2	LB	-6	LB	LB
25	32394734	T	A	13_32394734_T_A	Missense	c.9302T>A	L3101Q	hypomorph	-	5	0.01008	B strong	0.03	0	0	0	no impact	0.268183	0	6.56823e-06	-	NA					-4						-	-					0	VUS	-4	LB	VUS (discordant)	Conflict with HDR	1
23	32379792	T	C	13_32379792_T_C	Missense	c.8996T>C	L2999P	-	-	5	2.74525e-08	B strong	0.08	0.45	0	0	impact	0.176145	0	0	-	-					-4	1				1	-	-					2	VUS	-2	LB	LB
18	32363406	C	T	13_32363406_C_T	Missense	c.8204C>T	P2735L	-	-	7	0.000177483	B strong	0.01	0	0	0	no impact	0.11055	0	0	-	-					-4	1					-	-			-1		0	VUS	-4	LB	LB
19	32370437	T	C	13_32370437_T_C	Synonymous	c.8367T>C	Y2789Y	-	LB (ENIGMA)	5	5.83705e-10	B strong	0.01	0.02	0	0	no impact	NA	1.59043e-06	1.96931e-05	NA	7.97e-06					-4						-	-			-1	-1	-2	LB	-6	LB	LB
22	32379411	A	G	13_32379411_A_G	Missense	c.8849A>G	K2950R	-	-	5	9.07607e-12	B strong	0	0	0	0	no impact	-0.222969	0	0	-	-					-4	1					-	-			-1		0	VUS	-4	LB	LB
20	32371082	G	A	13_32371082_G_A	Missense	c.8614G>A	E2872K	-	-	5	1.71217e-08	B strong	0	0	0	0.01	no impact	-0.0437777	0	0	7.2e-07	-					-4	1					-	-			-1		0	VUS	-4	LB	LB
16	32357788	A	G	13_32357788_A_G	Missense	c.7664A>G	K2555R	-	-	5	1.85812e-06	B strong	0.02	0.01	0.04	0	no impact	-0.101004	0	6.5684e-06	-	NA					-4						-	-			-1		-1	VUS	-5	LB	LB
18	32363477	G	C	13_32363477_G_C	Missense	c.8275G>C	V2759L	-	-	5	2.65009e-08	B strong	0	0	0	0	no impact	-0.0530269	1.59049e-06	6.5716e-06	2.62e-06	NA					-4						-	-			-1		-1	VUS	-5	LB	LB
22	32379357	A	G	13_32379357_A_G	Missense	c.8795A>G	H2932R	-	-	5	8.39455e-10	B strong	0	0.01	0	0	no impact	-0.0446562	0	0	-	-					-4	1					-	-			-1		0	VUS	-4	LB	LB
20	32371019	G	T	13_32371019_G_T	Missense	c.8551G>T	A2851S	-	-	5	9.88119e-10	B strong	0	0	0	0	no impact	0.0817856	0	6.57073e-06	-	NA					-4						-	-			-1		-1	VUS	-5	LB	LB
22	32379353	A	G	13_32379353_A_G	Missense	c.8791A>G	N2931D	-	-	5	1.77109e-07	B strong	0	0.02	0	0	no impact	-0.294287	0	0	-	-					-4	1					-	-			-1		0	VUS	-4	LB	LB
15	32356570	A	C	13_32356570_A_C	Synonymous	c.7578A>C	A2526A	-	-	5	1.28566e-07	B strong	0	0	0	0	no impact	NA	0	0	-	-					-4	1					-	-			-1	-1	-1	VUS	-5	LB	LB
25	32394748	T	C	13_32394748_T_C	Missense	c.9316T>C	W3106R	-	-	5	6.16721e-11	B strong	0	0	0	0	no impact	0.102933	0	0	-	-					-4	1					-	-			-1		0	VUS	-4	LB	LB
19	32370435	T	C	13_32370435_T_C	Missense	c.8365T>C	Y2789H	-	-	5	1.8341e-09	B strong	0.02	0.01	0	0	no impact	-0.220517	0	0	-	-					-4	1					-	-			-1		0	VUS	-4	LB	LB
25	32394714	A	G	13_32394714_A_G	Synonymous	c.9282A>G	S3094S	-	LB	5	2.00661e-11	B strong	0	0	0	0	no impact	NA	0	0	-	-					-4	1					-	-			-1	-1	-1	VUS	-5	LB	LB
20	32371059	C	T	13_32371059_C_T	Missense	c.8591C>T	A2864V	-	-	5	0.30147	VUS	0	0	0	0.01	no impact	-0.282862	0	0	NA	-					0	1					1.02²	-			-1		0	VUS	0	VUS	VUS		1
22	32379418	G	A	13_32379418_G_A	Missense	c.8856G>A	M2952I	-	-	5	0.00373158	B strong	0	0	0	0	no impact	-0.321035	0	0	-	-					-4	1					-	-			-1		0	VUS	-4	LB	LB		1
23	32379789	C	T	13_32379789_C_T	Missense	c.8993C>T	S2998F	-	-	5	2.50291e-08	B strong	0.2	0.13	0	0	impact	0.0418541	1.59084e-06	0	NA	-					-4					1	-	-					1	VUS	-3	LB	LB
20	32371098	A	C	13_32371098_A_C	Missense	c.8630A>C	E2877A	-	-	5	4.4616e-09	B strong	0	0	0	0	no impact	-0.0933671	0	0	-	-					-4	1					-	-			-1		0	VUS	-4	LB	LB
25	32394887	A	G	13_32394887_A_G	Missense	c.9455A>G	E3152G	-	-	5	1.01891e-08	B strong	0	0	0	0	no impact	-0.0109455	1.27248e-05	0	7.281e-05	-					-4						-	-			-1		-1	VUS	-5	LB	LB
26	32396921	A	G	13_32396921_A_G	Synonymous	c.9525A>G	E3175E	-	LB	5	2.69064e-08	B strong	0	0.01	0	0	no impact	NA	0	0	3e-07	-					-4	1					-	-			-1	-1	-1	VUS	-5	LB	LB
22	32379504	A	G	13_32379504_A_G	Missense	c.8942A>G	E2981G	-	-	5	6.01467e-12	B strong	0	0	0	0	no impact	-0.239571	1.11566e-05	0	4.382e-05	-					-4						-	-			-1		-1	VUS	-5	LB	LB
22	32379455	G	C	13_32379455_G_C	Missense	c.8893G>C	D2965H	normal	-	5	3.88404e-10	B strong	0	0	0	0	no impact	-0.0136449	0	6.57307e-06	-	NA					-4						1.15²	-			-1		-1	VUS	-5	LB	LB
18	32363495	T	G	13_32363495_T_G	Missense	c.8293T>G	C2765G	normal	-	7	3.88746e-08	B strong	0	0	0.04	0	no impact	0.262245	1.59059e-06	1.31391e-05	9.89e-06	7.99e-06					-4						-	-					0	VUS	-4	LB	LB
26	32396913	T	C	13_32396913_T_C	Missense	c.9517T>C	C3173R	-	-	5	5.93097e-06	B strong	0	0.01	0	0	no impact	0.0947169	0	0	-	-					-4	1					-	-			-1		0	VUS	-4	LB	LB		1
17	32362656	C	G	13_32362656_C_G	Missense	c.7939C>G	L2647V	normal	-	5	0.000284088	B strong	0	0	0.01	0	no impact	0.138631	1.59041e-06	0	1.46e-05	-					-4						-	-			-1		-1	VUS	-5	LB	LB
19	32370541	G	A	13_32370541_G_A	Missense	c.8471G>A	R2824K	-	-	5	2.6175e-05	B strong	0	0.03	0	0.02	no impact	0.12077	0	0	NA	-					-4	1					-	-			-1		0	VUS	-4	LB	LB
18	32363516	G	A	13_32363516_G_A	Missense	c.8314G>A	E2772K	-	-	7	0.30025	VUS	0	0	0	0.06	no impact	-0.0293542	0	0	-	-					0	1					-	-			-1		0	VUS	0	VUS	VUS		1
20	32371052	C	T	13_32371052_C_T	Synonymous	c.8584C>T	L2862L	-	LB (ENIGMA)	5	1.62692e-06	B strong	0	0	0	0	no impact	NA	3.18105e-06	0	3e-07	-					-4						-	-			-1	-1	-2	LB	-6	LB	LB
25	32394802	A	C	13_32394802_A_C	Missense	c.9370A>C	N3124H	normal	LB	5	0.244594	VUS	0	0	0	0	no impact	0.0336445	0	0	-	-					0	1					-	-			-1		0	VUS	0	VUS	VUS		1
15	32356481	A	G	13_32356481_A_G	Missense	c.7489A>G	K2497E	-	-	5	1.68237e-08	B strong	0.01	0.01	0	0	no impact	-0.177992	0	0	-	-					-4	1					-	-			-1		0	VUS	-4	LB	LB
17	32362658	A	G	13_32362658_A_G	Synonymous	c.7941A>G	L2647L	-	LB	5	2.45586e-07	B strong	0	0	0.01	0	no impact	NA	6.36167e-06	6.56901e-06	1.32e-06	NA					-4						-	-			-1	-1	-2	LB	-6	LB	LB		1
25	32394789	A	G	13_32394789_A_G	Synonymous	c.9357A>G	L3119L	-	-	5	2.78462e-08	B strong	0	0	0	0	no impact	NA	0	0	-	-					-4	1					-	-			-1	-1	-1	VUS	-5	LB	LB
19	32370464	T	C	13_32370464_T_C	Synonymous	c.8394T>C	P2798P	-	-	5	8.99941e-09	B strong	0.01	0.03	0	0	no impact	NA	0	0	-	-					-4	1					-	-			-1	-1	-1	VUS	-5	LB	LB
21	32376678	A	C	13_32376678_A_C	Missense	c.8641A>C	T2881P	-	-	8	4.77093e-10	B strong	0	0	0	0	no impact	-0.19464	0	0	-	-					-4	1					-	-			-1		0	VUS	-4	LB	LB
22	32379323	T	C	13_32379323_T_C	Missense	c.8761T>C	F2921L	-	-	5	1.3235e-07	B strong	0	0.03	0	0	no impact	-0.33028	0	0	-	-					-4	1					-	-			-1		0	VUS	-4	LB	LB
18	32363391	C	T	13_32363391_C_T	Missense	c.8189C>T	A2730V	hypomorph	-	7	4.97104e-07	B strong	0	0	0	0	no impact	0.200408	1.59045e-06	0	NA	-					-4						-	-					0	VUS	-4	LB	VUS (discordant)	Conflict with HDR	1
16	32357806	A	G	13_32357806_A_G	Missense	c.7682A>G	Q2561R	normal	-	5	0.00122865	B strong	0.09	0.01	0.08	0	no impact	-0.135078	7.95345e-06	2.62805e-05	7.714e-05	3.248e-05					-4						-	-	-1		-1		-2	LB	-6	LB	LB		1
21	32376727	C	G	13_32376727_C_G	Missense	c.8690C>G	A2897G	-	-	8	9.8162e-05	B strong	0	0	0	0	no impact	-0.163267	0	0	-	-					-4	1					-	-			-1		0	VUS	-4	LB	LB		1
19	32370497	C	T	13_32370497_C_T	Synonymous	c.8427C>T	F2809F	-	LB (ENIGMA)	5	5.51334e-06	B strong	0	0.05	0	0	no impact	NA	4.77125e-06	6.57186e-06	7.2e-07	NA					-4						-	-			-1	-1	-2	LB	-6	LB	LB
18	32363237	G	A	13_32363237_G_A	Missense	c.8035G>A	D2679N	-	-	6	2.06438e-08	B strong	0	0	0	0	no impact	0.00856498	0	0	-	-					-4	1					-	-			-1		0	VUS	-4	LB	LB
18	32363239	T	A	13_32363239_T_A	Missense	c.8037T>A	D2679E	-	-	6	7.68344e-10	B strong	0	0	0	0	no impact	0.29106	0	0	8.4e-07	-					-4	1					-	-					1	VUS	-3	LB	LB
18	32363195	G	T	13_32363195_G_T	Missense	c.7993G>T	D2665Y	normal	-	6	0.000427571	B strong	0	0.01	0	0	no impact	0.400859	1.59133e-06	0	NA	-					-4					1	-	-					1	VUS	-3	LB	LB		1
18	32363235	G	A	13_32363235_G_A	Missense	c.8033G>A	R2678K	-	-	6	7.61982e-09	B strong	0	0	0	0	no impact	-0.154282	0	0	-	-					-4	1					-	-			-1		0	VUS	-4	LB	LB
19	32370436	A	G	13_32370436_A_G	Missense	c.8366A>G	Y2789C	-	-	5	3.04495e-07	B strong	0.01	0.01	0	0	no impact	0.045346	6.36177e-06	0	2.985e-05	-					-4						-	-			-1		-1	VUS	-5	LB	LB
20	32370989	T	C	13_32370989_T_C	Missense	c.8521T>C	F2841L	-	-	5	2.50248e-05	B strong	0.01	0	0	0	no impact	0.37239	0	0	-	-					-4	1				1	-	-					2	VUS	-2	LB	LB
24	32380097	T	C	13_32380097_T_C	Missense	c.9208T>C	S3070P	normal	-	5	5.53312e-10	B strong	0	0	0	0	no impact	0.0144238	0	0	-	-					-4	1					-	-			-1		0	VUS	-4	LB	LB
15	32356573	A	T	13_32356573_A_T	Synonymous	c.7581A>T	V2527V	-	-	5	1.16992e-08	B strong	0	0	0.01	0	no impact	NA	0	0	-	-					-4	1					-	-			-1	-1	-1	VUS	-5	LB	LB		1
18	32363209	A	G	13_32363209_A_G	Synonymous	c.8007A>G	R2669R	-	-	6	3.851e-10	B strong	0	0.04	0.03	0	no impact	NA	1.27287e-05	1.97088e-05	0.00034129	NA					-4						-	-			-1	-1	-2	LB	-6	LB	LB
24	32380104	T	A	13_32380104_T_A	Missense	c.9215T>A	V3072E	abnormal	-	5	1	P strong	0	0	0	0	no impact	0.38045	0	0	-	-					4	1				1	0.25²	-1					1	VUS	5	VUS	VUS
19	32370468	C	T	13_32370468_C_T	Missense	c.8398C>T	P2800S	normal	-	5	0.000168281	B strong	0.13	0	0	0	not informative	0.141044	1.59042e-06	0	2.62e-06	-					-4						-	-					0	VUS	-4	LB	LB
17	32362614	G	T	13_32362614_G_T	Missense	c.7897G>T	A2633S	-	-	5	2.97675e-11	B strong	0	0.03	0	0	no impact	-0.0721557	3.18087e-06	6.56978e-06	7.2e-07	NA					-4						-	-			-1		-1	VUS	-5	LB	LB
15	32356469	A	G	13_32356469_A_G	Missense	c.7477A>G	M2493V	-	-	5	5.19639e-09	B strong	0.02	0	0	0	no impact	-0.0737945	0	0	-	-					-4	1					-	-			-1		0	VUS	-4	LB	LB
22	32379513	C	T	13_32379513_C_T	Missense	c.8951C>T	S2984L	-	-	5	0.00135689	B strong	0	0	0	0	no impact	-0.00815193	0	0	-	-					-4	1					-	-			-1		0	VUS	-4	LB	LB
15	32356491	G	A	13_32356491_G_A	Missense	c.7499G>A	R2500K	-	-	5	3.98031e-07	B strong	0.11	0	0	0	not informative	-0.233762	1.59038e-06	0	9.89e-06	-					-4						-	-					0	VUS	-4	LB	LB
23	32379880	A	G	13_32379880_A_G	Synonymous	c.9084A>G	A3028A	-	-	5	2.68148e-09	B strong	0	0	0.03	0	no impact	NA	0	0	-	-					-4	1					-	-			-1	-1	-1	VUS	-5	LB	LB
16	32357816	T	C	13_32357816_T_C	Synonymous	c.7692T>C	T2564T	-	LB (ENIGMA)	5	2.1509e-06	B strong	0.03	0.01	0.09	0	no impact	NA	1.59062e-06	0	3e-07	-					-4						-	-			-1	-1	-2	LB	-6	LB	LB
22	32379337	G	C	13_32379337_G_C	Missense	c.8775G>C	Q2925H	hypomorph	-	5	0.0187136	B strong	0.04	0.01	0	0	no impact	-0.038576	4.77398e-06	0	7.2e-07	-					-4						-	-			-1		-1	VUS	-5	LB	VUS (discordant)	Conflict with HDR	1
19	32370520	G	C	13_32370520_G_C	Missense	c.8450G>C	C2817S	-	-	5	0.000443143	B strong	0.02	0	0.01	0	no impact	0.11446	0	0	-	-					-4	1					-	-			-1		0	VUS	-4	LB	LB
15	32356604	A	G	13_32356604_A_G	Missense	c.7612A>G	K2538E	-	-	5	0.000938107	B strong	0	0	0	0	no impact	-0.189307	0	0	-	-					-4	1					-	-			-1		0	VUS	-4	LB	LB		1
21	32376756	G	A	13_32376756_G_A	Missense	c.8719G>A	A2907T	-	-	8	3.84148e-09	B strong	0	0	0	0	no impact	0.0869819	1.59044e-06	0	NA	-					-4						-	-			-1		-1	VUS	-5	LB	LB
20	32370982	A	G	13_32370982_A_G	Synonymous	c.8514A>G	L2838L	-	LB (ENIGMA)	5	4.19551e-08	B strong	0	0	0	0	no impact	NA	3.34012e-05	6.56487e-06	0.00016299	NA					-4						-	-			-1	-1	-2	LB	-6	LB	LB
25	32394718	G	A	13_32394718_G_A	Missense	c.9286G>A	E3096K	normal	-	5	6.72056e-09	B strong	0	0	0	0	no impact	0.0607854	6.36493e-06	0	3.85e-06	-					-4						0.32²	-1			-1		-2	LB	-6	LB	LB
25	32394776	A	G	13_32394776_A_G	Missense	c.9344A>G	K3115R	-	-	5	6.42579e-09	B strong	0	0	0	0	no impact	-0.100002	3.34025e-05	6.56996e-06	0.00019168	NA					-4						-	-			-1		-1	VUS	-5	LB	LB
22	32379344	G	T	13_32379344_G_T	Missense	c.8782G>T	A2928S	-	-	5	2.79417e-08	B strong	0.05	0.01	0	0	no impact	-0.166995	3.18261e-06	6.57307e-06	3e-07	NA					-4						1.45²	-			-1		-1	VUS	-5	LB	LB
22	32379399	T	C	13_32379399_T_C	Missense	c.8837T>C	L2946S	-	-	5	2.54456e-08	B strong	0	0	0	0	no impact	-0.387743	0	0	-	-					-4	1					-	-			-1		0	VUS	-4	LB	LB
22	32379443	G	A	13_32379443_G_A	Missense	c.8881G>A	G2961S	-	-	5	9.2813e-10	B strong	0	0	0	0	no impact	-0.353781	4.77559e-06	0	8.4e-07	-					-4						-	-			-1		-1	VUS	-5	LB	LB
15	32356559	C	T	13_32356559_C_T	Synonymous	c.7567C>T	L2523L	-	LB	5	8.7454e-10	B strong	0	0.01	0	0	no impact	NA	0	0	NA	-					-4	1					-	-			-1	-1	-1	VUS	-5	LB	LB
18	32363385	T	C	13_32363385_T_C	Missense	c.8183T>C	V2728A	normal	-	7	7.00037e-08	B strong	0.01	0	0	0	no impact	0.103001	1.59045e-06	1.31399e-05	9.89e-06	8e-06					-4						-	-			-1		-1	VUS	-5	LB	LB
23	32379820	T	G	13_32379820_T_G	Missense	c.9024T>G	I3008M	-	-	5	0.0688876	B moderate	0.05	0	0	0	no impact	-0.0905433	0	0	-	-					-2	1					-	-			-1		0	VUS	-2	LB	LB		1
16	32357886	A	G	13_32357886_A_G	Missense	c.7762A>G	I2588V	-	-	5	2.09599e-08	B strong	0	0	0.01	0	no impact	-0.0655096	1.59057e-06	0	NA	-					-4						-	-			-1		-1	VUS	-5	LB	LB
22	32379364	A	G	13_32379364_A_G	Synonymous	c.8802A>G	Q2934Q	-	-	5	2.46275e-09	B strong	0.04	0	0	0	no impact	NA	0	0	-	-					-4	1					-	-			-1	-1	-1	VUS	-5	LB	LB
15	32356579	C	T	13_32356579_C_T	Synonymous	c.7587C>T	G2529G	-	LB	5	1.94034e-06	B strong	0	0	0	0	no impact	NA	0	0	-	-					-4	1					-	-			-1	-1	-1	VUS	-5	LB	LB
26	32396900	T	A	13_32396900_T_A	Missense	c.9504T>A	N3168K	-	-	5	0.0380132	B moderate	0	0	0	0	no impact	-0.0853797	1.59067e-06	0	NA	-					-2						-	-			-1		-1	VUS	-3	LB	LB		1
18	32363342	C	G	13_32363342_C_G	Missense	c.8140C>G	Q2714E	-	-	6	7.63998e-05	B strong	0	0	0	0	no impact	-0.215362	0	0	3e-07	-					-4	1					-	-			-1		0	VUS	-4	LB	LB
16	32357757	G	A	13_32357757_G_A	Missense	c.7633G>A	V2545I	-	-	5	1.12256e-10	B strong	0.02	0.01	0	0	no impact	-0.122062	3.18269e-06	1.31537e-05	8.4e-07	NA					-4						0.14²	-2			-1	-4	-7	B	-11	B	B
18	32363371	T	A	13_32363371_T_A	Missense	c.8169T>A	D2723E	hypomorph	-	7	0.889008	P strong	0	0.01	0	0	no impact	0.422084	3.18086e-06	0	3e-07	-					4					1	-	-					1	VUS	5	VUS	VUS		1
16	32357782	A	G	13_32357782_A_G	Missense	c.7658A>G	N2553S	-	-	5	7.3676e-08	B strong	0.01	0.06	0.02	0	no impact	-0.196982	0	0	-	-					-4	1					-	-			-1		0	VUS	-4	LB	LB
16	32357786	C	T	13_32357786_C_T	Synonymous	c.7662C>T	S2554S	-	-	5	2.453e-07	B strong	0.05	0.02	0	0.12	not informative	NA	0	0	-	-					-4	1					-	-					1	VUS	-3	LB	LB
25	32394753	A	C	13_32394753_A_C	Synonymous	c.9321A>C	I3107I	-	LB (ENIGMA)	5	1.22658e-08	B strong	0	0	0	0	no impact	NA	4.77215e-06	6.56961e-06	7.2e-07	NA					-4						-	-			-1	-1	-2	LB	-6	LB	LB
17	32362624	G	A	13_32362624_G_A	Missense	c.7907G>A	C2636Y	-	-	5	1.16644e-07	B strong	0	0.02	0	0	no impact	-0.147507	1.59041e-06	0	NA	-					-4						-	-			-1		-1	VUS	-5	LB	LB
20	32371025	A	G	13_32371025_A_G	Missense	c.8557A>G	K2853E	-	-	5	7.4336e-12	B strong	0	0	0	0	no impact	-0.104081	0	0	-	-					-4	1					-	-			-1		0	VUS	-4	LB	LB
19	32370527	T	C	13_32370527_T_C	Synonymous	c.8457T>C	D2819D	-	LB	5	2.95869e-08	B strong	0.03	0	0.01	0	no impact	NA	1.59041e-06	0	7.2e-07	-					-4						-	-			-1	-1	-2	LB	-6	LB	LB
23	32379897	A	G	13_32379897_A_G	Missense	c.9101A>G	Q3034R	-	-	5	2.60019e-08	B strong	0	0	0.24	0	impact	0.0951557	4.77491e-06	6.56754e-06	2.62e-06	NA					-4					1	0.91²	-					1	VUS	-3	LB	LB
16	32357920	A	C	13_32357920_A_C	Missense	c.7796A>C	E2599A	-	-	5	0.0172486	B strong	0	0	0	0.01	no impact	0.335477	1.59063e-06	0	NA	-					-4					1	-	-					1	VUS	-3	LB	LB		1
22	32379338	T	C	13_32379338_T_C	Synonymous	c.8776T>C	L2926L	-	-	5	2.30471e-07	B strong	0.02	0	0	0	no impact	NA	0	0	-	-					-4	1					-	-			-1	-1	-1	VUS	-5	LB	LB
18	32363204	A	G	13_32363204_A_G	Missense	c.8002A>G	R2668G	-	-	6	0.998332	P strong	0	0	0	0	no impact	0.0225168	1.43205e-05	0	5.396e-05	-					4						-	-			-1		-1	VUS	3	VUS	VUS		1
17	32362607	A	G	13_32362607_A_G	Synonymous	c.7890A>G	K2630K	-	LB	5	8.97428e-12	B strong	0.05	0	0	0	no impact	NA	1.59042e-06	0	NA	-					-4						-	-			-1	-1	-2	LB	-6	LB	LB
15	32356501	C	G	13_32356501_C_G	Synonymous	c.7509C>G	V2503V	-	LB (ENIGMA)	5	2.13177e-07	B strong	0	0.11	0	0	not informative	NA	4.77111e-06	6.56849e-06	3e-07	NA					-4						-	-					0	VUS	-4	LB	LB
19	32370500	T	G	13_32370500_T_G	Missense	c.8430T>G	S2810R	-	-	5	2.56217e-05	B strong	0.14	0.02	0	0	not informative	0.0166169	0	6.57056e-06	-	NA					-4						-	-					0	VUS	-4	LB	LB
18	32363463	A	T	13_32363463_A_T	Missense	c.8261A>T	H2754L	-	-	7	0.00144859	B strong	0.01	0	0	0	no impact	0.0542054	0	0	-	-					-4	1					-	-			-1		0	VUS	-4	LB	LB
20	32371019	G	A	13_32371019_G_A	Missense	c.8551G>A	A2851T	-	-	5	2.5023e-05	B strong	0	0	0	0	no impact	0.139953	0	0	3e-07	-					-4	1					-	-			-1		0	VUS	-4	LB	LB
21	32376688	A	G	13_32376688_A_G	Missense	c.8651A>G	Y2884C	-	-	8	9.75118e-10	B strong	0	0	0	0	no impact	-0.397051	0	0	-	-					-4	1					0.48²	-			-1		0	VUS	-4	LB	LB
22	32379376	T	C	13_32379376_T_C	Synonymous	c.8814T>C	D2938D	-	LB (ENIGMA)	5	1.55117e-08	B strong	0.06	0	0	0	no impact	NA	0	0	-	-					-4	1					-	-			-1	-1	-1	VUS	-5	LB	LB
15	32356589	T	G	13_32356589_T_G	Missense	c.7597T>G	S2533A	-	-	5	0.00126107	B strong	0	0	0.01	0	no impact	-0.209831	0	0	-	-					-4	1					-	-			-1		0	VUS	-4	LB	LB		1
17	32362540	C	A	13_32362540_C_A	Missense	c.7823C>A	P2608Q	normal	-	5	2.73531e-09	B strong	0.01	0.01	0	0	no impact	0.233381	4.77139e-06	0	7.2e-07	-					-4						-	-					0	VUS	-4	LB	LB
18	32363327	A	G	13_32363327_A_G	Missense	c.8125A>G	S2709G	-	-	6	2.50983e-09	B strong	0	0	0	0	no impact	-0.145587	4.77133e-06	5.91156e-05	2.374e-05	0.00011267					-4						-	-	-1		-1		-2	LB	-6	LB	LB
19	32370545	A	G	13_32370545_A_G	Synonymous	c.8475A>G	A2825A	-	LB	5	1.39303e-11	B strong	0.01	0	0.01	0	no impact	NA	3.1809e-06	0	3e-07	-					-4						-	-			-1	-1	-2	LB	-6	LB	LB
22	32379392	A	T	13_32379392_A_T	Missense	c.8830A>T	I2944F	normal	B (ENIGMA)	5	1.47782e-08	B strong	0	0.01	0	0	no impact	-0.206248	0.00155139	0.0116804	0.0406887	0.0392373					-4						-	-	-8		-1		-9	B	-13	B	B
25	32394925	A	G	13_32394925_A_G	Missense	c.9493A>G	T3165A	-	-	5	1.19681e-09	B strong	0	0	0	0	no impact	-0.162942	2.22709e-05	6.56935e-06	0.00018885	NA					-4						-	-			-1		-1	VUS	-5	LB	LB
19	32370530	A	C	13_32370530_A_C	Synonymous	c.8460A>C	V2820V	-	B (ENIGMA)	5	1.25823e-09	B strong	0.05	0	0.02	0	no impact	NA	0.00151091	0.0111568	0.0428942	0.0376319					-4						-	-	-8		-1	-1	-10	B	-14	B	B
20	32371012	A	T	13_32371012_A_T	Missense	c.8544A>T	E2848D	-	-	5	2.10738e-09	B strong	0	0	0	0	no impact	-0.11562	0	0	-	-					-4	1					-	-			-1		0	VUS	-4	LB	LB
18	32363438	A	G	13_32363438_A_G	Missense	c.8236A>G	T2746A	-	-	7	1.04346e-10	B strong	0	0	0	0	no impact	-0.258877	4.77134e-06	0	7.2e-07	-					-4						-	-			-1		-1	VUS	-5	LB	LB
22	32379479	C	G	13_32379479_C_G	Missense	c.8917C>G	R2973G	-	-	5	0.000245245	B strong	0	0	0	0.01	no impact	0.0110402	1.59271e-06	0	NA	-					-4						-	-			-1		-1	VUS	-5	LB	LB
24	32380041	C	A	13_32380041_C_A	Missense	c.9152C>A	P3051Q	-	-	5	1.89322e-08	B strong	0.02	0	0	0	no impact	0.0803519	0	0	-	-					-4	1					-	-			-1		0	VUS	-4	LB	LB
26	32396920	A	T	13_32396920_A_T	Missense	c.9524A>T	E3175V	-	-	5	7.75221e-07	B strong	0.1	0.02	0	0	no impact	0.00189772	0	0	-	-					-4	1					-	-			-1		0	VUS	-4	LB	LB
21	32376779	A	T	13_32376779_A_T	Synonymous	c.8742A>T	P2914P	-	LB (ENIGMA)	8	1.92808e-11	B strong	0	0	0	0	no impact	NA	0	0	-	-					-4	1					-	-			-1	-1	-1	VUS	-5	LB	LB
22	32379360	G	C	13_32379360_G_C	Missense	c.8798G>C	R2933T	normal	-	5	2.77312e-07	B strong	0.02	0.04	0	0	no impact	-0.0768772	4.77363e-06	1.31465e-05	7.2e-07	4.88e-06					-4						-	-			-1		-1	VUS	-5	LB	LB
17	32362598	C	A	13_32362598_C_A	Synonymous	c.7881C>A	I2627I	-	B	5	2.23875e-09	B strong	0	0.06	0	0	no impact	NA	1.59043e-06	0	NA	-					-4						-	-			-1	-1	-2	LB	-6	LB	LB
17	32362601	A	G	13_32362601_A_G	Missense	c.7884A>G	I2628M	-	-	5	1.4101e-07	B strong	0.03	0	0	0	no impact	0.00847086	9.54247e-06	6.56392e-06	2.995e-05	NA					-4						-	-			-1		-1	VUS	-5	LB	LB
17	32362656	C	T	13_32362656_C_T	Synonymous	c.7939C>T	L2647L	-	LB	5	4.47228e-07	B strong	0	0	0	0.02	no impact	NA	1.59041e-06	0	7.31e-06	-					-4						-	-			-1	-1	-2	LB	-6	LB	LB
18	32363318	A	G	13_32363318_A_G	Missense	c.8116A>G	N2706D	-	-	6	5.20605e-08	B strong	0	0	0	0	no impact	-0.324497	0	6.56832e-06	-	NA					-4						-	-			-1		-1	VUS	-5	LB	LB		1
18	32363194	T	G	13_32363194_T_G	Missense	c.7992T>G	I2664M	normal	-	6	9.39002e-07	B strong	0.01	0	0	0	no impact	-0.037447	7.95679e-06	0	6.094e-05	-					-4						1.16²	-			-1		-1	VUS	-5	LB	LB
15	32356608	A	G	13_32356608_A_G	Missense	c.7616A>G	Q2539R	-	-	5	4.67627e-10	B strong	0	0	0	0.1	no impact	0.0568373	7.95254e-06	0	1.32e-06	-					-4						-	-			-1		-1	VUS	-5	LB	LB
16	32357762	T	C	13_32357762_T_C	Synonymous	c.7638T>C	S2546S	-	LB (ENIGMA)	5	1.1288e-08	B strong	0	0.06	0	0	no impact	NA	3.18202e-06	0	8.36e-06	-					-4						-	-		-4	-1	-1	-6	LB	-10	B	B
15	32356461	T	C	13_32356461_T_C	Missense	c.7469T>C	I2490T	normal	B (ENIGMA)	5	8.47309e-08	B strong	0	0.05	0	0	no impact	-0.231381	0.00986994	0.00899399	0.12621	0.0730602					-4						-	-	-8		-1	-4	-13	B	-17	B	B
16	32357755	G	A	13_32357755_G_A	Missense	c.7631G>A	G2544D	normal	-	5	0.000274017	B strong	0.03	0	0	0	no impact	0.412497	1.59139e-06	0	NA	-					-4					1	1.12²	-					1	VUS	-3	LB	LB
24	32380076	C	T	13_32380076_C_T	Missense	c.9187C>T	P3063S	normal	B	5	5.89655e-09	B strong	0	0.06	0	0	no impact	-0.0498482	2.38594e-05	6.57324e-06	5.75e-06	NA					-4						0.73²	-			-1		-1	VUS	-5	LB	LB
22	32379412	G	T	13_32379412_G_T	Missense	c.8850G>T	K2950N	normal	B	5	8.35368e-10	B strong	0	0	0	0	no impact	-0.187768	0.000666764	0.000754989	0.00141204	0.00225849					-4						1.4E-11¹	-8	-8	-2	-1	-4	-23	B	-27	B	B
15	32356536	C	T	13_32356536_C_T	Missense	c.7544C>T	T2515I	normal	B (ENIGMA)	5	0.0704198	B supporting	0	0.04	0	0	no impact	0.0145352	0.000846078	0.000466014	0.00056817	0.00063779					-1						-	-	-4	-1	-1	-4	-10	B	-11	B	B		1
22	32379413	G	A	13_32379413_G_A	Missense	c.8851G>A	A2951T	normal	B (ENIGMA)	5	9.35592e-10	B strong	0	0	0	0	no impact	0.058417	0.00758721	0.00841158	0.0376465	0.0478245					-4						-	-	-8		-1		-9	B	-13	B	B
18	32363384	G	A	13_32363384_G_A	Missense	c.8182G>A	V2728I	normal	B (ENIGMA)	7	6.08441e-11	B strong	0	0	0	0	no impact	-0.0564124	0.00251132	0.00229825	0.00454396	0.00374708					-4						0.011²	-4	-8	-2	-1	-4	-19	B	-23	B	B
20	32371035	A	C	13_32371035_A_C	Missense	c.8567A>C	E2856A	normal	B	5	9.61634e-10	B strong	0	0	0	0	no impact	-0.226677	0.00148073	0.00147704	0.00314267	0.00255136					-4						-	-	-8	-1	-1		-10	B	-14	B	B
18	32363351	G	T	13_32363351_G_T	Missense	c.8149G>T	A2717S	normal	B (ENIGMA)	6	8.32315e-08	B strong	0.03	0	0	0	no impact	-0.0816274	0.00122783	0.00128081	0.00162363	0.00174735					-4						-	-	-8	-1	-1	-4	-14	B	-18	B	B
15	32356424	A	T	13_32356424_A_T	Intronic	c.7436-4A>T	NA	-	LB	5	1.64983e-09	B strong	0.01	0.01	0	0	no impact	NA	0	0	-	-					-4	1					-	-					1	VUS	-3	LB	LB
15	32356424	A	C	13_32356424_A_C	Intronic	c.7436-4A>C	NA	-	-	5	1.69136e-06	B strong	0.01	0	0	0	no impact	NA	0	0	-	-					-4	1					-	-					1	VUS	-3	LB	LB
15	32356425	T	C	13_32356425_T_C	Intronic	c.7436-3T>C	NA	-	-	5	4.46938e-07	B strong	0.04	0.01	0	0	no impact	NA	0	0	-	-					-4	1					-	-					1	VUS	-3	LB	LB		1
15	32356425	T	A	13_32356425_T_A	Intronic	c.7436-3T>A	NA	-	-	5	3.57112e-09	B strong	0.01	0.55	0	0	impact	NA	0	0	-	-					-4	1				1	-	-					2	VUS	-2	LB	LB
15	32356425	T	G	13_32356425_T_G	Intronic	c.7436-3T>G	NA	-	-	5	0.682638	P moderate	0.01	0.94	0	0	impact	NA	0	0	-	-			PS1_Moderate (within same acceptor site motif as P variant c.7436-2A>T)	2	2	1				1	-	-					4	VUS	6	LP	LP
15	32356426	A	C	13_32356426_A_C	Canonical splice	c.7436-2A>C	NA	-	P	5	0.00409755	B strong	0.79	0.95	0	0	impact	0.0622334	0	0	-	-	PVS1 (functional data overwrite PVS1 prediction)	0			-4	1				1	-	-					2	VUS	-2	LB	VUS (discordant)	Functional result is conflicting with ClinVar standards
15	32356426	A	G	13_32356426_A_G	Canonical splice	c.7436-2A>G	NA	-	P	5	0.108228	B supporting	0.54	0.95	0	0	impact	0.109237	0	0	-	-	PVS1 [RNA] (no mRNA data; functional data overwrite PVS1 prediction)	0			-1	1				1	-	-					2	VUS	1	VUS	VUS (discordant)	Functional result is conflicting with ClinVar standards.	1
15	32356426	A	T	13_32356426_A_T	Canonical splice	c.7436-2A>T	NA	-	P	5	0.999974	P strong	0.91	0.95	0	0	impact	0.0564106	0	0	-	-	PVS1 [RNA]	8	PS1_Supporting (within the same acceptor dinucleotide as P variant c.7436-1G>T)	1	4	1					-	-					10	P	14	P	P
15	32356427	G	T	13_32356427_G_T	Canonical splice	c.7436-1G>T	NA	-	P	5	0.999995	P strong	0.91	0.95	0	0	impact	0.163716	0	0	-	-	PVS1	8	PS1_Supporting (within the same acceptor dinucleotide as P variant c.7436-2A>C)	1	4	1					1.15²	-					10	P	14	P	P
15	32356427	G	A	13_32356427_G_A	Canonical splice	c.7436-1G>A	NA	-	LP	5	1	P strong	0.66	0.95	0	0	impact	0.228472	0	0	-	-	PVS1 [RNA]	8	PS1_Supporting (within the same acceptor dinucleotide as P variant c.7436-2A>C)	1	4	1					-	-					10	P	14	P	P
15	32356427	G	C	13_32356427_G_C	Canonical splice	c.7436-1G>C	NA	-	-	5	0.412347	P supporting	0.78	0.94	0	0	impact	0.146052	0	0	-	-	PVS1	8	PS1_Supporting (within the same acceptor dinucleotide as P variant c.7436-2A>C)	1	1	1					-	-					10	P	11	P	P		1
15	32356428	A	T	13_32356428_A_T	Missense	c.7436A>T	D2479V	-	-	5	5.77671e-09	B strong	0.02	0.17	0	0	not informative	0.246766	0	0	-	-					-4	1					-	-					1	VUS	-3	LB	LB
15	32356428	A	C	13_32356428_A_C	Missense	c.7436A>C	D2479A	-	-	5	5.00897e-05	B strong	0.01	0.07	0	0	no impact	0.0958471	0	0	-	-					-4	1					-	-			-1		0	VUS	-4	LB	LB		1
15	32356429	T	C	13_32356429_T_C	Synonymous	c.7437T>C	D2479D	-	LB	5	9.50379e-09	B strong	0	0.06	0	0	no impact	NA	0	0	-	-					-4	1					-	-			-1	-1	-1	VUS	-5	LB	LB		1
15	32356429	T	G	13_32356429_T_G	Missense	c.7437T>G	D2479E	-	-	5	1.7245e-10	B strong	0.02	0.13	0	0	not informative	-0.0276764	0	0	-	-					-4	1					-	-					1	VUS	-3	LB	LB
15	32356429	T	A	13_32356429_T_A	Missense	c.7437T>A	D2479E	-	-	5	5.25056e-08	B strong	0.01	0.09	0	0	no impact	-0.0275127	0	0	-	-					-4	1					-	-			-1		0	VUS	-4	LB	LB		1
15	32356430	T	C	13_32356430_T_C	Synonymous	c.7438T>C	L2480L	-	LB	5	1.0389e-07	B strong	0.02	0	0	0	no impact	NA	0	0	-	-					-4	1					-	-			-1	-1	-1	VUS	-5	LB	LB
15	32356430	T	A	13_32356430_T_A	Missense	c.7438T>A	L2480I	-	-	5	1.81883e-07	B strong	0.01	0.01	0	0	no impact	-0.117448	0	0	-	-					-4	1					-	-			-1		0	VUS	-4	LB	LB
15	32356431	T	A	13_32356431_T_A	Nonsense	c.7439T>A	L2480*	-	LP	5	0.997514	P strong	0	0.02	0	0	no impact	0.290911	0	0	-	-	PVS1	8			4	1					-	-					9	LP	13	P	P
15	32356431	T	G	13_32356431_T_G	Nonsense	c.7439T>G	L2480*	-	-	5	1	P strong	0.03	0.02	0	0	no impact	0.289854	0	0	-	-	PVS1	8			4	1					-	-					9	LP	13	P	P
15	32356432	A	G	13_32356432_A_G	Synonymous	c.7440A>G	L2480L	-	-	5	1.54408e-08	B strong	0.02	0.01	0	0	no impact	NA	0	0	-	-					-4	1					-	-			-1	-1	-1	VUS	-5	LB	LB
15	32356432	A	T	13_32356432_A_T	Missense	c.7440A>T	L2480F	-	-	5	1.53849e-10	B strong	0.01	0.01	0	0	no impact	-0.0467349	0	0	-	-					-4	1					-	-			-1		0	VUS	-4	LB	LB
15	32356432	A	C	13_32356432_A_C	Missense	c.7440A>C	L2480F	-	-	5	1.96697e-07	B strong	0.03	0.01	0	0	no impact	-0.0467376	0	0	-	-					-4	1					-	-			-1		0	VUS	-4	LB	LB		1
15	32356433	A	G	13_32356433_A_G	Missense	c.7441A>G	I2481V	-	-	5	1.01252e-09	B strong	0.12	0.02	0	0	not informative	-0.165878	1.59044e-06	0	NA	-					-4						-	-					0	VUS	-4	LB	LB
15	32356433	A	T	13_32356433_A_T	Missense	c.7441A>T	I2481F	-	-	5	0.00010392	B strong	0.01	0	0	0	no impact	-0.130179	1.59044e-06	0	NA	-					-4						-	-			-1		-1	VUS	-5	LB	LB
15	32356433	A	C	13_32356433_A_C	Missense	c.7441A>C	I2481L	-	-	5	1.2222e-06	B strong	0.02	0.01	0	0	no impact	-0.173751	0	0	-	-					-4	1					-	-			-1		0	VUS	-4	LB	LB		1
15	32356434	T	G	13_32356434_T_G	Missense	c.7442T>G	I2481S	-	-	5	1.56912e-06	B strong	0.02	0.02	0	0	no impact	-0.0242587	0	0	-	-					-4	1					-	-			-1		0	VUS	-4	LB	LB
15	32356434	T	A	13_32356434_T_A	Missense	c.7442T>A	I2481N	-	-	5	1.65151e-08	B strong	0.01	0.01	0	0	no impact	-0.126105	0	0	-	-					-4	1					-	-			-1		0	VUS	-4	LB	LB
15	32356434	T	C	13_32356434_T_C	Missense	c.7442T>C	I2481T	-	-	5	2.57087e-05	B strong	0.03	0.01	0	0	no impact	-0.177883	0	0	-	-					-4	1					-	-			-1		0	VUS	-4	LB	LB		1
15	32356435	T	C	13_32356435_T_C	Synonymous	c.7443T>C	I2481I	-	-	5	4.23231e-05	B strong	0.02	0.01	0	0	no impact	NA	0	0	-	-					-4	1					-	-			-1	-1	-1	VUS	-5	LB	LB		1
15	32356435	T	A	13_32356435_T_A	Synonymous	c.7443T>A	I2481I	-	-	5	5.3992e-06	B strong	0	0.01	0	0	no impact	NA	0	0	-	-					-4	1					-	-			-1	-1	-1	VUS	-5	LB	LB
15	32356435	T	G	13_32356435_T_G	Missense	c.7443T>G	I2481M	-	-	5	1.50962e-06	B strong	0.02	0.01	0	0	no impact	-0.232382	0	0	-	-					-4	1					-	-			-1		0	VUS	-4	LB	LB
15	32356436	A	C	13_32356436_A_C	Missense	c.7444A>C	T2482P	-	-	5	8.12386e-08	B strong	0.02	0	0	0	no impact	-0.19117	0	0	-	-					-4	1					-	-			-1		0	VUS	-4	LB	LB
15	32356436	A	G	13_32356436_A_G	Missense	c.7444A>G	T2482A	-	-	5	0.000177583	B strong	0.02	0	0	0	no impact	-0.291547	1.59043e-06	0	NA	-					-4						-	-			-1		-1	VUS	-5	LB	LB
15	32356436	A	T	13_32356436_A_T	Missense	c.7444A>T	T2482S	-	-	5	4.98993e-07	B strong	0.05	0	0	0	no impact	-0.317324	0	0	-	-					-4	1					-	-			-1		0	VUS	-4	LB	LB		1
15	32356437	C	T	13_32356437_C_T	Missense	c.7445C>T	T2482I	-	-	5	0.0414475	B moderate	0.02	0.16	0	0	not informative	-0.152944	0	0	-	-					-2	1					-	-					1	VUS	-1	VUS	VUS
15	32356437	C	A	13_32356437_C_A	Missense	c.7445C>A	T2482K	-	-	5	1.25635e-06	B strong	0.02	0.07	0	0	no impact	-0.151385	0	0	-	-					-4	1					-	-			-1		0	VUS	-4	LB	LB		1
15	32356437	C	G	13_32356437_C_G	Missense	c.7445C>G	T2482R	-	-	5	0.136847	VUS	0.08	0.01	0	0	no impact	-0.135532	1.59045e-06	0	NA	-					0						-	-			-1		-1	VUS	-1	VUS	VUS
15	32356438	A	T	13_32356438_A_T	Synonymous	c.7446A>T	T2482T	-	-	5	2.36134e-06	B strong	0.06	0.13	0	0	not informative	NA	0	0	-	-					-4	1					-	-					1	VUS	-3	LB	LB
15	32356438	A	C	13_32356438_A_C	Synonymous	c.7446A>C	T2482T	-	-	5	8.76482e-07	B strong	0.04	0.01	0	0	no impact	NA	0	0	-	-					-4	1					-	-			-1	-1	-1	VUS	-5	LB	LB
15	32356439	A	C	13_32356439_A_C	Missense	c.7447A>C	S2483R	-	-	5	0.000350369	B strong	0.28	0.01	0	0	impact	-0.0604232	0	0	-	-					-4	1				1	-	-					2	VUS	-2	LB	LB		1
15	32356439	A	T	13_32356439_A_T	Missense	c.7447A>T	S2483C	-	-	5	1.07109e-06	B strong	0.7	0.13	0	0	impact	-0.0847833	0	0	-	-					-4	1				1	-	-					2	VUS	-2	LB	LB
15	32356440	G	C	13_32356440_G_C	Missense	c.7448G>C	S2483T	-	-	5	0.00125018	B strong	0.4	0.02	0	0	impact	-0.169022	0	6.56754e-06	-	NA					-4					1	-	-					1	VUS	-3	LB	LB
15	32356440	G	T	13_32356440_G_T	Missense	c.7448G>T	S2483I	-	-	5	0.000413882	B strong	0.65	0.12	0	0	impact	-0.0897215	0	0	-	-					-4	1				1	-	-					2	VUS	-2	LB	LB		1
15	32356441	T	C	13_32356441_T_C	Synonymous	c.7449T>C	S2483S	-	-	5	1.66621e-08	B strong	0	0.01	0	0	no impact	NA	0	0	-	-					-4	1					-	-			-1	-1	-1	VUS	-5	LB	LB
15	32356441	T	A	13_32356441_T_A	Missense	c.7449T>A	S2483R	-	-	5	0.000224354	B strong	0.01	0.02	0	0	no impact	-0.0737375	0	0	-	-					-4	1					-	-			-1		0	VUS	-4	LB	LB
15	32356441	T	G	13_32356441_T_G	Missense	c.7449T>G	S2483R	-	-	5	1.64989e-09	B strong	0.01	0.02	0	0	no impact	-0.0737591	0	0	-	-					-4	1					-	-			-1		0	VUS	-4	LB	LB
15	32356442	C	A	13_32356442_C_A	Missense	c.7450C>A	L2484I	-	-	5	6.95869e-07	B strong	0.01	0.08	0	0	no impact	-0.00418418	0	0	-	-					-4	1					-	-			-1		0	VUS	-4	LB	LB
15	32356443	T	C	13_32356443_T_C	Missense	c.7451T>C	L2484P	-	-	5	5.09128e-08	B strong	0	0.03	0	0	no impact	0.218692	0	0	-	-					-4	1					-	-					1	VUS	-3	LB	LB		1
15	32356443	T	G	13_32356443_T_G	Missense	c.7451T>G	L2484R	-	-	5	9.29854e-09	B strong	0.02	0.01	0	0	no impact	0.186645	0	0	-	-					-4	1					-	-					1	VUS	-3	LB	LB
15	32356443	T	A	13_32356443_T_A	Missense	c.7451T>A	L2484H	normal	-	5	2.50903e-05	B strong	0	0.01	0	0	no impact	0.136703	0	0	-	-					-4	1					-	-			-1		0	VUS	-4	LB	LB
15	32356444	T	C	13_32356444_T_C	Synonymous	c.7452T>C	L2484L	-	LB	5	1.01662e-07	B strong	0	0.01	0	0	no impact	NA	0	0	-	-					-4	1					-	-			-1	-1	-1	VUS	-5	LB	LB
15	32356444	T	A	13_32356444_T_A	Synonymous	c.7452T>A	L2484L	-	-	5	3.20394e-05	B strong	0.02	0.01	0	0	no impact	NA	0	0	-	-					-4	1					-	-			-1	-1	-1	VUS	-5	LB	LB
15	32356444	T	G	13_32356444_T_G	Synonymous	c.7452T>G	L2484L	-	-	5	1.56306e-09	B strong	0.01	0	0	0	no impact	NA	0	0	-	-					-4	1					-	-			-1	-1	-1	VUS	-5	LB	LB
15	32356445	C	A	13_32356445_C_A	Missense	c.7453C>A	Q2485K	-	-	5	0.000677619	B strong	0	0.09	0	0	no impact	-0.0891349	1.59041e-06	0	NA	-					-4						-	-			-1		-1	VUS	-5	LB	LB		1
15	32356445	C	G	13_32356445_C_G	Missense	c.7453C>G	Q2485E	-	-	5	0.00543534	B strong	0	0.03	0	0	no impact	-0.106	0	0	-	-					-4	1					-	-			-1		0	VUS	-4	LB	LB
15	32356446	A	C	13_32356446_A_C	Missense	c.7454A>C	Q2485P	-	-	5	0.00159696	B strong	0.17	0.02	0	0	not informative	0.1035	0	0	-	-					-4	1					-	-					1	VUS	-3	LB	LB		1
15	32356446	A	T	13_32356446_A_T	Missense	c.7454A>T	Q2485L	-	-	5	5.0824e-08	B strong	0.4	0.05	0	0	impact	-0.0032161	0	0	-	-					-4	1				1	-	-					2	VUS	-2	LB	LB		1
15	32356446	A	G	13_32356446_A_G	Missense	c.7454A>G	Q2485R	-	-	5	3.86927e-08	B strong	0.04	0.02	0	0	no impact	-0.0576966	0	0	-	-					-4	1					-	-			-1		0	VUS	-4	LB	LB
15	32356447	G	A	13_32356447_G_A	Synonymous	c.7455G>A	Q2485Q	-	LB	5	6.82241e-06	B strong	0.11	0.06	0	0	not informative	NA	0	0	-	-					-4	1					-	-					1	VUS	-3	LB	LB
15	32356447	G	T	13_32356447_G_T	Missense	c.7455G>T	Q2485H	-	-	5	0.0215912	B strong	0.3	0.14	0	0	impact	-0.039845	0	0	-	-					-4	1				1	-	-					2	VUS	-2	LB	LB
15	32356447	G	C	13_32356447_G_C	Missense	c.7455G>C	Q2485H	-	-	5	2.26823e-07	B strong	0.19	0.05	0	0	not informative	-0.0399147	0	0	-	-					-4	1					-	-					1	VUS	-3	LB	LB
15	32356448	A	T	13_32356448_A_T	Missense	c.7456A>T	N2486Y	-	-	5	0.00146259	B strong	0.02	0.03	0	0	no impact	-0.0837133	0	0	-	-					-4	1					-	-			-1		0	VUS	-4	LB	LB
15	32356448	A	G	13_32356448_A_G	Missense	c.7456A>G	N2486D	-	-	5	5.01263e-05	B strong	0.03	0.01	0	0	no impact	-0.178101	0	0	-	-					-4	1					-	-			-1		0	VUS	-4	LB	LB
15	32356448	A	C	13_32356448_A_C	Missense	c.7456A>C	N2486H	-	-	5	3.01288e-10	B strong	0.01	0	0	0	no impact	-0.189863	0	0	-	-					-4	1					-	-			-1		0	VUS	-4	LB	LB
15	32356449	A	T	13_32356449_A_T	Missense	c.7457A>T	N2486I	-	-	5	2.52139e-05	B strong	0.03	0.02	0	0	no impact	-0.133715	0	0	-	-					-4	1					-	-			-1		0	VUS	-4	LB	LB
15	32356449	A	C	13_32356449_A_C	Missense	c.7457A>C	N2486T	-	-	5	1.44336e-09	B strong	0.01	0	0	0	no impact	-0.203875	0	0	-	-					-4	1					-	-			-1		0	VUS	-4	LB	LB
15	32356449	A	G	13_32356449_A_G	Missense	c.7457A>G	N2486S	-	-	5	4.25162e-09	B strong	0	0.01	0	0	no impact	-0.222728	0	0	NA	-					-4	1					0.47²	-1			-1		-1	VUS	-5	LB	LB		1
15	32356450	T	C	13_32356450_T_C	Synonymous	c.7458T>C	N2486N	-	LB	5	1.4362e-09	B strong	0.03	0.01	0	0	no impact	NA	0	0	-	-					-4	1					-	-			-1	-1	-1	VUS	-5	LB	LB
15	32356450	T	A	13_32356450_T_A	Missense	c.7458T>A	N2486K	-	-	5	5.76439e-09	B strong	0	0.01	0	0	no impact	-0.196913	0	0	-	-					-4	1					-	-			-1		0	VUS	-4	LB	LB
15	32356450	T	G	13_32356450_T_G	Missense	c.7458T>G	N2486K	-	-	5	1.45245e-08	B strong	0.01	0.01	0	0	no impact	-0.196915	0	0	-	-					-4	1					-	-			-1		0	VUS	-4	LB	LB
15	32356451	G	C	13_32356451_G_C	Missense	c.7459G>C	A2487P	-	-	5	5.27791e-08	B strong	0.02	0.03	0	0	no impact	0.183282	0	0	-	-					-4	1					-	-					1	VUS	-3	LB	LB
15	32356451	G	A	13_32356451_G_A	Missense	c.7459G>A	A2487T	-	-	5	5.40062e-05	B strong	0	0.01	0	0	no impact	0.105819	0	0	-	-					-4	1					-	-			-1		0	VUS	-4	LB	LB
15	32356451	G	T	13_32356451_G_T	Missense	c.7459G>T	A2487S	-	-	5	0.000341452	B strong	0.08	0.04	0	0	no impact	-0.0519287	0	0	-	-					-4	1					-	-			-1		0	VUS	-4	LB	LB		1
15	32356452	C	A	13_32356452_C_A	Missense	c.7460C>A	A2487D	-	-	5	9.42836e-11	B strong	0	0.02	0	0	no impact	0.154232	0	0	-	-					-4	1					-	-			-1		0	VUS	-4	LB	LB
15	32356452	C	T	13_32356452_C_T	Missense	c.7460C>T	A2487V	-	-	5	4.38039e-10	B strong	0	0.04	0	0	no impact	0.0340358	0	0	-	-					-4	1					-	-			-1		0	VUS	-4	LB	LB
15	32356452	C	G	13_32356452_C_G	Missense	c.7460C>G	A2487G	-	-	5	0.00454433	B strong	0	0.02	0	0	no impact	-0.0562637	0	0	-	-					-4	1					-	-			-1		0	VUS	-4	LB	LB
15	32356453	C	G	13_32356453_C_G	Synonymous	c.7461C>G	A2487A	-	LB	5	1.13116e-05	B strong	0.01	0.01	0	0	no impact	NA	0	0	-	-					-4	1					-	-			-1	-1	-1	VUS	-5	LB	LB
15	32356453	C	T	13_32356453_C_T	Synonymous	c.7461C>T	A2487A	-	-	5	1.63221e-05	B strong	0	0.09	0	0	no impact	NA	0	0	-	-					-4	1					-	-			-1	-1	-1	VUS	-5	LB	LB
15	32356453	C	A	13_32356453_C_A	Synonymous	c.7461C>A	A2487A	-	-	5	8.41267e-07	B strong	0.01	0	0	0	no impact	NA	0	0	-	-					-4	1					-	-			-1	-1	-1	VUS	-5	LB	LB
15	32356454	A	C	13_32356454_A_C	Synonymous	c.7462A>C	R2488R	-	-	5	3.07759e-08	B strong	0.02	0	0	0	no impact	NA	0	0	-	-					-4	1					-	-			-1	-1	-1	VUS	-5	LB	LB
15	32356454	A	T	13_32356454_A_T	Nonsense	c.7462A>T	R2488*	-	-	5	0.999723	P strong	0	0.03	0	0	no impact	0.60222	0	0	-	-	PVS1	8			4	1		PM5_Strong (PTC)	4		-	-					13	P	17	P	P
15	32356455	G	C	13_32356455_G_C	Missense	c.7463G>C	R2488T	-	-	5	0.000131534	B strong	0.04	0	0	0	no impact	0.170197	0	0	-	-					-4	1					-	-			-1		0	VUS	-4	LB	LB
15	32356455	G	T	13_32356455_G_T	Missense	c.7463G>T	R2488I	-	-	5	1.76325e-07	B strong	0	0.1	0	0	no impact	0.144846	0	0	-	-					-4	1					-	-			-1		0	VUS	-4	LB	LB		1
15	32356456	A	T	13_32356456_A_T	Missense	c.7464A>T	R2488S	-	-	5	0.0555302	B moderate	0	0.01	0	0	no impact	0.131469	0	0	-	-					-2	1					-	-			-1		0	VUS	-2	LB	LB		1
15	32356456	A	G	13_32356456_A_G	Synonymous	c.7464A>G	R2488R	-	-	5	3.49142e-07	B strong	0.01	0.05	0	0	no impact	NA	0	6.57082e-06	-	NA					-4						-	-			-1	-1	-2	LB	-6	LB	LB		1
15	32356456	A	C	13_32356456_A_C	Missense	c.7464A>C	R2488S	normal	-	5	9.35195e-10	B strong	0.03	0	0	0	no impact	0.13145	1.59039e-06	0	NA	-					-4						-	-			-1		-1	VUS	-5	LB	LB
15	32356457	G	T	13_32356457_G_T	Missense	c.7465G>T	D2489Y	normal	-	5	6.68821e-07	B strong	0.01	0.05	0	0	no impact	0.172375	0	6.57082e-06	-	NA					-4						-	-			-1		-1	VUS	-5	LB	LB
15	32356457	G	C	13_32356457_G_C	Missense	c.7465G>C	D2489H	-	-	5	1.68789e-07	B strong	0	0.02	0	0	no impact	0.0903124	0	0	-	-					-4	1					-	-			-1		0	VUS	-4	LB	LB
15	32356457	G	A	13_32356457_G_A	Missense	c.7465G>A	D2489N	-	-	5	1.01686e-06	B strong	0	0.02	0	0	no impact	-0.130032	0	0	-	-					-4	1					-	-			-1		0	VUS	-4	LB	LB
15	32356458	A	T	13_32356458_A_T	Missense	c.7466A>T	D2489V	-	-	5	1.62541e-07	B strong	0.01	0.03	0	0	no impact	0.197286	0	0	-	-					-4	1					-	-					1	VUS	-3	LB	LB
15	32356458	A	C	13_32356458_A_C	Missense	c.7466A>C	D2489A	-	-	5	2.78231e-07	B strong	0	0	0	0	no impact	0.110927	0	0	-	-					-4	1					-	-			-1		0	VUS	-4	LB	LB
15	32356459	T	C	13_32356459_T_C	Synonymous	c.7467T>C	D2489D	-	LB	5	1.91056e-09	B strong	0.02	0	0	0	no impact	NA	1.59038e-06	0	NA	-					-4						-	-			-1	-1	-2	LB	-6	LB	LB
15	32356459	T	A	13_32356459_T_A	Missense	c.7467T>A	D2489E	-	-	5	1.95061e-08	B strong	0.01	0	0	0	no impact	-0.103822	0	0	-	-					-4	1					-	-			-1		0	VUS	-4	LB	LB
15	32356459	T	G	13_32356459_T_G	Missense	c.7467T>G	D2489E	-	-	5	1.64457e-08	B strong	0.01	0	0	0	no impact	-0.103825	0	0	-	-					-4	1					-	-			-1		0	VUS	-4	LB	LB
15	32356460	A	G	13_32356460_A_G	Missense	c.7468A>G	I2490V	-	-	5	1.57431e-09	B strong	0.01	0	0	0	no impact	-0.25358	0	0	-	-					-4	1					-	-			-1		0	VUS	-4	LB	LB
15	32356460	A	T	13_32356460_A_T	Missense	c.7468A>T	I2490L	-	-	5	1.45412e-08	B strong	0.02	0.02	0	0	no impact	-0.298512	0	0	-	-					-4	1					-	-			-1		0	VUS	-4	LB	LB
15	32356460	A	C	13_32356460_A_C	Missense	c.7468A>C	I2490L	-	-	5	1.9163e-08	B strong	0.02	0	0	0	no impact	-0.298545	0	0	-	-					-4	1					-	-			-1		0	VUS	-4	LB	LB
15	32356461	T	G	13_32356461_T_G	Missense	c.7469T>G	I2490R	-	-	5	1.42403e-08	B strong	0.03	0.21	0	0	impact	-0.189362	0	0	-	-					-4	1				1	-	-					2	VUS	-2	LB	LB
15	32356461	T	A	13_32356461_T_A	Missense	c.7469T>A	I2490K	-	-	5	1.22796e-09	B strong	0.01	0.01	0	0	no impact	-0.188397	0	0	-	-					-4	1					-	-			-1		0	VUS	-4	LB	LB
15	32356462	A	C	13_32356462_A_C	Synonymous	c.7470A>C	I2490I	-	-	5	1.71387e-05	B strong	0.02	0.06	0	0	no impact	NA	0	0	-	-					-4	1					-	-			-1	-1	-1	VUS	-5	LB	LB
15	32356462	A	T	13_32356462_A_T	Synonymous	c.7470A>T	I2490I	-	-	5	2.0409e-09	B strong	0	0	0	0	no impact	NA	0	0	-	-					-4	1					-	-			-1	-1	-1	VUS	-5	LB	LB
15	32356462	A	G	13_32356462_A_G	Missense	c.7470A>G	I2490M	-	-	5	1.83684e-09	B strong	0	0.02	0	0	no impact	-0.299821	0	0	NA	-					-4	1					-	-			-1		0	VUS	-4	LB	LB
15	32356463	C	A	13_32356463_C_A	Missense	c.7471C>A	Q2491K	-	-	5	2.50453e-08	B strong	0.03	0	0	0	no impact	0.143901	0	0	-	-					-4	1					-	-			-1		0	VUS	-4	LB	LB
15	32356463	C	G	13_32356463_C_G	Missense	c.7471C>G	Q2491E	-	-	5	2.50915e-05	B strong	0.04	0	0	0	no impact	0.0884296	0	0	-	-					-4	1					-	-			-1		0	VUS	-4	LB	LB
15	32356463	C	T	13_32356463_C_T	Nonsense	c.7471C>T	Q2491*	-	P (ENIGMA)	5	0.999568	P strong	0.05	0.17	0	0	not informative	0.652534	1.5904e-06	0	NA	-	PVS1	8			4			PM5_Strong (PTC)	4		-	-					12	P	16	P	P
15	32356464	A	C	13_32356464_A_C	Missense	c.7472A>C	Q2491P	hypomorph	-	5	2.095e-07	B strong	0.03	0.04	0	0	no impact	0.18856	0	0	-	-					-4	1					-	-					1	VUS	-3	LB	VUS (discordant)	Conflict with HDR
15	32356464	A	G	13_32356464_A_G	Missense	c.7472A>G	Q2491R	normal	-	5	9.92631e-05	B strong	0.03	0	0	0	no impact	0.150417	1.59038e-06	0	NA	-					-4						-	-			-1		-1	VUS	-5	LB	LB
15	32356464	A	T	13_32356464_A_T	Missense	c.7472A>T	Q2491L	normal	-	5	6.46383e-05	B strong	0.02	0	0	0	no impact	0.141883	0	0	-	-					-4	1					-	-			-1		0	VUS	-4	LB	LB
15	32356466	G	T	13_32356466_G_T	Missense	c.7474G>T	D2492Y	-	-	5	2.51393e-05	B strong	0.1	0.05	0	0	no impact	0.138451	0	0	-	-					-4	1					-	-			-1		0	VUS	-4	LB	LB
15	32356466	G	C	13_32356466_G_C	Missense	c.7474G>C	D2492H	-	-	5	5.5071e-05	B strong	0.02	0	0	0	no impact	0.0966431	0	0	-	-					-4	1					-	-			-1		0	VUS	-4	LB	LB
15	32356466	G	A	13_32356466_G_A	Missense	c.7474G>A	D2492N	-	-	5	7.11958e-07	B strong	0.05	0	0	0	no impact	-0.139953	0	0	-	-					-4	1					-	-			-1		0	VUS	-4	LB	LB
15	32356467	A	G	13_32356467_A_G	Missense	c.7475A>G	D2492G	-	-	5	3.26869e-08	B strong	0.11	0.13	0	0	not informative	0.0665396	0	0	-	-					-4	1					-	-					1	VUS	-3	LB	LB		1
15	32356467	A	T	13_32356467_A_T	Missense	c.7475A>T	D2492V	-	-	5	1.06208e-08	B strong	0.06	0.11	0	0	not informative	0.143989	0	0	-	-					-4	1					-	-					1	VUS	-3	LB	LB
15	32356467	A	C	13_32356467_A_C	Missense	c.7475A>C	D2492A	-	-	5	9.15271e-08	B strong	0.03	0.05	0	0	no impact	0.0796964	0	0	-	-					-4	1					-	-			-1		0	VUS	-4	LB	LB
15	32356468	T	A	13_32356468_T_A	Missense	c.7476T>A	D2492E	-	-	5	2.51143e-10	B strong	0	0	0	0	no impact	-0.0694426	0	0	-	-					-4	1					-	-			-1		0	VUS	-4	LB	LB
15	32356468	T	G	13_32356468_T_G	Missense	c.7476T>G	D2492E	-	-	5	9.14621e-09	B strong	0.01	0.05	0	0	no impact	-0.0694698	0	0	-	-					-4	1					-	-			-1		0	VUS	-4	LB	LB
15	32356468	T	C	13_32356468_T_C	Synonymous	c.7476T>C	D2492D	-	LB	5	5.84018e-08	B strong	0.01	0.03	0	0	no impact	NA	0	0	NA	-					-4	1					-	-			-1	-1	-1	VUS	-5	LB	LB
15	32356469	A	C	13_32356469_A_C	Missense	c.7477A>C	M2493L	-	-	5	5.58621e-05	B strong	0.02	0.06	0	0	no impact	-0.0873256	0	0	-	-					-4	1					-	-			-1		0	VUS	-4	LB	LB
15	32356470	T	G	13_32356470_T_G	Missense	c.7478T>G	M2493R	-	-	5	3.78652e-10	B strong	0.01	0.12	0	0	not informative	0.0036666	1.59039e-06	6.57013e-06	NA	NA					-4						-	-					0	VUS	-4	LB	LB
15	32356470	T	A	13_32356470_T_A	Missense	c.7478T>A	M2493K	-	-	5	2.52608e-05	B strong	0.02	0.02	0	0	no impact	-0.0745217	0	0	-	-					-4	1					-	-			-1		0	VUS	-4	LB	LB
15	32356471	G	C	13_32356471_G_C	Missense	c.7479G>C	M2493I	-	-	5	7.49395e-08	B strong	0.01	0.03	0	0	no impact	-0.183219	0	0	-	-					-4	1					-	-			-1		0	VUS	-4	LB	LB
15	32356471	G	T	13_32356471_G_T	Missense	c.7479G>T	M2493I	-	-	5	1.64518e-06	B strong	0.01	0.01	0	0	no impact	-0.183222	0	0	-	-					-4	1					-	-			-1		0	VUS	-4	LB	LB
15	32356471	G	A	13_32356471_G_A	Missense	c.7479G>A	M2493I	-	-	5	1.55505e-08	B strong	0.02	0	0	0	no impact	-0.183235	0	0	-	-					-4	1					-	-			-1		0	VUS	-4	LB	LB
15	32356472	C	A	13_32356472_C_A	Synonymous	c.7480C>A	R2494R	-	LB (ENIGMA)	5	1.69622e-09	B strong	0.02	0.03	0	0	no impact	NA	3.18079e-06	0	NA	-					-4						-	-			-1	-1	-2	LB	-6	LB	LB
15	32356472	C	G	13_32356472_C_G	Missense	c.7480C>G	R2494G	-	-	5	1.33542e-07	B strong	0.02	0.05	0	0	no impact	0.144986	0	0	-	-					-4	1					-	-			-1		0	VUS	-4	LB	LB
15	32356473	G	C	13_32356473_G_C	Missense	c.7481G>C	R2494P	-	-	5	0.00723121	B strong	0.01	0.02	0	0	no impact	0.205087	0	0	-	-					-4	1					-	-					1	VUS	-3	LB	LB		1
15	32356473	G	T	13_32356473_G_T	Missense	c.7481G>T	R2494L	-	-	5	3.74491e-06	B strong	0.05	0.07	0	0	no impact	0.147884	0	0	-	-					-4	1					-	-			-1		0	VUS	-4	LB	LB		1
15	32356474	A	T	13_32356474_A_T	Synonymous	c.7482A>T	R2494R	-	LB	5	1.78616e-07	B strong	0.06	0.03	0	0	no impact	NA	0	6.56927e-06	-	NA					-4						-	-			-1	-1	-2	LB	-6	LB	LB
15	32356474	A	G	13_32356474_A_G	Synonymous	c.7482A>G	R2494R	-	-	5	2.67753e-08	B strong	0.02	0.05	0	0	no impact	NA	0	0	-	-					-4	1					-	-			-1	-1	-1	VUS	-5	LB	LB		1
15	32356474	A	C	13_32356474_A_C	Synonymous	c.7482A>C	R2494R	-	-	5	1.22689e-08	B strong	0.01	0.01	0	0	no impact	NA	0	0	-	-					-4	1					-	-			-1	-1	-1	VUS	-5	LB	LB
15	32356475	A	T	13_32356475_A_T	Missense	c.7483A>T	I2495F	-	-	5	2.21181e-08	B strong	0.01	0	0	0	no impact	0.0554269	0	0	-	-					-4	1					-	-			-1		0	VUS	-4	LB	LB
15	32356475	A	G	13_32356475_A_G	Missense	c.7483A>G	I2495V	-	-	5	3.23057e-07	B strong	0.01	0.01	0	0	no impact	-0.0340837	0	0	-	-					-4	1					-	-			-1		0	VUS	-4	LB	LB
15	32356475	A	C	13_32356475_A_C	Missense	c.7483A>C	I2495L	-	-	5	2.5563e-05	B strong	0.02	0.05	0	0	no impact	-0.0505759	0	0	-	-					-4	1					-	-			-1		0	VUS	-4	LB	LB
15	32356476	T	G	13_32356476_T_G	Missense	c.7484T>G	I2495S	-	-	5	3.49561e-10	B strong	0.03	0.01	0	0	no impact	0.132079	0	0	-	-					-4	1					-	-			-1		0	VUS	-4	LB	LB
15	32356476	T	A	13_32356476_T_A	Missense	c.7484T>A	I2495N	-	-	5	5.0205e-05	B strong	0.01	0.01	0	0	no impact	0.0975256	0	0	-	-					-4	1					-	-			-1		0	VUS	-4	LB	LB		1
15	32356477	T	C	13_32356477_T_C	Synonymous	c.7485T>C	I2495I	-	-	5	6.57632e-08	B strong	0.02	0.06	0	0	no impact	NA	0	0	-	-					-4	1					-	-			-1	-1	-1	VUS	-5	LB	LB
15	32356477	T	A	13_32356477_T_A	Synonymous	c.7485T>A	I2495I	-	-	5	1.21802e-09	B strong	0.02	0.02	0	0	no impact	NA	0	0	-	-					-4	1					-	-			-1	-1	-1	VUS	-5	LB	LB
15	32356477	T	G	13_32356477_T_G	Missense	c.7485T>G	I2495M	-	-	5	1.74543e-07	B strong	0.03	0.05	0	0	no impact	-0.0337479	0	0	-	-					-4	1					-	-			-1		0	VUS	-4	LB	LB
15	32356478	A	G	13_32356478_A_G	Missense	c.7486A>G	K2496E	-	-	5	1.1474e-07	B strong	0	0	0	0	no impact	-0.0843141	0	0	-	-					-4	1					-	-			-1		0	VUS	-4	LB	LB
15	32356478	A	C	13_32356478_A_C	Missense	c.7486A>C	K2496Q	-	-	5	5.1208e-09	B strong	0.01	0.03	0	0	no impact	-0.0962396	0	0	-	-					-4	1					-	-			-1		0	VUS	-4	LB	LB
15	32356478	A	T	13_32356478_A_T	Nonsense	c.7486A>T	K2496*	-	-	5	0.999996	P strong	0.01	0.05	0	0	no impact	0.577639	0	0	-	-	PVS1	8			4	1		PM5_Strong (PTC)	4		-	-					13	P	17	P	P
15	32356479	A	T	13_32356479_A_T	Missense	c.7487A>T	K2496M	-	-	5	3.09678e-08	B strong	0.05	0	0	0	no impact	-0.0495706	0	0	-	-					-4	1					-	-			-1		0	VUS	-4	LB	LB
15	32356479	A	C	13_32356479_A_C	Missense	c.7487A>C	K2496T	-	-	5	0.000176954	B strong	0.01	0.02	0	0	no impact	-0.0800199	0	0	-	-					-4	1					-	-			-1		0	VUS	-4	LB	LB
15	32356479	A	G	13_32356479_A_G	Missense	c.7487A>G	K2496R	-	-	5	0.000415537	B strong	0	0.02	0	0	no impact	-0.181806	0	0	-	-					-4	1					-	-			-1		0	VUS	-4	LB	LB
15	32356480	G	A	13_32356480_G_A	Synonymous	c.7488G>A	K2496K	-	LB	5	6.78591e-05	B strong	0.09	0.01	0	0	no impact	NA	0	0	-	-					-4	1					-	-			-1	-1	-1	VUS	-5	LB	LB
15	32356480	G	T	13_32356480_G_T	Missense	c.7488G>T	K2496N	-	-	5	8.04473e-10	B strong	0.12	0.01	0	0	not informative	-0.110217	0	0	-	-					-4	1					-	-					1	VUS	-3	LB	LB
15	32356481	A	C	13_32356481_A_C	Missense	c.7489A>C	K2497Q	-	-	5	4.52702e-09	B strong	0.03	0.01	0	0	no impact	-0.103665	0	0	-	-					-4	1					-	-			-1		0	VUS	-4	LB	LB
15	32356481	A	T	13_32356481_A_T	Nonsense	c.7489A>T	K2497*	-	-	5	0.999897	P strong	0.06	0.02	0	0	no impact	0.588046	0	0	-	-	PVS1	8			4	1		PM5_Strong (PTC)	4		-	-					13	P	17	P	P
15	32356482	A	C	13_32356482_A_C	Missense	c.7490A>C	K2497T	-	-	5	5.15165e-09	B strong	0.07	0	0	0	no impact	-0.0550893	0	0	-	-					-4	1					-	-			-1		0	VUS	-4	LB	LB
15	32356482	A	T	13_32356482_A_T	Missense	c.7490A>T	K2497M	-	-	5	2.11965e-08	B strong	0.1	0.01	0	0	no impact	-0.0746326	0	0	-	-					-4	1					-	-			-1		0	VUS	-4	LB	LB
15	32356482	A	G	13_32356482_A_G	Missense	c.7490A>G	K2497R	-	-	5	5.17566e-10	B strong	0.02	0.02	0	0	no impact	-0.092083	0	0	-	-					-4	1					-	-			-1		0	VUS	-4	LB	LB
15	32356483	G	T	13_32356483_G_T	Missense	c.7491G>T	K2497N	-	-	5	5.50694e-05	B strong	0.28	0.01	0	0	impact	-0.190085	0	0	-	-					-4	1				1	-	-					2	VUS	-2	LB	LB
15	32356483	G	C	13_32356483_G_C	Missense	c.7491G>C	K2497N	-	-	5	4.14465e-09	B strong	0.14	0.01	0	0	not informative	-0.190017	0	0	-	-					-4	1					-	-					1	VUS	-3	LB	LB
15	32356484	A	G	13_32356484_A_G	Missense	c.7492A>G	K2498E	normal	-	5	1.2149e-11	B strong	0	0.05	0	0	no impact	0.131206	0	0	-	-					-4	1					-	-			-1		0	VUS	-4	LB	LB
15	32356484	A	C	13_32356484_A_C	Missense	c.7492A>C	K2498Q	-	-	5	0.00028436	B strong	0.06	0	0	0	no impact	0.0842672	0	0	-	-					-4	1					-	-			-1		0	VUS	-4	LB	LB
15	32356484	A	T	13_32356484_A_T	Nonsense	c.7492A>T	K2498*	-	P	5	1	P strong	0.44	0.01	0	0	impact	0.652534	0	0	-	-	PVS1	8			4	1		PM5_Strong (PTC)	4		-	-					13	P	17	P	P
15	32356485	A	T	13_32356485_A_T	Missense	c.7493A>T	K2498I	-	-	5	0.0004996	B strong	0	0.02	0	0	no impact	0.0909125	0	0	-	-					-4	1					-	-			-1		0	VUS	-4	LB	LB
15	32356485	A	G	13_32356485_A_G	Missense	c.7493A>G	K2498R	-	-	5	2.53127e-05	B strong	0	0.07	0	0	no impact	0.0583474	0	0	-	-					-4	1					-	-			-1		0	VUS	-4	LB	LB
15	32356486	A	G	13_32356486_A_G	Synonymous	c.7494A>G	K2498K	-	-	5	1.80281e-09	B strong	0	0.14	0	0	not informative	NA	0	0	-	-					-4	1					-	-					1	VUS	-3	LB	LB
15	32356486	A	C	13_32356486_A_C	Missense	c.7494A>C	K2498N	-	-	5	3.39797e-10	B strong	0	0.01	0	0	no impact	-0.035893	0	0	-	-					-4	1					-	-			-1		0	VUS	-4	LB	LB
15	32356486	A	T	13_32356486_A_T	Missense	c.7494A>T	K2498N	-	-	5	2.61234e-05	B strong	0.06	0	0	0	no impact	-0.0359019	0	0	-	-					-4	1					-	-			-1		0	VUS	-4	LB	LB
15	32356487	C	A	13_32356487_C_A	Missense	c.7495C>A	Q2499K	-	-	5	1.24319e-10	B strong	0	0.11	0	0	not informative	-0.222913	1.59038e-06	0	NA	-					-4						-	-					0	VUS	-4	LB	LB
15	32356487	C	T	13_32356487_C_T	Nonsense	c.7495C>T	Q2499*	-	P (ENIGMA)	5	0.999996	P strong	0.18	0.01	0	0	not informative	0.566539	0	0	-	-	PVS1	8			4	1		PM5_Strong (PTC)	4		-	-					13	P	17	P	P
15	32356488	A	T	13_32356488_A_T	Missense	c.7496A>T	Q2499L	-	-	5	1.93225e-11	B strong	0.55	0	0	0	impact	-0.161638	0	0	-	-					-4	1				1	-	-					2	VUS	-2	LB	LB
15	32356488	A	C	13_32356488_A_C	Missense	c.7496A>C	Q2499P	-	-	5	3.28654e-07	B strong	0	0.01	0	0	no impact	-0.109282	0	0	-	-					-4	1					-	-			-1		0	VUS	-4	LB	LB
15	32356489	A	G	13_32356489_A_G	Synonymous	c.7497A>G	Q2499Q	-	LB	5	2.47714e-07	B strong	0	0.1	0	0	no impact	NA	1.59038e-06	6.56858e-06	NA	NA					-4						-	-			-1	-1	-2	LB	-6	LB	LB
15	32356489	A	C	13_32356489_A_C	Missense	c.7497A>C	Q2499H	-	-	5	0.00107477	B strong	0	0.04	0	0	no impact	-0.189234	0	0	-	-					-4	1					-	-			-1		0	VUS	-4	LB	LB		1
15	32356489	A	T	13_32356489_A_T	Missense	c.7497A>T	Q2499H	-	-	5	4.46148e-05	B strong	0.01	0.06	0	0	no impact	-0.189252	0	0	-	-					-4	1					-	-			-1		0	VUS	-4	LB	LB
15	32356490	A	C	13_32356490_A_C	Synonymous	c.7498A>C	R2500R	-	-	5	2.71292e-10	B strong	0.06	0.01	0	0	no impact	NA	0	0	-	-					-4	1					-	-			-1	-1	-1	VUS	-5	LB	LB
15	32356490	A	G	13_32356490_A_G	Missense	c.7498A>G	R2500G	-	-	5	8.44892e-10	B strong	0	0.09	0	0	no impact	-0.0827926	0	0	-	-					-4	1					-	-			-1		0	VUS	-4	LB	LB
15	32356490	A	T	13_32356490_A_T	Missense	c.7498A>T	R2500W	-	-	5	0.266962	VUS	0.12	0	0	0	not informative	-0.0375146	0	0	-	-					0	1					-	-					1	VUS	1	VUS	VUS		1
15	32356491	G	T	13_32356491_G_T	Missense	c.7499G>T	R2500M	-	-	5	0.00203833	B strong	0.31	0	0	0	impact	-0.0674395	0	0	-	-					-4	1				1	-	-					2	VUS	-2	LB	LB
15	32356493	C	A	13_32356493_C_A	Missense	c.7501C>A	Q2501K	-	-	5	4.38738e-11	B strong	0.07	0	0	0	no impact	-0.016647	0	0	-	-					-4	1					-	-			-1		0	VUS	-4	LB	LB
15	32356493	C	G	13_32356493_C_G	Missense	c.7501C>G	Q2501E	-	-	5	4.22385e-08	B strong	0	0.04	0	0	no impact	-0.0321364	0	0	-	-					-4	1					-	-			-1		0	VUS	-4	LB	LB
15	32356493	C	T	13_32356493_C_T	Nonsense	c.7501C>T	Q2501*	-	P (ENIGMA)	5	1	P strong	0.33	0.01	0.1	0	impact	0.652534	0	0	-	-	PVS1	8			4	1		PM5_Strong (PTC)	4		-	-					13	P	17	P	P
15	32356494	A	C	13_32356494_A_C	Missense	c.7502A>C	Q2501P	-	-	5	3.90504e-05	B strong	0	0.06	0	0	no impact	0.0923358	0	0	-	-					-4	1					-	-			-1		0	VUS	-4	LB	LB
15	32356494	A	T	13_32356494_A_T	Missense	c.7502A>T	Q2501L	-	-	5	5.21984e-05	B strong	0	0.03	0	0	no impact	0.00629696	0	0	-	-					-4	1					-	-			-1		0	VUS	-4	LB	LB
15	32356494	A	G	13_32356494_A_G	Missense	c.7502A>G	Q2501R	-	-	5	0.00198759	B strong	0.01	0.08	0	0	no impact	-0.0933286	0	0	-	-					-4	1					-	-			-1		0	VUS	-4	LB	LB		1
15	32356495	A	G	13_32356495_A_G	Synonymous	c.7503A>G	Q2501Q	-	LB	5	3.02771e-06	B strong	0	0.16	0	0	not informative	NA	1.59037e-06	0	NA	-					-4						-	-					0	VUS	-4	LB	LB
15	32356495	A	C	13_32356495_A_C	Missense	c.7503A>C	Q2501H	-	-	5	1.06773e-08	B strong	0	0.01	0	0	no impact	-0.210895	0	0	-	-					-4	1					-	-			-1		0	VUS	-4	LB	LB
15	32356495	A	T	13_32356495_A_T	Missense	c.7503A>T	Q2501H	-	-	5	1.77932e-09	B strong	0.03	0	0	0	no impact	-0.210905	1.59037e-06	0	NA	-					-4						-	-			-1		-1	VUS	-5	LB	LB
15	32356483	G	A	13_32356483_G_A	Synonymous	c.7491G>A	K2497K	-	LB (ENIGMA)	5	4.99455e-07	B strong	0.07	0.01	0	0	no impact	NA	1.43134e-05	0	0.00056862	-					-4						-	-			-1	-1	-2	LB	-6	LB	LB
15	32356496	C	G	13_32356496_C_G	Missense	c.7504C>G	R2502G	-	-	5	3.99904e-08	B strong	0	0.2	0	0	impact	-0.231627	0	0	-	-					-4	1				1	-	-					2	VUS	-2	LB	LB
15	32356496	C	A	13_32356496_C_A	Missense	c.7504C>A	R2502S	-	-	5	9.06456e-11	B strong	0	0.19	0	0	not informative	-0.245463	0	0	-	-					-4	1					-	-					1	VUS	-3	LB	LB
15	32356497	G	C	13_32356497_G_C	Missense	c.7505G>C	R2502P	-	-	5	5.22129e-07	B strong	0.13	0.01	0	0	not informative	-0.203007	0	0	-	-					-4	1					1.50²	-					1	VUS	-3	LB	LB
15	32356497	G	T	13_32356497_G_T	Missense	c.7505G>T	R2502L	-	-	5	1.25844e-08	B strong	0.24	0	0	0	impact	-0.234681	0	0	-	-					-4	1				1	-	-					2	VUS	-2	LB	LB
15	32356498	C	A	13_32356498_C_A	Synonymous	c.7506C>A	R2502R	-	LB	5	2.20107e-10	B strong	0	0.17	0	0	not informative	NA	0	0	-	-					-4	1					-	-					1	VUS	-3	LB	LB
15	32356499	G	T	13_32356499_G_T	Missense	c.7507G>T	V2503F	-	-	5	1.11902e-08	B strong	0.37	0	0	0	impact	-0.150268	0	0	-	-					-4	1				1	-	-					2	VUS	-2	LB	LB
15	32356499	G	C	13_32356499_G_C	Missense	c.7507G>C	V2503L	-	-	5	9.04703e-09	B strong	0.15	0	0	0	not informative	-0.307744	0	0	-	-					-4	1					-	-					1	VUS	-3	LB	LB
15	32356500	T	A	13_32356500_T_A	Missense	c.7508T>A	V2503D	-	-	5	1.63247e-05	B strong	0	0.2	0	0	impact	-0.0659804	0	0	-	-					-4	1				1	-	-					2	VUS	-2	LB	LB
15	32356500	T	C	13_32356500_T_C	Missense	c.7508T>C	V2503A	-	-	5	4.7774e-08	B strong	0	0.18	0	0	not informative	-0.110556	0	0	-	-					-4	1					-	-					1	VUS	-3	LB	LB
15	32356500	T	G	13_32356500_T_G	Missense	c.7508T>G	V2503G	-	-	5	1.19025e-07	B strong	0	0.2	0	0	impact	-0.0786673	0	0	NA	-					-4	1				1	-	-					2	VUS	-2	LB	LB
15	32356501	C	T	13_32356501_C_T	Synonymous	c.7509C>T	V2503V	-	LB (ENIGMA)	5	2.03112e-08	B strong	0.06	0	0	0	no impact	NA	3.18074e-06	0	NA	-					-4						-	-			-1	-1	-2	LB	-6	LB	LB
15	32356501	C	A	13_32356501_C_A	Synonymous	c.7509C>A	V2503V	-	-	5	3.53158e-10	B strong	0	0.16	0	0	not informative	NA	0	0	-	-					-4	1					-	-					1	VUS	-3	LB	LB
15	32356502	T	C	13_32356502_T_C	Missense	c.7510T>C	F2504L	-	-	5	1.51568e-08	B strong	0	0.17	0	0	not informative	-0.216228	0	0	-	-					-4	1					-	-					1	VUS	-3	LB	LB
15	32356502	T	G	13_32356502_T_G	Missense	c.7510T>G	F2504V	-	-	5	5.72941e-10	B strong	0	0.2	0	0	impact	-0.177703	0	0	-	-					-4	1				1	-	-					2	VUS	-2	LB	LB
15	32356502	T	A	13_32356502_T_A	Missense	c.7510T>A	F2504I	-	-	5	4.02078e-10	B strong	0	0.19	0	0	not informative	-0.209953	0	0	-	-					-4	1					-	-					1	VUS	-3	LB	LB
15	32356503	T	A	13_32356503_T_A	Missense	c.7511T>A	F2504Y	-	-	5	6.9333e-08	B strong	0	0.15	0	0	not informative	-0.27841	0	0	-	-					-4	1					-	-					1	VUS	-3	LB	LB
15	32356503	T	G	13_32356503_T_G	Missense	c.7511T>G	F2504C	-	-	5	5.41112e-08	B strong	0	0.18	0	0	not informative	-0.2534	0	0	-	-					-4	1					-	-					1	VUS	-3	LB	LB
15	32356503	T	C	13_32356503_T_C	Missense	c.7511T>C	F2504S	-	-	5	1.31925e-08	B strong	0	0.02	0	0	no impact	-0.254605	0	0	-	-					-4	1					-	-			-1		0	VUS	-4	LB	LB
15	32356504	T	A	13_32356504_T_A	Missense	c.7512T>A	F2504L	-	-	5	1.86636e-10	B strong	0	0.21	0	0	impact	-0.268055	1.59037e-06	0	NA	-					-4					1	-	-					1	VUS	-3	LB	LB
15	32356504	T	C	13_32356504_T_C	Synonymous	c.7512T>C	F2504F	-	-	5	2.20732e-08	B strong	0	0.14	0	0	not informative	NA	0	0	-	-					-4	1					-	-					1	VUS	-3	LB	LB
15	32356504	T	G	13_32356504_T_G	Missense	c.7512T>G	F2504L	-	-	5	5.1015e-09	B strong	0	0.21	0	0	impact	-0.268043	0	0	-	-					-4	1				1	0.36²	-1					1	VUS	-3	LB	LB
15	32356505	C	A	13_32356505_C_A	Missense	c.7513C>A	P2505T	-	-	5	5.50701e-08	B strong	0	0.2	0	0	impact	0.0683673	0	0	-	-					-4	1				1	-	-					2	VUS	-2	LB	LB
15	32356505	C	G	13_32356505_C_G	Missense	c.7513C>G	P2505A	-	-	5	4.56706e-08	B strong	0	0.21	0	0	impact	-0.0280243	0	0	-	-					-4	1				1	-	-					2	VUS	-2	LB	LB
15	32356505	C	T	13_32356505_C_T	Missense	c.7513C>T	P2505S	-	-	5	1.80437e-09	B strong	0.02	0	0	0	no impact	-0.0307588	0	0	-	-					-4	1					-	-			-1		0	VUS	-4	LB	LB
15	32356506	C	A	13_32356506_C_A	Missense	c.7514C>A	P2505Q	-	-	5	5.09472e-05	B strong	0	0.17	0	0	not informative	0.0434514	0	0	-	-					-4	1					-	-					1	VUS	-3	LB	LB
15	32356506	C	G	13_32356506_C_G	Missense	c.7514C>G	P2505R	-	-	5	5.92074e-09	B strong	0	0.2	0	0	impact	0.0950072	0	0	-	-					-4	1				1	-	-					2	VUS	-2	LB	LB
15	32356506	C	T	13_32356506_C_T	Missense	c.7514C>T	P2505L	-	-	5	2.60703e-05	B strong	0	0.1	0	0	no impact	0.0358634	0	0	-	-					-4	1					-	-			-1		0	VUS	-4	LB	LB
15	32356507	A	T	13_32356507_A_T	Synonymous	c.7515A>T	P2505P	-	-	5	5.43005e-07	B strong	0.03	0.05	0	0	no impact	NA	0	0	-	-					-4	1					-	-			-1	-1	-1	VUS	-5	LB	LB
15	32356507	A	C	13_32356507_A_C	Synonymous	c.7515A>C	P2505P	-	-	5	7.19189e-09	B strong	0.03	0.06	0	0	no impact	NA	0	0	-	-					-4	1					-	-			-1	-1	-1	VUS	-5	LB	LB
15	32356508	C	A	13_32356508_C_A	Missense	c.7516C>A	Q2506K	-	-	5	0.000282685	B strong	0	0.21	0	0	impact	-0.0478828	0	0	-	-					-4	1				1	-	-					2	VUS	-2	LB	LB
15	32356508	C	G	13_32356508_C_G	Missense	c.7516C>G	Q2506E	-	-	5	2.17833e-08	B strong	0.03	0.22	0	0	impact	-0.0985788	0	0	-	-					-4	1				1	-	-					2	VUS	-2	LB	LB
15	32356509	A	T	13_32356509_A_T	Missense	c.7517A>T	Q2506L	-	-	5	6.38553e-07	B strong	0.14	0.22	0	0	impact	-0.123619	0	0	-	-					-4	1				1	-	-					2	VUS	-2	LB	LB
15	32356509	A	G	13_32356509_A_G	Missense	c.7517A>G	Q2506R	-	-	5	4.4813e-07	B strong	0	0.22	0	0	impact	-0.0175019	0	0	-	-					-4	1				1	-	-					2	VUS	-2	LB	LB
15	32356509	A	C	13_32356509_A_C	Missense	c.7517A>C	Q2506P	-	-	5	0.505987	P moderate	0.25	0.22	0	0	impact	0.0651863	0	0	-	-					2	1				1	-	-					2	VUS	4	VUS	VUS		1
15	32356510	G	C	13_32356510_G_C	Missense	c.7518G>C	Q2506H	-	-	5	1.55558e-05	B strong	0.2	0.22	0	0	impact	-0.0799182	0	0	-	-					-4	1				1	-	-					2	VUS	-2	LB	LB
15	32356510	G	A	13_32356510_G_A	Synonymous	c.7518G>A	Q2506Q	-	LB	5	2.5075e-05	B strong	0.1	0.22	0	0	impact	NA	0	0	NA	-					-4	1				1	-	-					2	VUS	-2	LB	LB
15	32356511	C	T	13_32356511_C_T	Missense	c.7519C>T	P2507S	-	-	5	5.00956e-07	B strong	0	0.12	0	0	not informative	-0.0453741	0	0	-	-					-4	1					-	-					1	VUS	-3	LB	LB
15	32356511	C	A	13_32356511_C_A	Missense	c.7519C>A	P2507T	-	-	5	2.89009e-08	B strong	0.16	0	0	0	not informative	0.0209724	0	0	-	-					-4	1					-	-					1	VUS	-3	LB	LB
15	32356511	C	G	13_32356511_C_G	Missense	c.7519C>G	P2507A	-	-	5	6.68345e-10	B strong	0.44	0	0	0	impact	-0.0954869	0	0	-	-					-4	1				1	-	-					2	VUS	-2	LB	LB
15	32356512	C	G	13_32356512_C_G	Missense	c.7520C>G	P2507R	-	-	5	3.24049e-08	B strong	0	0.08	0	0	no impact	0.0666319	0	0	-	-					-4	1					-	-			-1		0	VUS	-4	LB	LB
15	32356512	C	T	13_32356512_C_T	Missense	c.7520C>T	P2507L	-	-	5	0.000762942	B strong	0	0.01	0	0	no impact	0.0373842	0	0	-	-					-4	1					-	-			-1		0	VUS	-4	LB	LB		1
15	32356512	C	A	13_32356512_C_A	Missense	c.7520C>A	P2507Q	-	-	5	1.51889e-06	B strong	0	0.04	0	0	no impact	-0.0376461	1.59038e-06	0	NA	-					-4						-	-			-1		-1	VUS	-5	LB	LB
15	32356513	A	C	13_32356513_A_C	Synonymous	c.7521A>C	P2507P	-	LB	5	6.91466e-05	B strong	0.13	0.08	0	0	not informative	NA	0	0	-	-					-4	1					-	-					1	VUS	-3	LB	LB
15	32356513	A	T	13_32356513_A_T	Synonymous	c.7521A>T	P2507P	-	LB	5	3.57511e-10	B strong	0.09	0.08	0	0	no impact	NA	0	0	-	-					-4	1					-	-			-1	-1	-1	VUS	-5	LB	LB
15	32356514	G	T	13_32356514_G_T	Missense	c.7522G>T	G2508C	-	-	5	0.0659379	B moderate	0.14	0.08	0	0	not informative	0.212435	0	0	-	-					-2	1					-	-					1	VUS	-1	VUS	VUS		1
15	32356514	G	C	13_32356514_G_C	Missense	c.7522G>C	G2508R	abnormal	-	5	1	P strong	0.17	0.08	0	0	not informative	0.204364	0	0	-	-					4	1					-	-					1	VUS	5	VUS	VUS
15	32356515	G	C	13_32356515_G_C	Missense	c.7523G>C	G2508A	-	-	5	5.05422e-05	B strong	0.09	0.02	0	0	no impact	0.174348	0	0	-	-					-4	1					-	-			-1		0	VUS	-4	LB	LB
15	32356515	G	T	13_32356515_G_T	Missense	c.7523G>T	G2508V	abnormal	-	5	1	P strong	0	0.09	0	0	no impact	0.247011	0	0	-	-					4	1					-	-					1	VUS	5	VUS	VUS
15	32356516	C	A	13_32356516_C_A	Synonymous	c.7524C>A	G2508G	-	LB	5	2.38445e-07	B strong	0.12	0.01	0	0	not informative	NA	0	0	-	-					-4	1					-	-					1	VUS	-3	LB	LB
15	32356516	C	G	13_32356516_C_G	Synonymous	c.7524C>G	G2508G	-	-	5	1.83913e-07	B strong	0.04	0.03	0	0	no impact	NA	0	0	-	-					-4	1					-	-			-1	-1	-1	VUS	-5	LB	LB
15	32356516	C	T	13_32356516_C_T	Synonymous	c.7524C>T	G2508G	-	-	5	4.15757e-05	B strong	0.06	0	0.06	0	no impact	NA	0	0	NA	-					-4	1					-	-			-1	-1	-1	VUS	-5	LB	LB
15	32356517	A	G	13_32356517_A_G	Missense	c.7525A>G	S2509G	-	-	5	2.51182e-05	B strong	0.16	0	0.02	0	not informative	0.0260315	0	0	-	-					-4	1					-	-					1	VUS	-3	LB	LB
15	32356517	A	C	13_32356517_A_C	Missense	c.7525A>C	S2509R	-	-	5	3.81376e-08	B strong	0.23	0	0	0	impact	0.0560437	0	0	-	-					-4	1				1	-	-					2	VUS	-2	LB	LB
15	32356517	A	T	13_32356517_A_T	Missense	c.7525A>T	S2509C	-	-	5	7.75036e-10	B strong	0.09	0	0	0	no impact	0.0619589	0	0	-	-					-4	1					-	-			-1		0	VUS	-4	LB	LB
15	32356518	G	A	13_32356518_G_A	Missense	c.7526G>A	S2509N	normal	-	5	3.62147e-09	B strong	0.11	0.03	0	0	not informative	-0.0634264	0	0	-	-					-4	1					-	-					1	VUS	-3	LB	LB
15	32356518	G	T	13_32356518_G_T	Missense	c.7526G>T	S2509I	-	-	5	5.55683e-07	B strong	0.07	0.03	0	0	no impact	0.119914	0	0	-	-					-4	1					-	-			-1		0	VUS	-4	LB	LB
15	32356518	G	C	13_32356518_G_C	Missense	c.7526G>C	S2509T	-	-	5	2.69675e-05	B strong	0.07	0.03	0	0	no impact	-0.0214301	0	0	-	-					-4	1					-	-			-1		0	VUS	-4	LB	LB
15	32356519	T	C	13_32356519_T_C	Synonymous	c.7527T>C	S2509S	-	LB	5	8.32965e-11	B strong	0.13	0	0	0	not informative	NA	0	0	-	-					-4	1					-	-					1	VUS	-3	LB	LB
15	32356519	T	A	13_32356519_T_A	Missense	c.7527T>A	S2509R	-	-	5	5.60085e-11	B strong	0.13	0.01	0	0	not informative	0.0250966	0	0	-	-					-4	1					-	-					1	VUS	-3	LB	LB
15	32356519	T	G	13_32356519_T_G	Missense	c.7527T>G	S2509R	-	-	5	1.40038e-08	B strong	0.05	0	0	0	no impact	0.0251309	0	0	-	-					-4	1					-	-			-1		0	VUS	-4	LB	LB
15	32356520	C	G	13_32356520_C_G	Missense	c.7528C>G	L2510V	-	-	5	4.29025e-12	B strong	0.05	0	0	0	no impact	0.107201	0	0	-	-					-4	1					-	-			-1		0	VUS	-4	LB	LB
15	32356520	C	A	13_32356520_C_A	Missense	c.7528C>A	L2510M	-	-	5	4.22909e-09	B strong	0	0.01	0.09	0	no impact	0.0328831	0	0	-	-					-4	1					-	-			-1		0	VUS	-4	LB	LB		1
15	32356521	T	A	13_32356521_T_A	Missense	c.7529T>A	L2510Q	-	-	5	8.0519e-06	B strong	0	0.03	0.01	0	no impact	0.304709	0	0	-	-					-4	1				1	-	-					2	VUS	-2	LB	LB
15	32356521	T	G	13_32356521_T_G	Missense	c.7529T>G	L2510R	-	-	5	3.40256e-08	B strong	0.13	0	0	0	not informative	0.366288	0	0	-	-					-4	1				1	-	-					2	VUS	-2	LB	LB
15	32356522	G	C	13_32356522_G_C	Synonymous	c.7530G>C	L2510L	-	LB	5	2.36779e-05	B strong	0	0.01	0	0	no impact	NA	0	0	-	-					-4	1					-	-			-1	-1	-1	VUS	-5	LB	LB
15	32356522	G	T	13_32356522_G_T	Synonymous	c.7530G>T	L2510L	-	-	5	2.41193e-09	B strong	0	0.05	0	0	no impact	NA	0	0	-	-					-4	1					-	-			-1	-1	-1	VUS	-5	LB	LB
15	32356523	T	C	13_32356523_T_C	Missense	c.7531T>C	Y2511H	-	-	5	4.94306e-05	B strong	0.18	0	0	0	not informative	0.0160355	1.59037e-06	0	NA	-					-4						1.14²	-					0	VUS	-4	LB	LB		1
15	32356523	T	A	13_32356523_T_A	Missense	c.7531T>A	Y2511N	-	-	5	0.00756879	B strong	0.16	0	0	0	not informative	0.0993224	0	0	-	-					-4	1					-	-					1	VUS	-3	LB	LB		1
15	32356523	T	G	13_32356523_T_G	Missense	c.7531T>G	Y2511D	-	-	5	0.00442231	B strong	0.24	0	0	0	impact	0.177218	0	0	-	-					-4	1				1	-	-					2	VUS	-2	LB	LB
15	32356524	A	G	13_32356524_A_G	Missense	c.7532A>G	Y2511C	-	-	5	2.54238e-05	B strong	0.07	0	0	0	no impact	0.101897	0	0	-	-					-4	1					-	-			-1		0	VUS	-4	LB	LB		1
15	32356524	A	C	13_32356524_A_C	Missense	c.7532A>C	Y2511S	-	-	5	4.34691e-09	B strong	0.02	0	0	0	no impact	0.083911	0	0	-	-					-4	1					-	-			-1		0	VUS	-4	LB	LB
15	32356524	A	T	13_32356524_A_T	Missense	c.7532A>T	Y2511F	-	-	5	1.21612e-08	B strong	0	0.02	0	0	no impact	-0.152017	0	0	-	-					-4	1					-	-			-1		0	VUS	-4	LB	LB
15	32356525	T	C	13_32356525_T_C	Synonymous	c.7533T>C	Y2511Y	-	-	5	4.09687e-09	B strong	0.02	0	0	0	no impact	NA	0	0	-	-					-4	1					-	-			-1	-1	-1	VUS	-5	LB	LB
15	32356525	T	A	13_32356525_T_A	Nonsense	c.7533T>A	Y2511*	-	-	5	0.9999	P strong	0	0.04	0	0	no impact	0.588046	0	0	-	-	PVS1	8			4	1		PM5_Strong (PTC)	4		-	-					13	P	17	P	P
15	32356525	T	G	13_32356525_T_G	Nonsense	c.7533T>G	Y2511*	-	-	5	0.997285	P strong	0	0.09	0	0	no impact	0.588046	0	0	-	-	PVS1	8			4	1		PM5_Strong (PTC)	4		-	-					13	P	17	P	P
15	32356526	C	A	13_32356526_C_A	Missense	c.7534C>A	L2512I	-	-	5	1.16382e-08	B strong	0	0.04	0	0	no impact	-0.0619453	0	0	-	-					-4	1					-	-			-1		0	VUS	-4	LB	LB
15	32356526	C	G	13_32356526_C_G	Missense	c.7534C>G	L2512V	-	-	5	0.747602	P strong	0.02	0.01	0	0	no impact	-0.0148219	0	0	-	-					4	1					-	-			-1		0	VUS	4	VUS	VUS		1
15	32356527	T	C	13_32356527_T_C	Missense	c.7535T>C	L2512P	-	-	5	0.00171467	B strong	0.21	0	0	0	impact	0.286745	0	0	-	-					-4	1				1	-	-					2	VUS	-2	LB	LB		1
15	32356527	T	G	13_32356527_T_G	Missense	c.7535T>G	L2512R	-	-	5	0.000269336	B strong	0.17	0	0	0	not informative	0.0401819	0	0	-	-					-4	1					-	-					1	VUS	-3	LB	LB		1
15	32356527	T	A	13_32356527_T_A	Missense	c.7535T>A	L2512H	-	-	5	0.00133012	B strong	0.05	0	0	0	no impact	0.10459	0	0	-	-					-4	1					-	-			-1		0	VUS	-4	LB	LB		1
15	32356528	T	C	13_32356528_T_C	Synonymous	c.7536T>C	L2512L	-	LB	5	9.04396e-08	B strong	0.1	0	0	0	no impact	NA	0	0	-	-					-4	1					-	-			-1	-1	-1	VUS	-5	LB	LB
15	32356528	T	G	13_32356528_T_G	Synonymous	c.7536T>G	L2512L	-	LB	5	8.35543e-11	B strong	0.11	0	0	0	not informative	NA	0	0	-	-					-4	1					-	-					1	VUS	-3	LB	LB
15	32356528	T	A	13_32356528_T_A	Synonymous	c.7536T>A	L2512L	-	-	5	3.12321e-10	B strong	0	0.02	0	0	no impact	NA	0	0	-	-					-4	1					-	-			-1	-1	-1	VUS	-5	LB	LB
15	32356529	G	T	13_32356529_G_T	Missense	c.7537G>T	A2513S	-	-	5	2.45514e-08	B strong	0	0.06	0	0	no impact	-0.21637	0	0	-	-					-4	1					-	-			-1		0	VUS	-4	LB	LB
15	32356529	G	A	13_32356529_G_A	Missense	c.7537G>A	A2513T	-	-	5	0.00162134	B strong	0	0.04	0	0	no impact	-0.312144	1.59037e-06	0	NA	-					-4						-	-			-1		-1	VUS	-5	LB	LB		1
15	32356529	G	C	13_32356529_G_C	Missense	c.7537G>C	A2513P	-	-	5	0.908032	P strong	0.04	0	0	0	no impact	-0.125581	1.59037e-06	0	NA	-					4						-	-			-1		-1	VUS	3	VUS	VUS
15	32356530	C	G	13_32356530_C_G	Missense	c.7538C>G	A2513G	-	-	5	3.11991e-08	B strong	0.16	0	0	0	not informative	-0.167093	0	0	-	-					-4	1					-	-					1	VUS	-3	LB	LB
15	32356530	C	A	13_32356530_C_A	Missense	c.7538C>A	A2513E	-	-	5	5.00012e-09	B strong	0.06	0	0	0	no impact	-0.133656	1.59037e-06	0	NA	-					-4						-	-			-1		-1	VUS	-5	LB	LB
15	32356530	C	T	13_32356530_C_T	Missense	c.7538C>T	A2513V	-	-	5	8.32248e-12	B strong	0	0.04	0	0	no impact	-0.16579	3.18074e-06	0	NA	-					-4						-	-			-1		-1	VUS	-5	LB	LB
15	32356531	A	G	13_32356531_A_G	Synonymous	c.7539A>G	A2513A	-	LB	5	1.10925e-08	B strong	0.13	0	0	0	not informative	NA	0	6.56849e-06	-	NA					-4						-	-					0	VUS	-4	LB	LB
15	32356531	A	T	13_32356531_A_T	Synonymous	c.7539A>T	A2513A	-	-	5	4.09861e-09	B strong	0	0.04	0	0	no impact	NA	0	0	-	-					-4	1					-	-			-1	-1	-1	VUS	-5	LB	LB
15	32356531	A	C	13_32356531_A_C	Synonymous	c.7539A>C	A2513A	-	-	5	2.76355e-11	B strong	0.03	0	0	0	no impact	NA	0	0	-	-					-4	1					-	-			-1	-1	-1	VUS	-5	LB	LB
15	32356532	A	C	13_32356532_A_C	Missense	c.7540A>C	K2514Q	-	-	5	1.2329e-07	B strong	0	0.04	0	0	no impact	0.150496	0	0	-	-					-4	1					-	-			-1		0	VUS	-4	LB	LB
15	32356532	A	T	13_32356532_A_T	Nonsense	c.7540A>T	K2514*	-	-	5	1	P strong	0	0.05	0	0	no impact	0.652534	0	0	-	-	PVS1	8			4	1		PM5_Strong (PTC)	4		-	-					13	P	17	P	P
15	32356533	A	G	13_32356533_A_G	Missense	c.7541A>G	K2514R	-	-	5	5.55601e-05	B strong	0.19	0	0	0	not informative	0.0504859	0	0	-	-					-4	1					-	-					1	VUS	-3	LB	LB
15	32356533	A	T	13_32356533_A_T	Missense	c.7541A>T	K2514I	-	-	5	0.000378152	B strong	0	0.02	0	0	no impact	0.134522	0	0	-	-					-4	1					-	-			-1		0	VUS	-4	LB	LB
15	32356533	A	C	13_32356533_A_C	Missense	c.7541A>C	K2514T	normal	-	5	0.102615	B supporting	0.1	0	0	0	no impact	0.112151	0	0	-	-					-1	1					-	-			-1		0	VUS	-1	VUS	VUS		1
15	32356534	A	G	13_32356534_A_G	Synonymous	c.7542A>G	K2514K	-	-	5	1.05837e-06	B strong	0.13	0	0	0	not informative	NA	0	0	-	-					-4	1					-	-					1	VUS	-3	LB	LB		1
15	32356534	A	T	13_32356534_A_T	Missense	c.7542A>T	K2514N	-	-	5	0.000207145	B strong	0	0.02	0	0	no impact	-0.0412589	0	0	-	-					-4	1					-	-			-1		0	VUS	-4	LB	LB
15	32356534	A	C	13_32356534_A_C	Missense	c.7542A>C	K2514N	-	-	5	0.846172	P strong	0.01	0.01	0	0	no impact	-0.0412526	0	0	-	-					4	1					-	-			-1		0	VUS	4	VUS	VUS		1
15	32356535	A	T	13_32356535_A_T	Missense	c.7543A>T	T2515S	-	-	5	0.0313265	B moderate	0.03	0	0	0	no impact	-0.158122	0	0	-	-					-2	1					-	-			-1		0	VUS	-2	LB	LB		1
15	32356535	A	C	13_32356535_A_C	Missense	c.7543A>C	T2515P	-	-	5	3.78633e-12	B strong	0.03	0	0	0	no impact	0.0685172	0	0	-	-					-4	1					-	-			-1		0	VUS	-4	LB	LB
15	32356535	A	G	13_32356535_A_G	Missense	c.7543A>G	T2515A	-	-	5	1.19308e-09	B strong	0.06	0.01	0	0	no impact	0.00429809	0	0	-	-					-4	1					-	-			-1		0	VUS	-4	LB	LB
15	32356536	C	G	13_32356536_C_G	Missense	c.7544C>G	T2515R	-	-	5	0.000745436	B strong	0.08	0	0	0	no impact	0.0806429	0	0	-	-					-4	1					-	-			-1		0	VUS	-4	LB	LB		1
15	32356536	C	A	13_32356536_C_A	Missense	c.7544C>A	T2515K	-	-	5	5.65537e-09	B strong	0	0.05	0	0	no impact	0.0345593	0	0	-	-					-4	1					-	-			-1		0	VUS	-4	LB	LB
15	32356537	A	G	13_32356537_A_G	Synonymous	c.7545A>G	T2515T	-	LB (ENIGMA)	5	6.73585e-10	B strong	0.05	0	0	0	no impact	NA	1.59037e-06	0	NA	-					-4						-	-			-1	-1	-2	LB	-6	LB	LB
15	32356537	A	T	13_32356537_A_T	Synonymous	c.7545A>T	T2515T	-	LB	5	6.11738e-10	B strong	0	0.01	0	0	no impact	NA	0	0	-	-					-4	1					-	-			-1	-1	-1	VUS	-5	LB	LB
15	32356537	A	C	13_32356537_A_C	Synonymous	c.7545A>C	T2515T	-	-	5	1.55172e-07	B strong	0.02	0	0	0	no impact	NA	0	0	-	-					-4	1					-	-			-1	-1	-1	VUS	-5	LB	LB
15	32356538	T	C	13_32356538_T_C	Missense	c.7546T>C	S2516P	-	-	5	4.45998e-08	B strong	0	0.04	0	0	no impact	0.126274	0	0	-	-					-4	1					-	-			-1		0	VUS	-4	LB	LB
15	32356538	T	A	13_32356538_T_A	Missense	c.7546T>A	S2516T	-	-	5	2.12483e-07	B strong	0.02	0	0	0	no impact	0.0745682	0	0	-	-					-4	1					-	-			-1		0	VUS	-4	LB	LB
15	32356538	T	G	13_32356538_T_G	Missense	c.7546T>G	S2516A	-	-	5	4.73036e-05	B strong	0	0.02	0	0	no impact	-0.0317997	0	0	-	-					-4	1					-	-			-1		0	VUS	-4	LB	LB		1
15	32356541	A	C	13_32356541_A_C	Missense	c.7549A>C	T2517P	-	-	5	2.60307e-10	B strong	0	0.06	0	0	no impact	-0.11925	1.59037e-06	0	NA	-					-4						-	-			-1		-1	VUS	-5	LB	LB
15	32356541	A	T	13_32356541_A_T	Missense	c.7549A>T	T2517S	-	-	5	1.39536e-08	B strong	0	0.02	0	0	no impact	-0.237062	0	0	-	-					-4	1					-	-			-1		0	VUS	-4	LB	LB
15	32356542	C	T	13_32356542_C_T	Missense	c.7550C>T	T2517I	normal	-	5	7.02719e-05	B strong	0	0.01	0	0	no impact	-0.120207	0	0	-	-					-4	1					-	-			-1		0	VUS	-4	LB	LB
15	32356542	C	A	13_32356542_C_A	Missense	c.7550C>A	T2517N	-	-	5	5.17946e-07	B strong	0.01	0	0	0	no impact	-0.173167	0	0	-	-					-4	1					-	-			-1		0	VUS	-4	LB	LB
15	32356543	T	C	13_32356543_T_C	Synonymous	c.7551T>C	T2517T	-	LB	5	8.46521e-12	B strong	0.04	0	0	0	no impact	NA	0	0	-	-					-4	1					-	-			-1	-1	-1	VUS	-5	LB	LB
15	32356543	T	A	13_32356543_T_A	Synonymous	c.7551T>A	T2517T	-	-	5	2.84072e-07	B strong	0.01	0	0	0	no impact	NA	0	0	-	-					-4	1					-	-			-1	-1	-1	VUS	-5	LB	LB		1
15	32356543	T	G	13_32356543_T_G	Synonymous	c.7551T>G	T2517T	-	-	5	4.16948e-10	B strong	0.09	0	0	0	no impact	NA	0	0	-	-					-4	1					-	-			-1	-1	-1	VUS	-5	LB	LB
15	32356544	C	T	13_32356544_C_T	Synonymous	c.7552C>T	L2518L	-	LB	5	3.23618e-09	B strong	0	0.03	0	0	no impact	NA	0	0	-	-					-4	1					-	-			-1	-1	-1	VUS	-5	LB	LB
15	32356544	C	A	13_32356544_C_A	Missense	c.7552C>A	L2518M	-	-	5	2.5571e-06	B strong	0	0.01	0	0	no impact	-0.24594	0	0	-	-					-4	1					-	-			-1		0	VUS	-4	LB	LB		1
15	32356545	T	G	13_32356545_T_G	Missense	c.7553T>G	L2518R	-	-	5	1.25303e-09	B strong	0.06	0	0	0	no impact	-0.0507525	0	0	-	-					-4	1					-	-			-1		0	VUS	-4	LB	LB
15	32356545	T	A	13_32356545_T_A	Missense	c.7553T>A	L2518Q	-	-	5	1.76449e-09	B strong	0	0.02	0	0	no impact	-0.0831784	0	0	-	-					-4	1					-	-			-1		0	VUS	-4	LB	LB
15	32356545	T	C	13_32356545_T_C	Missense	c.7553T>C	L2518P	-	-	5	0.000192602	B strong	0.04	0	0	0	no impact	-0.0985385	0	0	-	-					-4	1					-	-			-1		0	VUS	-4	LB	LB		1
15	32356546	G	C	13_32356546_G_C	Synonymous	c.7554G>C	L2518L	-	LB	5	1.00988e-08	B strong	0	0.05	0	0	no impact	NA	1.59038e-06	0	NA	-					-4						-	-			-1	-1	-2	LB	-6	LB	LB
15	32356546	G	A	13_32356546_G_A	Synonymous	c.7554G>A	L2518L	-	LB	5	3.73667e-07	B strong	0	0.01	0	0	no impact	NA	0	0	-	-					-4	1					-	-			-1	-1	-1	VUS	-5	LB	LB
15	32356546	G	T	13_32356546_G_T	Synonymous	c.7554G>T	L2518L	-	-	5	2.05846e-08	B strong	0	0.01	0	0	no impact	NA	0	0	-	-					-4	1					-	-			-1	-1	-1	VUS	-5	LB	LB
15	32356547	C	A	13_32356547_C_A	Missense	c.7555C>A	P2519T	-	-	5	2.61253e-08	B strong	0	0.04	0	0	no impact	-0.0109363	0	0	-	-					-4	1					-	-			-1		0	VUS	-4	LB	LB
15	32356547	C	T	13_32356547_C_T	Missense	c.7555C>T	P2519S	-	-	5	1.36932e-10	B strong	0	0.06	0	0	no impact	-0.0416659	0	0	-	-					-4	1					-	-			-1		0	VUS	-4	LB	LB
15	32356547	C	G	13_32356547_C_G	Missense	c.7555C>G	P2519A	-	-	5	1.46339e-10	B strong	0	0.01	0	0	no impact	-0.124833	0	0	-	-					-4	1					-	-			-1		0	VUS	-4	LB	LB
15	32356548	C	T	13_32356548_C_T	Missense	c.7556C>T	P2519L	-	-	5	1.01768e-06	B strong	0.03	0	0	0	no impact	0.0382083	0	1.31299e-05	-	NA					-4						-	-			-1		-1	VUS	-5	LB	LB		1
15	32356548	C	A	13_32356548_C_A	Missense	c.7556C>A	P2519H	-	-	5	3.33245e-09	B strong	0.06	0	0	0	no impact	0.0166915	0	0	-	-					-4	1					-	-			-1		0	VUS	-4	LB	LB
15	32356549	T	C	13_32356549_T_C	Synonymous	c.7557T>C	P2519P	-	LB	5	2.68308e-07	B strong	0	0.06	0	0	no impact	NA	0	0	-	-					-4	1					-	-			-1	-1	-1	VUS	-5	LB	LB
15	32356549	T	G	13_32356549_T_G	Synonymous	c.7557T>G	P2519P	-	-	5	6.02966e-08	B strong	0.06	0	0	0	no impact	NA	0	0	-	-					-4	1					-	-			-1	-1	-1	VUS	-5	LB	LB
15	32356549	T	A	13_32356549_T_A	Synonymous	c.7557T>A	P2519P	-	-	5	3.89942e-11	B strong	0.01	0	0	0	no impact	NA	0	0	-	-					-4	1					-	-			-1	-1	-1	VUS	-5	LB	LB
15	32356550	C	A	13_32356550_C_A	Synonymous	c.7558C>A	R2520R	-	-	5	5.16841e-09	B strong	0	0.1	0	0	no impact	NA	0	0	-	-					-4	1					-	-			-1	-1	-1	VUS	-5	LB	LB
15	32356550	C	G	13_32356550_C_G	Missense	c.7558C>G	R2520G	-	-	5	0.797147	P strong	0.05	0	0	0	no impact	0.0901819	0	0	-	-					4	1					-	-			-1		0	VUS	4	VUS	VUS
15	32356551	G	T	13_32356551_G_T	Missense	c.7559G>T	R2520L	normal	-	5	8.66613e-10	B strong	0	0.14	0	0	not informative	0.112528	3.18076e-06	6.56745e-06	NA	NA					-4						1.06²	-					0	VUS	-4	LB	LB
15	32356552	A	T	13_32356552_A_T	Synonymous	c.7560A>T	R2520R	-	LB	5	6.53519e-07	B strong	0	0.05	0	0	no impact	NA	0	0	-	-					-4	1					-	-			-1	-1	-1	VUS	-5	LB	LB		1
15	32356552	A	C	13_32356552_A_C	Synonymous	c.7560A>C	R2520R	-	LB	5	5.49181e-08	B strong	0	0.01	0	0	no impact	NA	0	0	-	-					-4	1					-	-			-1	-1	-1	VUS	-5	LB	LB
15	32356552	A	G	13_32356552_A_G	Synonymous	c.7560A>G	R2520R	-	-	5	5.86898e-05	B strong	0.07	0	0	0	no impact	NA	0	0	-	-					-4	1					-	-			-1	-1	-1	VUS	-5	LB	LB		1
15	32356553	A	T	13_32356553_A_T	Missense	c.7561A>T	I2521F	-	-	5	0.00736707	B strong	0	0.03	0	0	no impact	0.0949815	0	0	-	-					-4	1					-	-			-1		0	VUS	-4	LB	LB		1
15	32356553	A	G	13_32356553_A_G	Missense	c.7561A>G	I2521V	-	-	5	6.52561e-09	B strong	0	0.02	0	0	no impact	-0.085935	1.59038e-06	0	NA	-					-4						0.52²	-			-1		-1	VUS	-5	LB	LB
15	32356553	A	C	13_32356553_A_C	Missense	c.7561A>C	I2521L	-	-	5	0.000251889	B strong	0.03	0	0	0	no impact	-0.111145	0	0	-	-					-4	1					-	-			-1		0	VUS	-4	LB	LB		1
15	32356554	T	A	13_32356554_T_A	Missense	c.7562T>A	I2521N	-	-	5	0.00582055	B strong	0.03	0	0	0	no impact	0.132237	0	0	-	-					-4	1					-	-			-1		0	VUS	-4	LB	LB		1
15	32356554	T	G	13_32356554_T_G	Missense	c.7562T>G	I2521S	-	-	5	7.56463e-05	B strong	0.07	0	0	0	no impact	0.0638505	0	0	-	-					-4	1					-	-			-1		0	VUS	-4	LB	LB		1
15	32356555	C	T	13_32356555_C_T	Synonymous	c.7563C>T	I2521I	-	-	5	1.91469e-08	B strong	0	0.02	0	0	no impact	NA	0	0	-	-					-4	1					-	-			-1	-1	-1	VUS	-5	LB	LB
15	32356555	C	G	13_32356555_C_G	Missense	c.7563C>G	I2521M	-	-	5	0.562552	P moderate	0.04	0	0	0	no impact	-0.0414822	0	0	-	-					2	1					-	-			-1		0	VUS	2	VUS	VUS		1
15	32356556	T	A	13_32356556_T_A	Missense	c.7564T>A	S2522T	-	-	5	0.0118262	B strong	0.04	0	0	0	no impact	-0.0110867	0	0	-	-					-4	1					-	-			-1		0	VUS	-4	LB	LB		1
15	32356556	T	C	13_32356556_T_C	Missense	c.7564T>C	S2522P	-	-	5	3.78236e-08	B strong	0.02	0	0	0	no impact	-0.0706609	0	0	-	-					-4	1					-	-			-1		0	VUS	-4	LB	LB
15	32356556	T	G	13_32356556_T_G	Missense	c.7564T>G	S2522A	-	-	5	0.256206	VUS	0.1	0	0	0	no impact	-0.064979	0	0	-	-					0	1					-	-			-1		0	VUS	0	VUS	VUS		1
15	32356557	C	A	13_32356557_C_A	Missense	c.7565C>A	S2522Y	-	-	5	4.41598e-09	B strong	0.02	0	0	0	no impact	0.138351	0	0	-	-					-4	1					-	-			-1		0	VUS	-4	LB	LB
15	32356557	C	G	13_32356557_C_G	Missense	c.7565C>G	S2522C	-	-	5	6.82933e-08	B strong	0.02	0	0	0	no impact	0.072781	0	0	-	-					-4	1					-	-			-1		0	VUS	-4	LB	LB
15	32356558	T	G	13_32356558_T_G	Synonymous	c.7566T>G	S2522S	-	LB	5	1.05039e-06	B strong	0.11	0	0	0	not informative	NA	0	0	-	-					-4	1					-	-					1	VUS	-3	LB	LB
15	32356558	T	C	13_32356558_T_C	Synonymous	c.7566T>C	S2522S	-	LB	5	5.42601e-07	B strong	0.03	0	0	0	no impact	NA	0	0	-	-					-4	1					-	-			-1	-1	-1	VUS	-5	LB	LB
15	32356558	T	A	13_32356558_T_A	Synonymous	c.7566T>A	S2522S	-	-	5	4.49192e-05	B strong	0.01	0	0	0	no impact	NA	0	0	-	-					-4	1					-	-			-1	-1	-1	VUS	-5	LB	LB		1
15	32356559	C	G	13_32356559_C_G	Missense	c.7567C>G	L2523V	-	-	5	1.05691e-08	B strong	0.04	0	0.01	0	no impact	0.0351909	0	0	-	-					-4	1					-	-			-1		0	VUS	-4	LB	LB
15	32356559	C	A	13_32356559_C_A	Missense	c.7567C>A	L2523M	-	-	5	0.0108681	B strong	0.03	0	0	0	no impact	-0.0918918	0	0	-	-					-4	1					-	-			-1		0	VUS	-4	LB	LB		1
15	32356560	T	A	13_32356560_T_A	Missense	c.7568T>A	L2523Q	-	-	5	1.65838e-07	B strong	0.01	0	0	0	no impact	0.201385	0	0	-	-					-4	1					-	-					1	VUS	-3	LB	LB		1
15	32356560	T	C	13_32356560_T_C	Missense	c.7568T>C	L2523P	hypomorph	-	5	0.000483709	B strong	0.11	0	0.01	0	not informative	0.332078	0	0	-	-					-4	1				1	-	-					2	VUS	-2	LB	VUS (discordant)	Conflict with HDR
15	32356560	T	G	13_32356560_T_G	Missense	c.7568T>G	L2523R	-	-	5	0.798966	P strong	0.13	0	0.01	0	not informative	0.301766	0	0	-	-					4	1				1	-	-					2	VUS	6	LP	LP		1
15	32356561	G	C	13_32356561_G_C	Synonymous	c.7569G>C	L2523L	-	-	5	1.21059e-10	B strong	0	0.05	0	0.01	no impact	NA	0	6.57134e-06	-	NA					-4						-	-			-1	-1	-2	LB	-6	LB	LB
15	32356561	G	T	13_32356561_G_T	Synonymous	c.7569G>T	L2523L	-	-	5	7.12742e-07	B strong	0	0.09	0	0.01	no impact	NA	0	0	-	-					-4	1					-	-			-1	-1	-1	VUS	-5	LB	LB
15	32356562	A	G	13_32356562_A_G	Missense	c.7570A>G	K2524E	-	-	5	2.48188e-08	B strong	0.05	0	0.01	0	no impact	0.0329341	0	0	-	-					-4	1					-	-			-1		0	VUS	-4	LB	LB
15	32356562	A	C	13_32356562_A_C	Missense	c.7570A>C	K2524Q	-	-	5	8.15915e-05	B strong	0.03	0	0.01	0	no impact	-0.146919	0	0	-	-					-4	1					-	-			-1		0	VUS	-4	LB	LB
15	32356562	A	T	13_32356562_A_T	Nonsense	c.7570A>T	K2524*	-	P	5	0.999161	P strong	0	0.04	0.01	0.03	no impact	0.328848	0	0	-	-	PVS1	8			4	1		PM5_Strong (PTC)	4		-	-					13	P	17	P	P		1
15	32356563	A	T	13_32356563_A_T	Missense	c.7571A>T	K2524I	-	-	5	0.00650924	B strong	0	0.03	0	0.02	no impact	0.0276177	0	0	-	-					-4	1					-	-			-1		0	VUS	-4	LB	LB		1
15	32356563	A	C	13_32356563_A_C	Missense	c.7571A>C	K2524T	-	-	5	4.77568e-11	B strong	0.01	0.01	0	0	no impact	-0.0223657	0	0	-	-					-4	1					-	-			-1		0	VUS	-4	LB	LB
15	32356563	A	G	13_32356563_A_G	Missense	c.7571A>G	K2524R	-	-	5	1.42777e-07	B strong	0	0.01	0	0.01	no impact	-0.128407	0	0	-	-					-4	1					-	-			-1		0	VUS	-4	LB	LB
15	32356564	A	G	13_32356564_A_G	Synonymous	c.7572A>G	K2524K	-	-	5	2.26005e-07	B strong	0	0.01	0	0	no impact	NA	0	0	-	-					-4	1					-	-			-1	-1	-1	VUS	-5	LB	LB
15	32356564	A	C	13_32356564_A_C	Missense	c.7572A>C	K2524N	-	-	5	2.27044e-07	B strong	0.01	0	0	0	no impact	-0.106552	0	0	-	-					-4	1					-	-			-1		0	VUS	-4	LB	LB
15	32356564	A	T	13_32356564_A_T	Missense	c.7572A>T	K2524N	-	-	5	1.23578e-10	B strong	0	0	0	0	no impact	-0.106557	0	0	-	-					-4	1					-	-			-1		0	VUS	-4	LB	LB
15	32356565	G	C	13_32356565_G_C	Missense	c.7573G>C	A2525P	-	-	5	2.07756e-08	B strong	0	0	0	0	no impact	-0.162532	0	0	-	-					-4	1					-	-			-1		0	VUS	-4	LB	LB
15	32356565	G	T	13_32356565_G_T	Missense	c.7573G>T	A2525S	-	-	5	1.13606e-10	B strong	0	0	0	0.01	no impact	-0.269443	0	0	-	-					-4	1					-	-			-1		0	VUS	-4	LB	LB
15	32356565	G	A	13_32356565_G_A	Missense	c.7573G>A	A2525T	-	-	5	5.85338e-08	B strong	0	0	0	0	no impact	-0.302771	0	0	-	-					-4	1					-	-			-1		0	VUS	-4	LB	LB
15	32356566	C	A	13_32356566_C_A	Missense	c.7574C>A	A2525E	-	-	5	7.64118e-09	B strong	0	0	0.01	0	no impact	-0.235326	0	0	-	-					-4	1					-	-			-1		0	VUS	-4	LB	LB
15	32356566	C	G	13_32356566_C_G	Missense	c.7574C>G	A2525G	-	-	5	6.56364e-11	B strong	0	0	0	0	no impact	-0.283524	0	0	-	-					-4	1					-	-			-1		0	VUS	-4	LB	LB
15	32356566	C	T	13_32356566_C_T	Missense	c.7574C>T	A2525V	-	-	5	4.21319e-08	B strong	0	0	0	0.02	no impact	-0.305997	0	0	-	-					-4	1					-	-			-1		0	VUS	-4	LB	LB
15	32356567	A	C	13_32356567_A_C	Synonymous	c.7575A>C	A2525A	-	-	5	1.42138e-06	B strong	0	0	0	0	no impact	NA	0	0	-	-					-4	1					-	-			-1	-1	-1	VUS	-5	LB	LB
15	32356567	A	G	13_32356567_A_G	Synonymous	c.7575A>G	A2525A	-	-	5	1.26922e-06	B strong	0	0	0	0	no impact	NA	0	0	-	-					-4	1					-	-			-1	-1	-1	VUS	-5	LB	LB		1
15	32356568	G	C	13_32356568_G_C	Missense	c.7576G>C	A2526P	-	-	5	0.0197202	B strong	0	0	0	0	no impact	0.171996	0	0	-	-					-4	1					-	-			-1		0	VUS	-4	LB	LB		1
15	32356568	G	T	13_32356568_G_T	Missense	c.7576G>T	A2526S	-	-	5	2.03688e-07	B strong	0	0	0	0.01	no impact	0.0245874	0	0	-	-					-4	1					-	-			-1		0	VUS	-4	LB	LB		1
15	32356568	G	A	13_32356568_G_A	Missense	c.7576G>A	A2526T	-	-	5	0.673741	P moderate	0	0	0	0	no impact	0.12768	0	0	-	-					2	1					-	-			-1		0	VUS	2	VUS	VUS
15	32356569	C	T	13_32356569_C_T	Missense	c.7577C>T	A2526V	-	-	5	2.01589e-09	B strong	0	0	0	0.02	no impact	0.0176844	0	0	-	-					-4	1					-	-			-1		0	VUS	-4	LB	LB
15	32356569	C	G	13_32356569_C_G	Missense	c.7577C>G	A2526G	-	-	5	1.2708e-07	B strong	0	0	0	0.01	no impact	-0.0196429	0	0	-	-					-4	1					-	-			-1		0	VUS	-4	LB	LB
15	32356569	C	A	13_32356569_C_A	Missense	c.7577C>A	A2526E	-	-	5	0.0838933	B supporting	0	0	0.01	0	no impact	0.130663	0	0	-	-					-1	1					-	-			-1		0	VUS	-1	VUS	VUS		1
15	32356570	A	T	13_32356570_A_T	Synonymous	c.7578A>T	A2526A	-	-	5	9.51507e-05	B strong	0	0	0	0	no impact	NA	0	0	-	-					-4	1					-	-			-1	-1	-1	VUS	-5	LB	LB		1
15	32356571	G	C	13_32356571_G_C	Missense	c.7579G>C	V2527L	-	-	5	0.000260796	B strong	0	0	0	0	no impact	0.115372	0	0	-	-					-4	1					-	-			-1		0	VUS	-4	LB	LB		1
15	32356571	G	A	13_32356571_G_A	Missense	c.7579G>A	V2527I	normal	-	5	0.858254	P strong	0	0	0	0	no impact	0.000479143	0	0	-	-					4	1					-	-			-1		0	VUS	4	VUS	VUS (discordant)	Functional result is conflicting with HDR	1
15	32356572	T	A	13_32356572_T_A	Missense	c.7580T>A	V2527E	-	-	5	0.000171437	B strong	0	0	0.01	0	no impact	0.286465	0	0	-	-					-4	1					-	-					1	VUS	-3	LB	LB
15	32356572	T	G	13_32356572_T_G	Missense	c.7580T>G	V2527G	-	-	5	0.00637767	B strong	0	0	0.01	0	no impact	0.174385	0	0	-	-					-4	1					-	-			-1		0	VUS	-4	LB	LB		1
15	32356573	A	G	13_32356573_A_G	Synonymous	c.7581A>G	V2527V	-	LB	5	2.00807e-08	B strong	0	0	0	0	no impact	NA	0	0	-	-					-4	1					-	-			-1	-1	-1	VUS	-5	LB	LB
15	32356573	A	C	13_32356573_A_C	Synonymous	c.7581A>C	V2527V	-	-	5	0.00011921	B strong	0	0	0.01	0	no impact	NA	0	0	-	-					-4	1					-	-			-1	-1	-1	VUS	-5	LB	LB		1
15	32356574	G	C	13_32356574_G_C	Missense	c.7582G>C	G2528R	-	-	5	2.1368e-07	B strong	0	0	0.01	0	no impact	-0.0864784	0	0	-	-					-4	1					-	-			-1		0	VUS	-4	LB	LB
15	32356574	G	A	13_32356574_G_A	Missense	c.7582G>A	G2528R	-	-	5	0.00151693	B strong	0	0	0	0	no impact	-0.0865538	0	0	-	-					-4	1					-	-			-1		0	VUS	-4	LB	LB
15	32356574	G	T	13_32356574_G_T	Nonsense	c.7582G>T	G2528*	-	-	5	0.996668	P strong	0	0	0	0	no impact	0.634849	0	0	-	-	PVS1	8			4	1		PM5_Strong (PTC)	4		-	-					13	P	17	P	P
15	32356575	G	T	13_32356575_G_T	Missense	c.7583G>T	G2528V	-	-	5	3.80371e-09	B strong	0	0	0	0.03	no impact	-0.106037	0	0	-	-					-4	1					-	-			-1		0	VUS	-4	LB	LB
15	32356575	G	C	13_32356575_G_C	Missense	c.7583G>C	G2528A	-	-	5	2.03258e-08	B strong	0	0	0	0	no impact	-0.191199	0	0	-	-					-4	1					-	-			-1		0	VUS	-4	LB	LB
15	32356575	G	A	13_32356575_G_A	Missense	c.7583G>A	G2528E	-	-	5	2.72127e-11	B strong	0	0	0.01	0	no impact	-0.220155	1.5904e-06	0	NA	-					-4						-	-			-1		-1	VUS	-5	LB	LB
15	32356576	A	G	13_32356576_A_G	Synonymous	c.7584A>G	G2528G	-	-	5	6.52434e-07	B strong	0	0	0	0.03	no impact	NA	0	0	-	-					-4	1					-	-			-1	-1	-1	VUS	-5	LB	LB
15	32356576	A	C	13_32356576_A_C	Synonymous	c.7584A>C	G2528G	-	-	5	1.08219e-07	B strong	0	0	0	0	no impact	NA	0	0	-	-					-4	1					-	-			-1	-1	-1	VUS	-5	LB	LB
15	32356576	A	T	13_32356576_A_T	Synonymous	c.7584A>T	G2528G	-	-	5	6.94286e-10	B strong	0	0	0	0.01	no impact	NA	0	0	-	-					-4	1					-	-			-1	-1	-1	VUS	-5	LB	LB
15	32356577	G	C	13_32356577_G_C	Missense	c.7585G>C	G2529R	-	-	5	1.53622e-07	B strong	0	0	0.01	0	no impact	-0.12697	0	0	-	-					-4	1					-	-			-1		0	VUS	-4	LB	LB
15	32356577	G	T	13_32356577_G_T	Missense	c.7585G>T	G2529C	-	-	5	3.31372e-10	B strong	0	0	0	0	no impact	-0.136411	0	0	-	-					-4	1					-	-			-1		0	VUS	-4	LB	LB
15	32356578	G	T	13_32356578_G_T	Missense	c.7586G>T	G2529V	-	-	5	6.65092e-08	B strong	0	0	0	0	no impact	-0.11548	0	0	-	-					-4	1					-	-			-1		0	VUS	-4	LB	LB
15	32356578	G	C	13_32356578_G_C	Missense	c.7586G>C	G2529A	-	-	5	7.50853e-05	B strong	0	0	0	0	no impact	-0.174741	0	0	-	-					-4	1					-	-			-1		0	VUS	-4	LB	LB
15	32356578	G	A	13_32356578_G_A	Missense	c.7586G>A	G2529D	-	-	5	1.29509e-09	B strong	0	0	0.01	0	no impact	-0.199923	0	0	-	-					-4	1					-	-			-1		0	VUS	-4	LB	LB
15	32356579	C	A	13_32356579_C_A	Synonymous	c.7587C>A	G2529G	-	-	5	1.02236e-06	B strong	0	0	0.01	0	no impact	NA	0	0	-	-					-4	1					-	-			-1	-1	-1	VUS	-5	LB	LB
15	32356579	C	G	13_32356579_C_G	Synonymous	c.7587C>G	G2529G	-	-	5	5.76719e-07	B strong	0	0	0	0.01	no impact	NA	0	0	-	-					-4	1					-	-			-1	-1	-1	VUS	-5	LB	LB		1
15	32356580	C	A	13_32356580_C_A	Missense	c.7588C>A	Q2530K	-	-	5	9.31662e-09	B strong	0	0	0	0	no impact	-0.291993	0	0	-	-					-4	1					-	-			-1		0	VUS	-4	LB	LB
15	32356580	C	T	13_32356580_C_T	Nonsense	c.7588C>T	Q2530*	-	P	5	0.999924	P strong	0	0	0	0.03	no impact	0.276092	1.59041e-06	0	NA	-	PVS1	8			4			PM5_Strong (PTC)	4		-	-					12	P	16	P	P
15	32356580	C	G	13_32356580_C_G	Missense	c.7588C>G	Q2530E	-	-	5	0.407068	P supporting	0	0	0.01	0	no impact	-0.31178	0	0	-	-					1	1					-	-			-1		0	VUS	1	VUS	VUS
15	32356581	A	C	13_32356581_A_C	Missense	c.7589A>C	Q2530P	-	-	5	7.24646e-10	B strong	0	0	0	0.01	no impact	-0.203851	0	6.5684e-06	-	NA					-4						-	-			-1		-1	VUS	-5	LB	LB
15	32356581	A	T	13_32356581_A_T	Missense	c.7589A>T	Q2530L	-	-	5	5.64649e-08	B strong	0	0	0	0.01	no impact	-0.22194	0	0	-	-					-4	1					-	-			-1		0	VUS	-4	LB	LB
15	32356581	A	G	13_32356581_A_G	Missense	c.7589A>G	Q2530R	-	-	5	0.00103518	B strong	0	0	0	0	no impact	-0.365776	0	6.5684e-06	NA	NA					-4						-	-			-1		-1	VUS	-5	LB	LB		1
15	32356582	A	G	13_32356582_A_G	Synonymous	c.7590A>G	Q2530Q	-	LB	5	1.90496e-08	B strong	0	0	0	0.02	no impact	NA	3.18082e-06	0	NA	-					-4						-	-			-1	-1	-2	LB	-6	LB	LB
15	32356582	A	T	13_32356582_A_T	Missense	c.7590A>T	Q2530H	-	-	5	0.000114554	B strong	0	0	0	0.01	no impact	-0.282656	0	0	-	-					-4	1					-	-			-1		0	VUS	-4	LB	LB
15	32356582	A	C	13_32356582_A_C	Missense	c.7590A>C	Q2530H	-	-	5	6.86694e-06	B strong	0	0	0	0	no impact	-0.282676	0	0	-	-					-4	1					-	-			-1		0	VUS	-4	LB	LB
15	32356583	G	T	13_32356583_G_T	Missense	c.7591G>T	V2531F	-	-	5	9.01334e-07	B strong	0	0	0	0.01	no impact	-0.22031	0	0	-	-					-4	1					-	-			-1		0	VUS	-4	LB	LB
15	32356583	G	C	13_32356583_G_C	Missense	c.7591G>C	V2531L	-	-	5	0.002668	B strong	0	0	0	0	no impact	-0.269648	0	0	-	-					-4	1					-	-			-1		0	VUS	-4	LB	LB
15	32356583	G	A	13_32356583_G_A	Missense	c.7591G>A	V2531I	-	-	5	1.14572e-09	B strong	0	0	0	0.01	no impact	-0.313089	0	0	-	-					-4	1					-	-			-1		0	VUS	-4	LB	LB
15	32356584	T	A	13_32356584_T_A	Missense	c.7592T>A	V2531D	-	-	5	4.61436e-08	B strong	0	0	0.01	0	no impact	-0.115764	0	0	-	-					-4	1					-	-			-1		0	VUS	-4	LB	LB
15	32356584	T	G	13_32356584_T_G	Missense	c.7592T>G	V2531G	-	-	5	1.33299e-06	B strong	0	0	0	0.01	no impact	-0.146528	0	0	-	-					-4	1					-	-			-1		0	VUS	-4	LB	LB		1
15	32356584	T	C	13_32356584_T_C	Missense	c.7592T>C	V2531A	-	-	5	5.72642e-08	B strong	0	0	0	0	no impact	-0.285126	0	0	-	-					-4	1					-	-			-1		0	VUS	-4	LB	LB
15	32356585	T	A	13_32356585_T_A	Synonymous	c.7593T>A	V2531V	-	LB	5	2.74614e-06	B strong	0	0	0	0	no impact	NA	1.59042e-06	0	NA	-					-4						-	-			-1	-1	-2	LB	-6	LB	LB
15	32356585	T	G	13_32356585_T_G	Synonymous	c.7593T>G	V2531V	-	-	5	1.49904e-06	B strong	0	0	0	0	no impact	NA	0	0	-	-					-4	1					-	-			-1	-1	-1	VUS	-5	LB	LB
15	32356585	T	C	13_32356585_T_C	Synonymous	c.7593T>C	V2531V	-	-	5	9.51886e-09	B strong	0	0	0	0	no impact	NA	0	0	-	-					-4	1					-	-			-1	-1	-1	VUS	-5	LB	LB
15	32356586	C	A	13_32356586_C_A	Missense	c.7594C>A	P2532T	normal	-	5	5.30257e-09	B strong	0	0	0	0	no impact	0.234391	0	0	-	-					-4	1					-	-					1	VUS	-3	LB	LB
15	32356586	C	G	13_32356586_C_G	Missense	c.7594C>G	P2532A	-	-	5	7.65793e-08	B strong	0	0	0	0	no impact	0.137374	0	0	-	-					-4	1					-	-			-1		0	VUS	-4	LB	LB
15	32356587	C	G	13_32356587_C_G	Missense	c.7595C>G	P2532R	-	-	5	1.99642e-05	B strong	0	0	0.01	0	no impact	0.243585	0	0	-	-					-4	1					-	-					1	VUS	-3	LB	LB
15	32356587	C	T	13_32356587_C_T	Missense	c.7595C>T	P2532L	-	-	5	5.73746e-05	B strong	0	0	0	0	no impact	0.212502	1.59043e-06	0	NA	-					-4						-	-					0	VUS	-4	LB	LB
15	32356587	C	A	13_32356587_C_A	Missense	c.7595C>A	P2532H	normal	-	5	9.71552e-08	B strong	0	0	0	0	no impact	0.186883	0	0	-	-					-4	1					-	-					1	VUS	-3	LB	LB
15	32356589	T	C	13_32356589_T_C	Missense	c.7597T>C	S2533P	-	-	5	7.52004e-09	B strong	0	0	0	0	no impact	-0.00979094	0	0	-	-					-4	1					-	-			-1		0	VUS	-4	LB	LB
15	32356589	T	A	13_32356589_T_A	Missense	c.7597T>A	S2533T	-	-	5	3.45172e-10	B strong	0	0	0	0	no impact	-0.20135	0	0	-	-					-4	1					-	-			-1		0	VUS	-4	LB	LB
24	32380142	A	C	13_32380142_A_C	Missense	c.9253A>C	T3085P	-	-	5	1.16237e-09	B strong	0	0	0	0	no impact	-0.12601	1.11476e-05	2.62826e-05	7.305e-05	8.878e-05					-4						-	-	-1		-1		-2	LB	-6	LB	LB
15	32356590	C	T	13_32356590_C_T	Missense	c.7598C>T	S2533F	-	-	5	0.000460576	B strong	0	0	0	0.02	no impact	0.0098759	1.59045e-06	0	NA	-					-4						-	-			-1		-1	VUS	-5	LB	LB
15	32356590	C	A	13_32356590_C_A	Missense	c.7598C>A	S2533Y	-	-	5	1.5353e-09	B strong	0	0	0	0.01	no impact	-0.0282198	0	0	-	-					-4	1					-	-			-1		0	VUS	-4	LB	LB
15	32356591	T	C	13_32356591_T_C	Synonymous	c.7599T>C	S2533S	-	LB (ENIGMA)	5	4.93164e-11	B strong	0	0	0	0	no impact	NA	0	0	-	-					-4	1					-	-			-1	-1	-1	VUS	-5	LB	LB
15	32356591	T	G	13_32356591_T_G	Synonymous	c.7599T>G	S2533S	-	-	5	2.13188e-07	B strong	0	0	0.01	0	no impact	NA	0	0	-	-					-4	1					-	-			-1	-1	-1	VUS	-5	LB	LB
15	32356591	T	A	13_32356591_T_A	Synonymous	c.7599T>A	S2533S	-	-	5	4.5942e-09	B strong	0	0	0	0	no impact	NA	0	0	-	-					-4	1					-	-			-1	-1	-1	VUS	-5	LB	LB
15	32356595	T	C	13_32356595_T_C	Missense	c.7603T>C	C2535R	-	-	5	1.53347e-08	B strong	0	0	0	0	no impact	-0.0172088	0	0	-	-					-4	1					-	-			-1		0	VUS	-4	LB	LB
15	32356595	T	G	13_32356595_T_G	Missense	c.7603T>G	C2535G	-	-	5	3.72305e-10	B strong	0	0	0	0	no impact	-0.0433669	0	0	-	-					-4	1					-	-			-1		0	VUS	-4	LB	LB
15	32356595	T	A	13_32356595_T_A	Missense	c.7603T>A	C2535S	-	-	5	8.80757e-09	B strong	0	0	0.01	0	no impact	-0.124415	0	0	-	-					-4	1					-	-			-1		0	VUS	-4	LB	LB
15	32356596	G	T	13_32356596_G_T	Missense	c.7604G>T	C2535F	-	-	5	2.00296e-07	B strong	0	0	0	0	no impact	-0.0223615	0	0	-	-					-4	1					-	-			-1		0	VUS	-4	LB	LB
15	32356596	G	C	13_32356596_G_C	Missense	c.7604G>C	C2535S	-	-	5	1.71405e-07	B strong	0	0	0.01	0	no impact	-0.108319	0	0	-	-					-4	1					-	-			-1		0	VUS	-4	LB	LB
15	32356596	G	A	13_32356596_G_A	Missense	c.7604G>A	C2535Y	-	-	5	1.9425e-07	B strong	0	0	0	0	no impact	-0.175155	1.59045e-06	0	NA	-					-4						-	-			-1		-1	VUS	-5	LB	LB
15	32356597	T	C	13_32356597_T_C	Synonymous	c.7605T>C	C2535C	-	LB	5	2.34389e-08	B strong	0	0	0	0	no impact	NA	0	0	-	-					-4	1					-	-			-1	-1	-1	VUS	-5	LB	LB
15	32356597	T	A	13_32356597_T_A	Nonsense	c.7605T>A	C2535*	-	-	5	0.999867	P strong	0	0	0	0	no impact	0.439981	0	0	-	-	PVS1	8			4	1		PM5_Strong (PTC)	4		-	-					13	P	17	P	P
15	32356598	T	C	13_32356598_T_C	Missense	c.7606T>C	S2536P	-	-	5	5.92236e-08	B strong	0	0	0	0	no impact	-0.0472378	0	0	-	-					-4	1					-	-			-1		0	VUS	-4	LB	LB
15	32356598	T	G	13_32356598_T_G	Missense	c.7606T>G	S2536A	-	-	5	1.44989e-06	B strong	0	0	0	0	no impact	-0.080448	0	0	-	-					-4	1					-	-			-1		0	VUS	-4	LB	LB
15	32356598	T	A	13_32356598_T_A	Missense	c.7606T>A	S2536T	-	-	5	6.86322e-07	B strong	0	0	0	0	no impact	-0.0877134	0	0	-	-					-4	1					-	-			-1		0	VUS	-4	LB	LB
15	32356599	C	T	13_32356599_C_T	Missense	c.7607C>T	S2536F	-	-	5	0.023366	B moderate	0	0	0	0	no impact	0.0684974	0	0	-	-					-2	1					-	-			-1		0	VUS	-2	LB	LB		1
15	32356599	C	A	13_32356599_C_A	Missense	c.7607C>A	S2536Y	-	-	5	2.82802e-05	B strong	0	0	0	0	no impact	0.112505	0	0	-	-					-4	1					-	-			-1		0	VUS	-4	LB	LB
15	32356599	C	G	13_32356599_C_G	Missense	c.7607C>G	S2536C	-	-	5	2.44497e-08	B strong	0	0	0	0.01	no impact	0.0890647	0	0	-	-					-4	1					-	-			-1		0	VUS	-4	LB	LB
15	32356600	T	A	13_32356600_T_A	Synonymous	c.7608T>A	S2536S	-	-	5	1.94253e-05	B strong	0	0	0	0	no impact	NA	0	0	-	-					-4	1					-	-			-1	-1	-1	VUS	-5	LB	LB		1
15	32356600	T	G	13_32356600_T_G	Synonymous	c.7608T>G	S2536S	-	-	5	6.444e-06	B strong	0	0	0	0	no impact	NA	0	0	-	-					-4	1					-	-			-1	-1	-1	VUS	-5	LB	LB
15	32356600	T	C	13_32356600_T_C	Synonymous	c.7608T>C	S2536S	-	-	5	3.20293e-09	B strong	0	0	0	0	no impact	NA	0	0	-	-					-4	1					-	-			-1	-1	-1	VUS	-5	LB	LB
15	32356601	C	G	13_32356601_C_G	Missense	c.7609C>G	H2537D	-	-	5	8.16781e-05	B strong	0	0	0	0	no impact	-0.0254754	0	0	-	-					-4	1					-	-			-1		0	VUS	-4	LB	LB
15	32356601	C	A	13_32356601_C_A	Missense	c.7609C>A	H2537N	-	-	5	0.0002087	B strong	0	0	0	0	no impact	-0.15266	0	0	-	-					-4	1					-	-			-1		0	VUS	-4	LB	LB
15	32356602	A	T	13_32356602_A_T	Missense	c.7610A>T	H2537L	-	-	5	2.54844e-08	B strong	0	0	0	0	no impact	-0.0967233	0	0	-	-					-4	1					-	-			-1		0	VUS	-4	LB	LB
15	32356602	A	C	13_32356602_A_C	Missense	c.7610A>C	H2537P	-	-	5	1.35519e-06	B strong	0	0	0.01	0	no impact	-0.226222	0	0	-	-					-4	1					-	-			-1		0	VUS	-4	LB	LB
15	32356603	T	C	13_32356603_T_C	Synonymous	c.7611T>C	H2537H	-	LB	5	7.61154e-08	B strong	0	0	0	0	no impact	NA	0	0	-	-					-4	1					-	-			-1	-1	-1	VUS	-5	LB	LB
15	32356603	T	A	13_32356603_T_A	Missense	c.7611T>A	H2537Q	-	-	5	5.05234e-05	B strong	0	0	0	0	no impact	-0.098678	0	0	-	-					-4	1					-	-			-1		0	VUS	-4	LB	LB
15	32356603	T	G	13_32356603_T_G	Missense	c.7611T>G	H2537Q	-	-	5	1.75167e-07	B strong	0	0	0	0	no impact	-0.0986904	0	0	NA	-					-4	1					-	-			-1		0	VUS	-4	LB	LB
15	32356604	A	C	13_32356604_A_C	Missense	c.7612A>C	K2538Q	-	-	5	5.67575e-07	B strong	0	0	0.01	0	no impact	-0.126998	0	0	-	-					-4	1					-	-			-1		0	VUS	-4	LB	LB
15	32356604	A	T	13_32356604_A_T	Nonsense	c.7612A>T	K2538*	-	P (ENIGMA)	5	0.999981	P strong	0	0	0	0	no impact	0.36967	0	0	-	-	PVS1	8			4	1		PM5_Strong (PTC)	4		-	-					13	P	17	P	P
15	32356605	A	T	13_32356605_A_T	Missense	c.7613A>T	K2538I	-	-	5	8.6245e-07	B strong	0	0	0	0.01	no impact	0.0255875	0	0	-	-					-4	1					-	-			-1		0	VUS	-4	LB	LB
15	32356605	A	C	13_32356605_A_C	Missense	c.7613A>C	K2538T	-	-	5	2.60724e-09	B strong	0	0	0	0.01	no impact	0.00634944	0	0	-	-					-4	1					-	-			-1		0	VUS	-4	LB	LB
15	32356605	A	G	13_32356605_A_G	Missense	c.7613A>G	K2538R	-	-	5	3.50523e-08	B strong	0	0	0	0.02	no impact	-0.0680653	0	0	-	-					-4	1					-	-			-1		0	VUS	-4	LB	LB
15	32356606	A	G	13_32356606_A_G	Synonymous	c.7614A>G	K2538K	-	-	5	4.5172e-09	B strong	0	0	0	0.01	no impact	NA	0	0	-	-					-4	1					-	-			-1	-1	-1	VUS	-5	LB	LB
15	32356606	A	C	13_32356606_A_C	Missense	c.7614A>C	K2538N	-	-	5	5.19997e-05	B strong	0	0	0	0	no impact	-0.162234	0	0	-	-					-4	1					-	-			-1		0	VUS	-4	LB	LB		1
15	32356606	A	T	13_32356606_A_T	Missense	c.7614A>T	K2538N	-	-	5	0.000250204	B strong	0	0	0	0	no impact	-0.162309	0	0	-	-					-4	1					-	-			-1		0	VUS	-4	LB	LB		1
15	32356607	C	A	13_32356607_C_A	Missense	c.7615C>A	Q2539K	-	-	5	1.39688e-07	B strong	0	0	0	0.01	no impact	-0.036133	0	0	-	-					-4	1					-	-			-1		0	VUS	-4	LB	LB
15	32356607	C	G	13_32356607_C_G	Missense	c.7615C>G	Q2539E	-	-	5	0.000101153	B strong	0	0	0	0.02	no impact	-0.133767	0	0	-	-					-4	1					-	-			-1		0	VUS	-4	LB	LB
15	32356607	C	T	13_32356607_C_T	Nonsense	c.7615C>T	Q2539*	-	P (ENIGMA)	5	0.999999	P strong	0	0	0	0.07	no impact	0.588046	3.18103e-06	0	NA	-	PVS1	8			4			PM5_Strong (PTC)	4		-	-					12	P	16	P	P
15	32356608	A	C	13_32356608_A_C	Missense	c.7616A>C	Q2539P	-	-	5	0.426321	P supporting	0	0	0	0.11	not informative	0.208605	0	0	-	-					1	1					-	-					1	VUS	2	VUS	VUS		1
15	32356608	A	T	13_32356608_A_T	Missense	c.7616A>T	Q2539L	-	-	5	0.292825	VUS	0	0	0	0.15	not informative	0.0968806	0	0	-	-					0	1					-	-					1	VUS	1	VUS	VUS		1
15	32356609	G	T	13_32356609_G_T	Missense	c.7617G>T	Q2539H	-	-	5	0.0131244	B strong	0	0	0	0.6	impact	0.107776	0	6.57186e-06	-	NA					-4					1	-	-					1	VUS	-3	LB	LB		1
15	32356609	G	A	13_32356609_G_A	Synonymous	c.7617G>A	Q2539Q	-	-	5	0.000630985	B strong	0	0	0	0.37	impact	NA	0	0	-	-					-4	1				1	-	-					2	VUS	-2	LB	LB
15	32356609	G	C	13_32356609_G_C	Missense	c.7617G>C	Q2539H	-	-	5	0.0726542	B supporting	0	0	0	0.5	impact	0.102744	0	0	-	-					-1	1				1	-	-					2	VUS	1	VUS	VUS		1
15	32356610	G	T	13_32356610_G_T	Canonical splice	c.7617+1G>T	NA	-	P	5	0.538071	P moderate	0	0	0.04	0.98	impact	0.357578	0	0	-	-	PVS1 [RNA]	8	PS1_Supporting (within the same donor dinucleotide P variant c.7617+2T>G)	1	2	1					0.74²	-					10	P	12	P	P		1
15	32356611	T	C	13_32356611_T_C	Canonical splice	c.7617+2T>C	NA	-	-	5	2.66268e-05	B strong	0	0	0	0.72	impact	0.215854	0	0	-	-	PVS1_N/A (recommend for investigating for leaky splicing by VCEP)	0			-4	1				1	-	-					2	VUS	-2	LB	LB
15	32356611	T	A	13_32356611_T_A	Canonical splice	c.7617+2T>A	NA	-	-	5	0.99992	P strong	0	0	0	0.98	impact	0.288634	0	0	-	-	PVS1	8	PS1_Supporting (within the same donor dinucleotide P variant c.7617+1G>A)	1	4	1					-	-					10	P	14	P	P
15	32356612	A	C	13_32356612_A_C	Intronic	c.7617+3A>C	NA	-	-	5	4.79227e-08	B strong	0	0	0	0.22	impact	NA	0	0	-	-					-4	1				1	-	-					2	VUS	-2	LB	LB
15	32356612	A	T	13_32356612_A_T	Intronic	c.7617+3A>T	NA	-	-	5	5.86522e-09	B strong	0	0	0	0.12	not informative	NA	0	0	-	-					-4	1					-	-					1	VUS	-3	LB	LB
15	32356613	T	G	13_32356613_T_G	Intronic	c.7617+4T>G	NA	-	-	5	5.94711e-05	B strong	0	0	0	0	no impact	NA	1.59052e-06	0	NA	-					-4						-	-					0	VUS	-4	LB	LB
15	32356613	T	A	13_32356613_T_A	Intronic	c.7617+4T>A	NA	-	-	5	4.55265e-05	B strong	0	0	0.01	0	no impact	NA	0	0	-	-					-4	1					-	-					1	VUS	-3	LB	LB
15	32356614	G	T	13_32356614_G_T	Intronic	c.7617+5G>T	NA	-	-	5	0.000176151	B strong	0	0	0	0.13	not informative	NA	0	0	-	-					-4	1					-	-					1	VUS	-3	LB	LB
15	32356614	G	A	13_32356614_G_A	Intronic	c.7617+5G>A	NA	-	-	5	4.36692e-09	B strong	0	0	0	0.14	not informative	NA	0	0	-	-					-4	1					-	-					1	VUS	-3	LB	LB
15	32356615	T	C	13_32356615_T_C	Intronic	c.7617+6T>C	NA	-	-	5	5.00849e-05	B strong	0	0	0	0.02	no impact	NA	0	0	-	-					-4	1					-	-					1	VUS	-3	LB	LB		1
15	32356615	T	G	13_32356615_T_G	Intronic	c.7617+6T>G	NA	-	-	5	7.24407e-08	B strong	0	0	0	0.05	no impact	NA	0	0	-	-					-4	1					-	-					1	VUS	-3	LB	LB
15	32356615	T	A	13_32356615_T_A	Intronic	c.7617+6T>A	NA	-	-	5	5.25461e-05	B strong	0	0	0	0.03	no impact	NA	0	0	NA	-					-4	1					-	-					1	VUS	-3	LB	LB
16	32357740	A	T	13_32357740_A_T	Canonical splice	c.7618-2A>T	NA	-	P	5	1	P strong	0.84	0.99	0	0	impact	0.163737	0	0	-	-	PVS1 [RNA]	8	PS1_Supporting (with the same acceptor dinucleotide P variant c. 7618-1G>A)	1	4	1					-	-					10	P	14	P	P
16	32357740	A	G	13_32357740_A_G	Canonical splice	c.7618-2A>G	NA	-	P (ENIGMA)	5	0.978916	P strong	0.8	0.99	0	0	impact	0.203929	0	0	-	-	PVS1 [RNA]	8	PS1_Supporting (with the same acceptor dinucleotide P variant c. 7618-1G>A)	1	4	1					6.03²	2					12	P	16	P	P		1
16	32357740	A	C	13_32357740_A_C	Canonical splice	c.7618-2A>C	NA	-	-	5	0.999974	P strong	0.83	0.99	0	0	impact	0.139157	0	0	-	-	PVS1	8	PS1_Supporting (with the same acceptor dinucleotide P variant c. 7618-1G>A)	1	4	1					-	-					10	P	14	P	P
16	32357741	G	A	13_32357741_G_A	Canonical splice	c.7618-1G>A	NA	-	P (ENIGMA)	5	0.998599	P strong	0.78	0.99	0	0	impact	0.29428	0	0	-	-	PVS1 [RNA]	8	PS1_Supporting (with the same acceptor dinucleotide P variant c. 7618-2A>G)	1	4	1					94¹; 50³	4					14	P	18	P	P
16	32357741	G	C	13_32357741_G_C	Canonical splice	c.7618-1G>C	NA	-	-	5	1	P strong	0.82	0.99	0	0	impact	0.207828	0	0	-	-	PVS1 [RNA]	8	PS1_Supporting (with the same acceptor dinucleotide P variant c. 7618-2A>G)	1	4	1					-	-					10	P	14	P	P
16	32357741	G	T	13_32357741_G_T	Canonical splice	c.7618-1G>T	NA	-	-	5	0.127702	VUS	0.82	0.99	0	0	impact	0.256499	0	0	-	-	PVS1	8	PS1_Supporting (with the same acceptor dinucleotide P variant c. 7618-2A>G)	1	0	1					-	-					10	P	10	P	P		1
16	32357742	C	T	13_32357742_C_T	Synonymous	c.7618C>T	L2540L	-	-	5	2.5995e-06	B strong	0.04	0.01	0	0	no impact	NA	0	0	-	-					-4	1					-	-			-1	-1	-1	VUS	-5	LB	LB
16	32357742	C	G	13_32357742_C_G	Missense	c.7618C>G	L2540V	-	-	5	2.31046e-09	B strong	0	0.06	0	0	no impact	0.073517	0	0	-	-					-4	1					-	-			-1		0	VUS	-4	LB	LB
16	32357743	T	C	13_32357743_T_C	Missense	c.7619T>C	L2540P	-	-	5	2.85709e-08	B strong	0.01	0	0	0	no impact	0.412332	0	0	-	-					-4	1				1	-	-					2	VUS	-2	LB	LB
16	32357743	T	G	13_32357743_T_G	Missense	c.7619T>G	L2540R	-	-	5	3.24095e-08	B strong	0	0	0	0	no impact	0.391831	0	0	-	-					-4	1				1	-	-					2	VUS	-2	LB	LB
16	32357743	T	A	13_32357743_T_A	Missense	c.7619T>A	L2540Q	-	-	5	2.57136e-05	B strong	0.72	0.01	0	0	impact	0.266983	0	0	-	-					-4	1				1	-	-					2	VUS	-2	LB	LB
15	32356555	C	A	13_32356555_C_A	Synonymous	c.7563C>A	I2521I	-	LB (ENIGMA)	5	3.87323e-06	B strong	0.03	0	0	0	no impact	NA	7.95186e-06	0	0.00014138	-					-4						-	-			-1	-1	-2	LB	-6	LB	LB
16	32357744	G	C	13_32357744_G_C	Synonymous	c.7620G>C	L2540L	-	-	5	1.26756e-08	B strong	0	0.02	0	0	no impact	NA	0	0	-	-					-4	1					-	-			-1	-1	-1	VUS	-5	LB	LB
16	32357744	G	T	13_32357744_G_T	Synonymous	c.7620G>T	L2540L	-	-	5	1.25482e-11	B strong	0.01	0	0	0	no impact	NA	0	0	-	-					-4	1					-	-			-1	-1	-1	VUS	-5	LB	LB
16	32357748	A	C	13_32357748_A_C	Missense	c.7624A>C	T2542P	-	-	5	5.09095e-05	B strong	0	0.04	0	0	no impact	-0.176427	0	0	-	-					-4	1					-	-			-1		0	VUS	-4	LB	LB
16	32357748	A	T	13_32357748_A_T	Missense	c.7624A>T	T2542S	-	-	5	6.99264e-07	B strong	0	0.02	0	0	no impact	-0.201285	0	0	-	-					-4	1					-	-			-1		0	VUS	-4	LB	LB
16	32357748	A	G	13_32357748_A_G	Missense	c.7624A>G	T2542A	-	-	5	9.70961e-07	B strong	0	0.02	0	0	no impact	-0.210028	0	0	-	-					-4	1					-	-			-1		0	VUS	-4	LB	LB
16	32357749	C	G	13_32357749_C_G	Missense	c.7625C>G	T2542R	-	-	5	0.00020329	B strong	0.05	0.03	0	0	no impact	-0.253527	0	0	-	-					-4	1					2.62²	1			-1		1	VUS	-3	LB	LB
16	32357750	G	T	13_32357750_G_T	Synonymous	c.7626G>T	T2542T	-	LB	5	1.6316e-08	B strong	0.03	0.01	0	0	no impact	NA	0	0	-	-					-4	1					-	-			-1	-1	-1	VUS	-5	LB	LB
16	32357751	T	G	13_32357751_T_G	Missense	c.7627T>G	Y2543D	-	-	5	4.33633e-07	B strong	0	0.05	0	0	no impact	0.103523	0	0	-	-					-4	1					-	-			-1		0	VUS	-4	LB	LB
16	32357751	T	A	13_32357751_T_A	Missense	c.7627T>A	Y2543N	-	-	5	3.90558e-08	B strong	0	0.04	0	0	no impact	0.0572345	0	0	-	-					-4	1					-	-			-1		0	VUS	-4	LB	LB
16	32357751	T	C	13_32357751_T_C	Missense	c.7627T>C	Y2543H	-	-	5	1.30926e-08	B strong	0	0.03	0	0	no impact	-0.0983763	0	0	-	-					-4	1					-	-			-1		0	VUS	-4	LB	LB
16	32357752	A	C	13_32357752_A_C	Missense	c.7628A>C	Y2543S	-	-	5	5.59372e-10	B strong	0	0.03	0	0	no impact	0.0468791	0	0	-	-					-4	1					-	-			-1		0	VUS	-4	LB	LB
16	32357752	A	T	13_32357752_A_T	Missense	c.7628A>T	Y2543F	-	-	5	3.97894e-06	B strong	0.01	0	0	0	no impact	-0.160486	0	0	-	-					-4	1					-	-			-1		0	VUS	-4	LB	LB
16	32357753	T	C	13_32357753_T_C	Synonymous	c.7629T>C	Y2543Y	-	LB	5	8.81185e-07	B strong	0	0.03	0	0	no impact	NA	1.59126e-06	0	NA	-					-4						-	-			-1	-1	-2	LB	-6	LB	LB
16	32357753	T	A	13_32357753_T_A	Nonsense	c.7629T>A	Y2543*	-	P (ENIGMA)	5	0.998251	P strong	0	0.01	0	0	no impact	0.566539	0	0	-	-	PVS1	8			4	1		PM5_Strong (PTC)	4		-	-					13	P	17	P	P
16	32357753	T	G	13_32357753_T_G	Nonsense	c.7629T>G	Y2543*	-	-	5	0.999947	P strong	0.01	0.02	0	0	no impact	0.566539	0	0	-	-	PVS1	8			4	1		PM5_Strong (PTC)	4		-	-					13	P	17	P	P		1
16	32357754	G	C	13_32357754_G_C	Missense	c.7630G>C	G2544R	normal	-	5	2.51487e-09	B strong	0.04	0	0	0	no impact	0.352377	0	0	NA	-					-4	1				1	-	-					2	VUS	-2	LB	LB
16	32357754	G	A	13_32357754_G_A	Missense	c.7630G>A	G2544S	normal	-	5	5.7372e-09	B strong	0.04	0.02	0	0	no impact	0.15011	0	0	-	-					-4	1					-	-			-1		0	VUS	-4	LB	LB
16	32357754	G	T	13_32357754_G_T	Missense	c.7630G>T	G2544C	-	-	5	6.26563e-09	B strong	0.18	0.03	0	0	not informative	0.285891	0	0	-	-					-4	1					-	-					1	VUS	-3	LB	LB
16	32357755	G	C	13_32357755_G_C	Missense	c.7631G>C	G2544A	-	-	5	0.00904407	B strong	0.07	0	0	0	no impact	0.179215	0	0	-	-					-4	1					-	-			-1		0	VUS	-4	LB	LB		1
16	32357755	G	T	13_32357755_G_T	Missense	c.7631G>T	G2544V	-	-	5	7.45897e-05	B strong	0.14	0.01	0	0	not informative	0.387161	0	0	-	-					-4	1				1	-	-					2	VUS	-2	LB	LB
16	32357756	C	A	13_32357756_C_A	Synonymous	c.7632C>A	G2544G	-	-	5	1.16783e-08	B strong	0	0.05	0	0	no impact	NA	0	0	-	-					-4	1					-	-			-1	-1	-1	VUS	-5	LB	LB
16	32357757	G	T	13_32357757_G_T	Missense	c.7633G>T	V2545F	-	-	5	3.96196e-10	B strong	0.05	0.01	0	0	no impact	0.167004	0	0	-	-					-4	1					-	-			-1		0	VUS	-4	LB	LB
16	32357757	G	C	13_32357757_G_C	Missense	c.7633G>C	V2545L	-	-	5	0.000153016	B strong	0	0	0	0	no impact	0.0453196	0	0	-	-					-4	1					-	-			-1		0	VUS	-4	LB	LB
16	32357758	T	G	13_32357758_T_G	Missense	c.7634T>G	V2545G	-	-	5	0.032475	B moderate	0	0.03	0	0	no impact	0.337016	0	0	-	-					-2	1				1	-	-					2	VUS	0	VUS	VUS		1
16	32357758	T	A	13_32357758_T_A	Missense	c.7634T>A	V2545D	-	-	5	2.53242e-05	B strong	0	0.03	0	0	no impact	0.328118	0	0	-	-					-4	1				1	-	-					2	VUS	-2	LB	LB
16	32357758	T	C	13_32357758_T_C	Missense	c.7634T>C	V2545A	-	-	5	2.92117e-08	B strong	0	0.05	0	0	no impact	0.11911	0	0	-	-					-4	1					-	-			-1		0	VUS	-4	LB	LB
16	32357759	T	A	13_32357759_T_A	Synonymous	c.7635T>A	V2545V	-	LB (ENIGMA)	5	1.13443e-06	B strong	0	0.01	0	0	no impact	NA	1.59113e-06	0	NA	-					-4						-	-			-1	-1	-2	LB	-6	LB	LB		1
16	32357759	T	C	13_32357759_T_C	Synonymous	c.7635T>C	V2545V	-	-	5	1.30045e-05	B strong	0	0.04	0	0	no impact	NA	0	0	-	-					-4	1					-	-			-1	-1	-1	VUS	-5	LB	LB
16	32357759	T	G	13_32357759_T_G	Synonymous	c.7635T>G	V2545V	-	-	5	9.50719e-09	B strong	0	0.02	0	0	no impact	NA	0	0	-	-					-4	1					-	-			-1	-1	-1	VUS	-5	LB	LB
16	32357760	T	G	13_32357760_T_G	Missense	c.7636T>G	S2546A	-	-	5	9.0743e-07	B strong	0	0.02	0	0	no impact	-0.115393	0	0	-	-					-4	1					-	-			-1		0	VUS	-4	LB	LB		1
16	32357760	T	C	13_32357760_T_C	Missense	c.7636T>C	S2546P	-	-	5	2.99651e-05	B strong	0	0.04	0	0	no impact	-0.138974	0	0	-	-					-4	1					-	-			-1		0	VUS	-4	LB	LB
16	32357760	T	A	13_32357760_T_A	Missense	c.7636T>A	S2546T	-	-	5	2.55044e-05	B strong	0.03	0	0	0	no impact	-0.160219	0	0	-	-					-4	1					-	-			-1		0	VUS	-4	LB	LB
16	32357761	C	A	13_32357761_C_A	Missense	c.7637C>A	S2546Y	-	-	5	0.00315349	B strong	0	0.04	0	0	no impact	0.0599206	0	0	-	-					-4	1					-	-			-1		0	VUS	-4	LB	LB		1
16	32357761	C	G	13_32357761_C_G	Missense	c.7637C>G	S2546C	-	-	5	1.43937e-06	B strong	0.01	0.02	0	0	no impact	0.0168777	1.59117e-06	0	NA	-					-4						-	-			-1		-1	VUS	-5	LB	LB
16	32357762	T	G	13_32357762_T_G	Synonymous	c.7638T>G	S2546S	-	-	5	0.00127875	B strong	0	0.06	0	0	no impact	NA	0	0	-	-					-4	1					-	-			-1	-1	-1	VUS	-5	LB	LB
16	32357762	T	A	13_32357762_T_A	Synonymous	c.7638T>A	S2546S	-	-	5	9.41829e-10	B strong	0	0.05	0	0	no impact	NA	0	0	-	-					-4	1					-	-			-1	-1	-1	VUS	-5	LB	LB
16	32357763	A	C	13_32357763_A_C	Missense	c.7639A>C	K2547Q	-	-	5	0.000230226	B strong	0	0.05	0	0	no impact	-0.144554	0	0	-	-					-4	1					-	-			-1		0	VUS	-4	LB	LB		1
16	32357763	A	T	13_32357763_A_T	Nonsense	c.7639A>T	K2547*	-	-	5	0.999989	P strong	0.15	0.02	0	0	not informative	0.60222	0	0	-	-	PVS1	8			4	1		PM5_Strong (PTC)	4		-	-					13	P	17	P	P
16	32357764	A	C	13_32357764_A_C	Missense	c.7640A>C	K2547T	-	-	5	3.74603e-09	B strong	0	0.06	0	0	no impact	-0.0815249	0	0	-	-					-4	1					-	-			-1		0	VUS	-4	LB	LB
16	32357764	A	T	13_32357764_A_T	Missense	c.7640A>T	K2547I	-	-	5	1.22532e-10	B strong	0	0.04	0	0	no impact	-0.125897	0	0	-	-					-4	1					-	-			-1		0	VUS	-4	LB	LB
16	32357764	A	G	13_32357764_A_G	Missense	c.7640A>G	K2547R	-	-	5	6.98835e-10	B strong	0.01	0.06	0	0	no impact	-0.155671	0	0	-	-					-4	1					-	-			-1		0	VUS	-4	LB	LB
16	32357765	A	T	13_32357765_A_T	Missense	c.7641A>T	K2547N	-	-	5	0.000811327	B strong	0.11	0.01	0	0	not informative	-0.163952	0	0	-	-					-4	1					-	-					1	VUS	-3	LB	LB		1
16	32357765	A	G	13_32357765_A_G	Synonymous	c.7641A>G	K2547K	-	-	5	6.53812e-09	B strong	0	0.05	0	0	no impact	NA	0	0	-	-					-4	1					-	-			-1	-1	-1	VUS	-5	LB	LB
16	32357765	A	C	13_32357765_A_C	Missense	c.7641A>C	K2547N	-	-	5	4.40581e-11	B strong	0.16	0	0	0	not informative	-0.163923	0	0	-	-					-4	1					-	-					1	VUS	-3	LB	LB
16	32357766	C	G	13_32357766_C_G	Missense	c.7642C>G	H2548D	-	-	5	0.00253511	B strong	0	0.05	0	0	no impact	-0.0398151	0	0	-	-					-4	1					-	-			-1		0	VUS	-4	LB	LB
16	32357766	C	T	13_32357766_C_T	Missense	c.7642C>T	H2548Y	-	-	5	0.000505348	B strong	0.02	0	0	0	no impact	-0.0780729	0	0	-	-					-4	1					-	-			-1		0	VUS	-4	LB	LB		1
16	32357766	C	A	13_32357766_C_A	Missense	c.7642C>A	H2548N	-	-	5	1.44446e-06	B strong	0	0.02	0	0	no impact	-0.226391	0	0	-	-					-4	1					-	-			-1		0	VUS	-4	LB	LB
16	32357767	A	T	13_32357767_A_T	Missense	c.7643A>T	H2548L	-	-	5	0.0305362	B moderate	0.06	0	0	0	no impact	0.0306998	0	0	-	-					-2	1					-	-			-1		0	VUS	-2	LB	LB
16	32357767	A	C	13_32357767_A_C	Missense	c.7643A>C	H2548P	-	-	5	0.000550894	B strong	0	0.01	0	0	no impact	0.0758153	0	0	-	-					-4	1					-	-			-1		0	VUS	-4	LB	LB
16	32357768	T	C	13_32357768_T_C	Synonymous	c.7644T>C	H2548H	-	LB	5	1.3242e-06	B strong	0	0.04	0	0	no impact	NA	1.59102e-06	6.56961e-06	NA	NA					-4						-	-			-1	-1	-2	LB	-6	LB	LB
16	32357768	T	A	13_32357768_T_A	Missense	c.7644T>A	H2548Q	-	-	5	4.31461e-08	B strong	0	0.02	0	0	no impact	-0.223181	0	0	-	-					-4	1					-	-			-1		0	VUS	-4	LB	LB
16	32357768	T	G	13_32357768_T_G	Missense	c.7644T>G	H2548Q	-	-	5	0.408784	P supporting	0.01	0.05	0	0	no impact	-0.223176	0	0	-	-					1	1					-	-			-1		0	VUS	1	VUS	VUS		1
16	32357769	T	A	13_32357769_T_A	Missense	c.7645T>A	C2549S	-	-	5	0.0514248	B moderate	0	0.04	0	0	no impact	0.0172485	0	0	-	-					-2	1					-	-			-1		0	VUS	-2	LB	LB		1
16	32357769	T	C	13_32357769_T_C	Missense	c.7645T>C	C2549R	-	-	5	2.37973e-07	B strong	0	0.05	0	0	no impact	0.0612055	0	0	-	-					-4	1					-	-			-1		0	VUS	-4	LB	LB
16	32357769	T	G	13_32357769_T_G	Missense	c.7645T>G	C2549G	-	-	5	2.54372e-05	B strong	0	0.05	0	0	no impact	0.0453581	0	0	-	-					-4	1					-	-			-1		0	VUS	-4	LB	LB
16	32357770	G	T	13_32357770_G_T	Missense	c.7646G>T	C2549F	-	-	5	4.0443e-09	B strong	0.15	0	0	0	not informative	0.0200367	0	0	-	-					-4	1					-	-					1	VUS	-3	LB	LB
16	32357770	G	C	13_32357770_G_C	Missense	c.7646G>C	C2549S	-	-	5	7.61745e-05	B strong	0.01	0	0	0	no impact	0.00421105	0	0	-	-					-4	1					-	-			-1		0	VUS	-4	LB	LB
16	32357770	G	A	13_32357770_G_A	Missense	c.7646G>A	C2549Y	-	-	5	2.75519e-07	B strong	0.01	0	0	0	no impact	-0.095251	0	0	NA	-					-4	1					-	-			-1		0	VUS	-4	LB	LB
16	32357771	C	G	13_32357771_C_G	Missense	c.7647C>G	C2549W	-	-	5	4.198e-07	B strong	0	0.05	0	0	no impact	-0.0201855	0	0	-	-					-4	1					-	-			-1		0	VUS	-4	LB	LB
16	32357771	C	A	13_32357771_C_A	Nonsense	c.7647C>A	C2549*	-	P (ENIGMA)	5	0.997397	P strong	0.01	0	0	0	no impact	0.276092	0	0	-	-	PVS1	8			4	1		PM5_Strong (PTC)	4		-	-					13	P	17	P	P
24	32380111	A	G	13_32380111_A_G	Synonymous	c.9222A>G	L3074L	-	LB (ENIGMA)	5	9.56266e-12	B strong	0	0	0	0	no impact	NA	6.36343e-06	1.96933e-05	2.986e-05	5.282e-05					-4						-	-	-1		-1	-1	-3	LB	-7	B	B
16	32357772	A	T	13_32357772_A_T	Missense	c.7648A>T	I2550L	-	-	5	7.64488e-10	B strong	0.25	0.01	0	0	impact	-0.373067	0	0	-	-					-4	1				1	-	-					2	VUS	-2	LB	LB
16	32357773	T	G	13_32357773_T_G	Missense	c.7649T>G	I2550R	-	-	5	9.36391e-06	B strong	0.08	0.06	0	0	no impact	-0.119645	0	0	-	-					-4	1					-	-			-1		0	VUS	-4	LB	LB
16	32357773	T	A	13_32357773_T_A	Missense	c.7649T>A	I2550K	-	-	5	9.01878e-09	B strong	0	0.03	0	0	no impact	-0.120371	0	0	-	-					-4	1					-	-			-1		0	VUS	-4	LB	LB
16	32357773	T	C	13_32357773_T_C	Missense	c.7649T>C	I2550T	-	-	5	1.20228e-08	B strong	0	0.04	0	0	no impact	-0.132308	0	0	-	-					-4	1					-	-			-1		0	VUS	-4	LB	LB
16	32357774	A	C	13_32357774_A_C	Synonymous	c.7650A>C	I2550I	-	-	5	1.39828e-05	B strong	0	0.02	0	0	no impact	NA	0	0	-	-					-4	1					-	-			-1	-1	-1	VUS	-5	LB	LB		1
16	32357774	A	G	13_32357774_A_G	Missense	c.7650A>G	I2550M	-	-	5	0.000147529	B strong	0	0.04	0	0	no impact	-0.282394	0	0	-	-					-4	1					-	-			-1		0	VUS	-4	LB	LB		1
16	32357775	A	T	13_32357775_A_T	Nonsense	c.7651A>T	K2551*	-	-	5	0.999874	P strong	0.21	0.01	0	0	impact	0.290735	0	0	-	-	PVS1	8			4	1		PM5_Strong (PTC)	4		-	-					13	P	17	P	P
16	32357776	A	T	13_32357776_A_T	Missense	c.7652A>T	K2551I	-	-	5	5.55506e-09	B strong	0.12	0	0	0	not informative	-0.0963021	0	0	-	-					-4	1					-	-					1	VUS	-3	LB	LB		1
16	32357776	A	C	13_32357776_A_C	Missense	c.7652A>C	K2551T	-	-	5	2.27203e-08	B strong	0.01	0	0	0	no impact	-0.146127	0	0	-	-					-4	1					-	-			-1		0	VUS	-4	LB	LB
16	32357776	A	G	13_32357776_A_G	Missense	c.7652A>G	K2551R	-	-	5	4.01254e-10	B strong	0	0.06	0	0	no impact	-0.207464	0	0	-	-					-4	1					-	-			-1		0	VUS	-4	LB	LB
16	32357777	A	T	13_32357777_A_T	Missense	c.7653A>T	K2551N	-	-	5	7.52874e-05	B strong	0.11	0.01	0	0	not informative	-0.244861	0	0	-	-					-4	1					-	-					1	VUS	-3	LB	LB
16	32357777	A	G	13_32357777_A_G	Synonymous	c.7653A>G	K2551K	-	-	5	1.31953e-06	B strong	0	0.06	0	0	no impact	NA	0	0	-	-					-4	1					-	-			-1	-1	-1	VUS	-5	LB	LB		1
16	32357777	A	C	13_32357777_A_C	Missense	c.7653A>C	K2551N	-	-	5	3.32402e-09	B strong	0.01	0	0	0	no impact	-0.24486	0	0	-	-					-4	1					-	-			-1		0	VUS	-4	LB	LB
16	32357778	A	C	13_32357778_A_C	Missense	c.7654A>C	I2552L	-	-	5	0.000338676	B strong	0.01	0	0	0	no impact	-0.0648888	0	0	-	-					-4	1					-	-			-1		0	VUS	-4	LB	LB
16	32357778	A	G	13_32357778_A_G	Missense	c.7654A>G	I2552V	-	-	5	9.34507e-06	B strong	0	0.06	0	0	no impact	-0.160803	0	0	-	-					-4	1					-	-			-1		0	VUS	-4	LB	LB
16	32357778	A	T	13_32357778_A_T	Missense	c.7654A>T	I2552F	-	-	5	0.990452	P strong	0.14	0	0	0	not informative	0.0854085	0	0	-	-					4	1					-	-					1	VUS	5	VUS	VUS		1
16	32357779	T	A	13_32357779_T_A	Missense	c.7655T>A	I2552N	-	-	5	0.0340853	B moderate	0	0.05	0.02	0	no impact	0.149094	0	0	-	-					-2	1					-	-			-1		0	VUS	-2	LB	LB		1
16	32357779	T	C	13_32357779_T_C	Missense	c.7655T>C	I2552T	-	-	5	0.000105016	B strong	0	0.04	0.02	0	no impact	0.14704	0	0	-	-					-4	1					-	-			-1		0	VUS	-4	LB	LB		1
16	32357779	T	G	13_32357779_T_G	Missense	c.7655T>G	I2552S	-	-	5	0.177321	VUS	0	0.06	0.05	0	no impact	0.281059	0	0	-	-					0	1					-	-					1	VUS	1	VUS	VUS		1
16	32357780	T	C	13_32357780_T_C	Synonymous	c.7656T>C	I2552I	-	-	5	1.61496e-05	B strong	0	0.04	0.08	0	no impact	NA	0	0	-	-					-4	1					-	-			-1	-1	-1	VUS	-5	LB	LB
16	32357780	T	G	13_32357780_T_G	Missense	c.7656T>G	I2552M	-	-	5	5.0559e-05	B strong	0	0.06	0.05	0	no impact	-0.0770056	0	0	-	-					-4	1					-	-			-1		0	VUS	-4	LB	LB
16	32357781	A	T	13_32357781_A_T	Missense	c.7657A>T	N2553Y	-	-	5	5.01262e-05	B strong	0.34	0.01	0	0.04	impact	0.084495	0	0	-	-					-4	1				1	-	-					2	VUS	-2	LB	LB
16	32357781	A	C	13_32357781_A_C	Missense	c.7657A>C	N2553H	-	-	5	4.96059e-07	B strong	0.05	0.01	0.02	0	no impact	-0.0601686	0	0	-	-					-4	1					-	-			-1		0	VUS	-4	LB	LB
16	32357781	A	G	13_32357781_A_G	Missense	c.7657A>G	N2553D	-	-	5	0.00573816	B strong	0	0.04	0.07	0	no impact	-0.0807054	0	0	-	-					-4	1					-	-			-1		0	VUS	-4	LB	LB
16	32357782	A	C	13_32357782_A_C	Missense	c.7658A>C	N2553T	-	-	5	0.0253733	B moderate	0	0.05	0.06	0	no impact	-0.16119	0	0	-	-					-2	1					-	-			-1		0	VUS	-2	LB	LB		1
16	32357782	A	T	13_32357782_A_T	Missense	c.7658A>T	N2553I	-	-	5	0.884193	P strong	0	0.05	0	0	no impact	0.0102938	0	0	-	-					4	1					-	-			-1		0	VUS	4	VUS	VUS
16	32357783	C	G	13_32357783_C_G	Missense	c.7659C>G	N2553K	-	-	5	1.60261e-09	B strong	0	0.07	0.01	0	no impact	-0.0960451	0	0	-	-					-4	1					-	-			-1		0	VUS	-4	LB	LB
16	32357783	C	A	13_32357783_C_A	Missense	c.7659C>A	N2553K	-	-	5	2.50653e-05	B strong	0	0.06	0	0.05	no impact	-0.096058	0	0	-	-					-4	1					-	-			-1		0	VUS	-4	LB	LB
16	32357783	C	T	13_32357783_C_T	Synonymous	c.7659C>T	N2553N	-	-	5	4.8226e-06	B strong	0.01	0.03	0	0.09	no impact	NA	0	0	NA	-					-4	1					-	-			-1	-1	-1	VUS	-5	LB	LB		1
16	32357784	A	C	13_32357784_A_C	Missense	c.7660A>C	S2554R	-	-	5	2.34173e-07	B strong	0.02	0.07	0.05	0	no impact	0.169732	0	0	-	-					-4	1					-	-			-1		0	VUS	-4	LB	LB
16	32357784	A	T	13_32357784_A_T	Missense	c.7660A>T	S2554C	-	-	5	0.011375	B strong	0.03	0.07	0	0.03	no impact	0.125969	0	0	-	-					-4	1					-	-			-1		0	VUS	-4	LB	LB		1
16	32357785	G	T	13_32357785_G_T	Missense	c.7661G>T	S2554I	-	-	5	0.000703633	B strong	0.03	0.07	0	0.01	no impact	0.189299	0	0	-	-					-4	1					-	-					1	VUS	-3	LB	LB		1
16	32357785	G	C	13_32357785_G_C	Missense	c.7661G>C	S2554T	-	-	5	0.00193341	B strong	0.03	0.07	0	0	no impact	0.0990218	0	0	-	-					-4	1					-	-			-1		0	VUS	-4	LB	LB		1
16	32357786	C	G	13_32357786_C_G	Missense	c.7662C>G	S2554R	-	-	5	0.074728	B supporting	0.44	0.01	0	0.02	impact	0.136736	0	0	-	-					-1	1				1	-	-					2	VUS	1	VUS	VUS		1
16	32357787	A	G	13_32357787_A_G	Missense	c.7663A>G	K2555E	-	-	5	0.000292749	B strong	0	0.03	0.12	0	not informative	-0.154311	1.59084e-06	0	NA	-					-4						-	-					0	VUS	-4	LB	LB		1
16	32357787	A	C	13_32357787_A_C	Missense	c.7663A>C	K2555Q	-	-	5	2.50256e-05	B strong	0.02	0	0.02	0	no impact	-0.0555071	0	0	-	-					-4	1					-	-			-1		0	VUS	-4	LB	LB
16	32357787	A	T	13_32357787_A_T	Nonsense	c.7663A>T	K2555*	-	P	5	0.999839	P strong	0.14	0.04	0	0.12	not informative	0.60222	0	0	-	-	PVS1	8			4	1		PM5_Strong (PTC)	4		-	-					13	P	17	P	P
16	32357788	A	T	13_32357788_A_T	Missense	c.7664A>T	K2555I	-	-	5	9.43895e-08	B strong	0.03	0	0	0.06	no impact	0.0366096	0	0	-	-					-4	1					-	-			-1		0	VUS	-4	LB	LB		1
16	32357788	A	C	13_32357788_A_C	Missense	c.7664A>C	K2555T	-	-	5	9.63957e-07	B strong	0.01	0	0.01	0	no impact	-0.0624692	0	0	-	-					-4	1					-	-			-1		0	VUS	-4	LB	LB
16	32357789	A	G	13_32357789_A_G	Synonymous	c.7665A>G	K2555K	-	LB	5	1.29926e-08	B strong	0	0.02	0.13	0	not informative	NA	0	0	-	-					-4	1					-	-					1	VUS	-3	LB	LB
16	32357789	A	T	13_32357789_A_T	Missense	c.7665A>T	K2555N	-	-	5	5.34862e-10	B strong	0.33	0.01	0	0.05	impact	-0.105404	0	0	-	-					-4	1				1	-	-					2	VUS	-2	LB	LB
16	32357789	A	C	13_32357789_A_C	Missense	c.7665A>C	K2555N	-	-	5	1.13799e-07	B strong	0	0.01	0.1	0	no impact	-0.105399	0	0	-	-					-4	1					-	-			-1		0	VUS	-4	LB	LB
16	32357790	A	T	13_32357790_A_T	Missense	c.7666A>T	N2556Y	-	-	5	0.00839785	B strong	0.01	0.01	0	0.01	no impact	0.152821	0	0	-	-					-4	1					-	-			-1		0	VUS	-4	LB	LB		1
16	32357790	A	G	13_32357790_A_G	Missense	c.7666A>G	N2556D	-	-	5	8.33223e-08	B strong	0.03	0.01	0.12	0	not informative	-0.00365742	0	0	-	-					-4	1					-	-					1	VUS	-3	LB	LB
16	32357790	A	C	13_32357790_A_C	Missense	c.7666A>C	N2556H	-	-	5	1.35191e-07	B strong	0.01	0	0.03	0	no impact	0.0111019	0	0	-	-					-4	1					-	-			-1		0	VUS	-4	LB	LB
16	32357791	A	G	13_32357791_A_G	Missense	c.7667A>G	N2556S	-	-	5	1.25973e-08	B strong	0.01	0.01	0.01	0	no impact	-0.0854587	0	0	-	-					-4	1					-	-			-1		0	VUS	-4	LB	LB		1
16	32357792	T	C	13_32357792_T_C	Synonymous	c.7668T>C	N2556N	-	-	5	3.62943e-05	B strong	0.02	0.01	0.06	0	no impact	NA	0	0	-	-					-4	1					-	-			-1	-1	-1	VUS	-5	LB	LB
16	32357792	T	A	13_32357792_T_A	Missense	c.7668T>A	N2556K	-	-	5	0.0070875	B strong	0.01	0.01	0.01	0	no impact	-0.0884416	0	0	-	-					-4	1					-	-			-1		0	VUS	-4	LB	LB		1
16	32357792	T	G	13_32357792_T_G	Missense	c.7668T>G	N2556K	-	-	5	0.00327606	B strong	0.04	0.01	0	0	no impact	-0.0884843	0	0	-	-					-4	1					-	-			-1		0	VUS	-4	LB	LB		1
16	32357793	G	T	13_32357793_G_T	Missense	c.7669G>T	A2557S	-	-	5	5.90724e-08	B strong	0.02	0.02	0	0.09	no impact	0.113016	0	0	-	-					-4	1					-	-			-1		0	VUS	-4	LB	LB
16	32357793	G	C	13_32357793_G_C	Missense	c.7669G>C	A2557P	-	-	5	0.968638	P strong	0	0	0.03	0	no impact	0.304981	0	0	-	-					4	1				1	-	-					2	VUS	6	LP	LP		1
16	32357794	C	G	13_32357794_C_G	Missense	c.7670C>G	A2557G	-	-	5	0.999998	P strong	0	0.01	0.1	0	no impact	0.199396	0	0	-	-					4	1					-	-					1	VUS	5	VUS	VUS
16	32357794	C	A	13_32357794_C_A	Missense	c.7670C>A	A2557E	-	-	5	0.999949	P strong	0	0.01	0.13	0	not informative	0.282604	0	0	-	-					4	1					-	-					1	VUS	5	VUS	VUS
16	32357795	A	C	13_32357795_A_C	Synonymous	c.7671A>C	A2557A	-	LB	5	4.01104e-09	B strong	0.1	0.02	0	0	no impact	NA	0	0	-	-					-4	1					-	-			-1	-1	-1	VUS	-5	LB	LB
16	32357795	A	T	13_32357795_A_T	Synonymous	c.7671A>T	A2557A	-	-	5	5.31863e-08	B strong	0.09	0.03	0	0.11	not informative	NA	0	0	-	-					-4	1					-	-					1	VUS	-3	LB	LB
16	32357796	G	C	13_32357796_G_C	Missense	c.7672G>C	E2558Q	-	-	5	0.00935802	B strong	0.19	0.03	0	0.17	not informative	0.114249	0	0	-	-					-4	1					-	-					1	VUS	-3	LB	LB		1
16	32357796	G	A	13_32357796_G_A	Missense	c.7672G>A	E2558K	-	-	5	1.61295e-06	B strong	0.07	0.04	0	0.17	not informative	0.154342	0	0	-	-					-4	1					-	-					1	VUS	-3	LB	LB
16	32357796	G	T	13_32357796_G_T	Nonsense	c.7672G>T	E2558*	-	-	5	0.987274	P strong	0.25	0.02	0	0.32	impact	0.634849	0	0	-	-	PVS1	8			4	1		PM5_Strong (PTC)	4		-	-					13	P	17	P	P
16	32357797	A	G	13_32357797_A_G	Missense	c.7673A>G	E2558G	-	-	5	3.27563e-09	B strong	0.16	0	0	0.16	not informative	-0.104499	0	0	-	-					-4	1					-	-					1	VUS	-3	LB	LB
16	32357797	A	C	13_32357797_A_C	Missense	c.7673A>C	E2558A	-	-	5	1.04225e-08	B strong	0.04	0.01	0.06	0	no impact	0.0383434	0	0	-	-					-4	1					-	-			-1		0	VUS	-4	LB	LB
16	32357797	A	T	13_32357797_A_T	Missense	c.7673A>T	E2558V	-	-	5	0.128263	VUS	0.54	0.01	0	0.15	impact	0.119394	0	6.56978e-06	-	NA					0					1	-	-					1	VUS	1	VUS	VUS		1
16	32357798	G	T	13_32357798_G_T	Missense	c.7674G>T	E2558D	-	-	5	3.94925e-08	B strong	0.15	0	0	0.06	not informative	0.0438627	0	0	-	-					-4	1					-	-					1	VUS	-3	LB	LB
16	32357798	G	A	13_32357798_G_A	Synonymous	c.7674G>A	E2558E	-	-	5	2.62379e-08	B strong	0.04	0.01	0	0.01	no impact	NA	0	0	-	-					-4	1					-	-			-1	-1	-1	VUS	-5	LB	LB
16	32357798	G	C	13_32357798_G_C	Missense	c.7674G>C	E2558D	-	-	5	0.000913223	B strong	0.06	0	0	0.02	no impact	0.0438904	0	0	-	-					-4	1					-	-			-1		0	VUS	-4	LB	LB		1
16	32357799	T	A	13_32357799_T_A	Missense	c.7675T>A	S2559T	-	-	5	2.1355e-08	B strong	0.03	0.01	0.06	0	no impact	0.0353885	0	0	-	-					-4	1					-	-			-1		0	VUS	-4	LB	LB
16	32357799	T	G	13_32357799_T_G	Missense	c.7675T>G	S2559A	-	-	5	2.50143e-05	B strong	0.05	0.01	0.07	0	no impact	-0.0434769	0	0	-	-					-4	1					-	-			-1		0	VUS	-4	LB	LB
16	32357799	T	C	13_32357799_T_C	Missense	c.7675T>C	S2559P	-	-	5	0.240136	VUS	0.03	0.01	0.05	0	no impact	0.11232	0	0	-	-					0	1					-	-			-1		0	VUS	0	VUS	VUS		1
16	32357800	C	T	13_32357800_C_T	Missense	c.7676C>T	S2559F	-	-	5	0.00525449	B strong	0.01	0	0	0.06	no impact	0.0906676	0	0	-	-					-4	1					-	-			-1		0	VUS	-4	LB	LB		1
16	32357800	C	A	13_32357800_C_A	Missense	c.7676C>A	S2559Y	-	-	5	7.45784e-06	B strong	0.01	0	0	0.06	no impact	-0.0267939	0	0	-	-					-4	1					-	-			-1		0	VUS	-4	LB	LB
16	32357801	T	C	13_32357801_T_C	Synonymous	c.7677T>C	S2559S	-	-	5	4.87862e-06	B strong	0.05	0.01	0.05	0	no impact	NA	0	0	-	-					-4	1					-	-			-1	-1	-1	VUS	-5	LB	LB
16	32357801	T	A	13_32357801_T_A	Synonymous	c.7677T>A	S2559S	-	-	5	7.10874e-08	B strong	0	0.01	0.01	0	no impact	NA	0	0	-	-					-4	1					-	-			-1	-1	-1	VUS	-5	LB	LB
16	32357802	T	C	13_32357802_T_C	Missense	c.7678T>C	F2560L	-	-	5	0.0619907	B moderate	0.08	0.01	0.12	0	not informative	0.211072	0	0	-	-					-2	1					-	-					1	VUS	-1	VUS	VUS		1
16	32357802	T	G	13_32357802_T_G	Missense	c.7678T>G	F2560V	-	-	5	0.000722807	B strong	0.06	0.01	0.01	0	no impact	0.320715	0	0	-	-					-4	1				1	-	-					2	VUS	-2	LB	LB		1
16	32357802	T	A	13_32357802_T_A	Missense	c.7678T>A	F2560I	-	-	5	0.99677	P strong	0.04	0.01	0.04	0	no impact	0.229068	0	0	-	-					4	1					-	-					1	VUS	5	VUS	VUS
16	32357803	T	A	13_32357803_T_A	Missense	c.7679T>A	F2560Y	-	-	5	7.63281e-05	B strong	0.04	0.01	0.01	0	no impact	0.0610776	0	0	-	-					-4	1					-	-			-1		0	VUS	-4	LB	LB
16	32357803	T	C	13_32357803_T_C	Missense	c.7679T>C	F2560S	abnormal	-	5	0.772105	P strong	0.06	0.01	0.09	0	no impact	0.388764	0	0	-	-					4	1				1	-	-					2	VUS	6	LP	LP		1
16	32357803	T	G	13_32357803_T_G	Missense	c.7679T>G	F2560C	-	-	5	0.369528	P supporting	0.03	0.01	0	0.02	no impact	0.397756	0	0	-	-					1	1				1	-	-					2	VUS	3	VUS	VUS
16	32357804	T	C	13_32357804_T_C	Synonymous	c.7680T>C	F2560F	-	LB	5	2.78091e-06	B strong	0.06	0.01	0.11	0	not informative	NA	0	0	-	-					-4	1					-	-					1	VUS	-3	LB	LB
16	32357804	T	G	13_32357804_T_G	Missense	c.7680T>G	F2560L	-	-	5	0.98389	P strong	0.05	0	0.07	0	no impact	0.144105	1.59066e-06	6.56866e-06	NA	NA					4						-	-			-1		-1	VUS	3	VUS	VUS
16	32357804	T	A	13_32357804_T_A	Missense	c.7680T>A	F2560L	-	-	5	0.917539	P strong	0	0	0.01	0	no impact	0.144103	0	0	-	-					4	1					-	-			-1		0	VUS	4	VUS	VUS
16	32357805	C	A	13_32357805_C_A	Missense	c.7681C>A	Q2561K	-	-	5	2.54507e-05	B strong	0.02	0.01	0	0.07	no impact	-0.0541497	0	0	-	-					-4	1					-	-			-1		0	VUS	-4	LB	LB		1
16	32357805	C	G	13_32357805_C_G	Missense	c.7681C>G	Q2561E	-	-	5	3.68036e-07	B strong	0.05	0.01	0.01	0	no impact	-0.0554775	0	0	-	-					-4	1					-	-			-1		0	VUS	-4	LB	LB
16	32357806	A	T	13_32357806_A_T	Missense	c.7682A>T	Q2561L	-	-	5	2.491e-09	B strong	0.17	0.01	0	0.07	not informative	-0.0087546	0	0	NA	-					-4	1					-	-					1	VUS	-3	LB	LB
16	32357806	A	C	13_32357806_A_C	Missense	c.7682A>C	Q2561P	abnormal	-	5	0.986358	P strong	0.08	0.01	0.01	0	no impact	0.0915616	0	0	-	-					4	1					-	-			-1		0	VUS	4	VUS	VUS
16	32357807	G	C	13_32357807_G_C	Missense	c.7683G>C	Q2561H	-	-	5	0.000275341	B strong	0.03	0.01	0	0.05	no impact	0.0619997	0	0	-	-					-4	1					-	-			-1		0	VUS	-4	LB	LB
16	32357807	G	T	13_32357807_G_T	Missense	c.7683G>T	Q2561H	-	-	5	0.000402997	B strong	0.07	0.01	0	0.08	no impact	0.0619881	0	0	-	-					-4	1					-	-			-1		0	VUS	-4	LB	LB		1
25	32394928	G	A	13_32394928_G_A	Missense	c.9496G>A	V3166I	-	-	5	2.19229e-06	B strong	0	0	0	0	no impact	-0.262185	1.11365e-05	6.57229e-06	7.281e-05	NA					-4						-	-			-1		-1	VUS	-5	LB	LB
16	32357808	T	A	13_32357808_T_A	Missense	c.7684T>A	F2562I	hypomorph	-	5	0.993155	P strong	0.1	0	0.03	0	no impact	0.267423	0	0	-	-					4	1					-	-					1	VUS	5	VUS	VUS
16	32357808	T	G	13_32357808_T_G	Missense	c.7684T>G	F2562V	-	-	5	0.151428	VUS	0.27	0	0	0.07	impact	0.340349	0	0	-	-					0	1				1	-	-					2	VUS	2	VUS	VUS		1
16	32357809	T	C	13_32357809_T_C	Missense	c.7685T>C	F2562S	-	-	5	0.000965058	B strong	0.01	0.01	0.04	0	no impact	0.469703	0	0	-	-					-4	1				1	-	-					2	VUS	-2	LB	LB		1
16	32357809	T	G	13_32357809_T_G	Missense	c.7685T>G	F2562C	abnormal	-	5	1	P strong	0.01	0.01	0	0.01	no impact	0.421539	0	0	-	-					4	1				1	-	-					2	VUS	6	LP	LP
16	32357809	T	A	13_32357809_T_A	Missense	c.7685T>A	F2562Y	-	-	5	0.951571	P strong	0	0.01	0	0.02	no impact	0.255556	0	0	-	-					4	1					-	-					1	VUS	5	VUS	VUS
16	32357810	T	C	13_32357810_T_C	Synonymous	c.7686T>C	F2562F	-	-	5	4.81063e-06	B strong	0.04	0.01	0.08	0	no impact	NA	0	0	-	-					-4	1					-	-			-1	-1	-1	VUS	-5	LB	LB		1
16	32357810	T	G	13_32357810_T_G	Missense	c.7686T>G	F2562L	-	-	5	1	P strong	0.03	0.01	0	0	no impact	0.21649	0	0	-	-					4	1					-	-					1	VUS	5	VUS	VUS
16	32357810	T	A	13_32357810_T_A	Missense	c.7686T>A	F2562L	-	-	5	0.980166	P strong	0.01	0.01	0	0.03	no impact	0.216466	0	0	-	-					4	1					-	-					1	VUS	5	VUS	VUS
16	32357811	C	T	13_32357811_C_T	Missense	c.7687C>T	H2563Y	-	-	5	0.000150506	B strong	0.01	0.01	0	0.06	no impact	-0.198677	0	0	-	-					-4	1					-	-			-1		0	VUS	-4	LB	LB
16	32357811	C	A	13_32357811_C_A	Missense	c.7687C>A	H2563N	-	-	5	8.46055e-06	B strong	0.05	0.01	0	0.06	no impact	-0.203308	0	0	-	-					-4	1					-	-			-1		0	VUS	-4	LB	LB
16	32357811	C	G	13_32357811_C_G	Missense	c.7687C>G	H2563D	-	-	5	2.02875e-10	B strong	0.03	0.01	0.02	0	no impact	-0.206948	0	0	-	-					-4	1					-	-			-1		0	VUS	-4	LB	LB
16	32357812	A	T	13_32357812_A_T	Missense	c.7688A>T	H2563L	-	-	5	1.71168e-08	B strong	0.18	0.01	0.01	0	not informative	-0.166293	0	0	-	-					-4	1					-	-					1	VUS	-3	LB	LB
16	32357812	A	C	13_32357812_A_C	Missense	c.7688A>C	H2563P	-	-	5	4.16893e-07	B strong	0.01	0.01	0	0	no impact	-0.0300913	0	0	-	-					-4	1					-	-			-1		0	VUS	-4	LB	LB
16	32357813	C	G	13_32357813_C_G	Missense	c.7689C>G	H2563Q	-	-	5	5.00461e-08	B strong	0.52	0.01	0	0.06	impact	-0.140143	0	0	-	-					-4	1				1	-	-					2	VUS	-2	LB	LB
16	32357813	C	A	13_32357813_C_A	Missense	c.7689C>A	H2563Q	-	-	5	3.21848e-08	B strong	0	0	0	0.01	no impact	-0.140149	0	0	-	-					-4	1					-	-			-1		0	VUS	-4	LB	LB
16	32357814	A	T	13_32357814_A_T	Missense	c.7690A>T	T2564S	-	-	5	7.91437e-08	B strong	0	0.01	0	0.06	no impact	-0.200509	0	0	-	-					-4	1					-	-			-1		0	VUS	-4	LB	LB
16	32357814	A	G	13_32357814_A_G	Missense	c.7690A>G	T2564A	-	-	5	2.56333e-08	B strong	0.03	0.01	0.04	0	no impact	-0.21015	0	0	-	-					-4	1					-	-			-1		0	VUS	-4	LB	LB
16	32357815	C	A	13_32357815_C_A	Missense	c.7691C>A	T2564N	-	-	5	1.24098e-07	B strong	0	0.01	0	0.03	no impact	-0.224618	0	0	-	-					-4	1					-	-			-1		0	VUS	-4	LB	LB
22	32379459	T	C	13_32379459_T_C	Missense	c.8897T>C	V2966A	normal	-	5	4.88623e-07	B strong	0	0	0	0	no impact	0.122311	3.18439e-06	0	6.096e-05	-					-4						-	-			-1		-1	VUS	-5	LB	LB		1
16	32357815	C	T	13_32357815_C_T	Missense	c.7691C>T	T2564I	-	-	5	1.55588e-07	B strong	0	0	0	0.05	no impact	-0.266572	0	0	-	-					-4	1					-	-			-1		0	VUS	-4	LB	LB		1
16	32357816	T	G	13_32357816_T_G	Synonymous	c.7692T>G	T2564T	-	-	5	2.19617e-06	B strong	0.03	0.02	0.09	0	no impact	NA	0	0	-	-					-4	1					-	-			-1	-1	-1	VUS	-5	LB	LB
16	32357816	T	A	13_32357816_T_A	Synonymous	c.7692T>A	T2564T	-	-	5	4.94465e-07	B strong	0.01	0.01	0	0	no impact	NA	0	0	-	-					-4	1					-	-			-1	-1	-1	VUS	-5	LB	LB		1
16	32357817	G	C	13_32357817_G_C	Missense	c.7693G>C	E2565Q	-	-	5	8.37283e-08	B strong	0.01	0.02	0	0.06	no impact	-0.302865	0	0	-	-					-4	1					-	-			-1		0	VUS	-4	LB	LB
16	32357817	G	T	13_32357817_G_T	Nonsense	c.7693G>T	E2565*	-	-	5	0.991033	P strong	0.05	0.04	0	0.29	impact	0.277356	0	0	-	-	PVS1	8			4	1		PM5_Strong (PTC)	4		-	-					13	P	17	P	P
16	32357818	A	T	13_32357818_A_T	Missense	c.7694A>T	E2565V	-	-	5	0.000666215	B strong	0.08	0.04	0	0.34	impact	-0.0687114	0	0	-	-					-4	1				1	-	-					2	VUS	-2	LB	LB		1
16	32357818	A	C	13_32357818_A_C	Missense	c.7694A>C	E2565A	-	-	5	2.3968e-06	B strong	0.06	0.02	0	0.1	no impact	-0.12691	1.5906e-06	0	NA	-					-4						-	-			-1		-1	VUS	-5	LB	LB
16	32357818	A	G	13_32357818_A_G	Missense	c.7694A>G	E2565G	-	-	5	0.000100736	B strong	0	0.01	0	0.02	no impact	-0.126949	0	0	-	-					-4	1					-	-			-1		0	VUS	-4	LB	LB		1
16	32357819	A	C	13_32357819_A_C	Missense	c.7695A>C	E2565D	-	-	5	0.00908235	B strong	0.16	0.01	0	0	not informative	-0.156734	0	0	-	-					-4	1					-	-					1	VUS	-3	LB	LB		1
16	32357819	A	G	13_32357819_A_G	Synonymous	c.7695A>G	E2565E	-	-	5	8.10092e-08	B strong	0.02	0.01	0.01	0	no impact	NA	0	0	-	-					-4	1					-	-			-1	-1	-1	VUS	-5	LB	LB
16	32357819	A	T	13_32357819_A_T	Missense	c.7695A>T	E2565D	-	-	5	3.20567e-11	B strong	0.19	0.02	0	0.11	not informative	-0.156752	0	0	-	-					-4	1					-	-					1	VUS	-3	LB	LB
16	32357820	G	T	13_32357820_G_T	Missense	c.7696G>T	D2566Y	-	-	5	7.17813e-05	B strong	0.28	0.04	0	0.18	impact	0.159271	4.77184e-06	0	NA	-					-4					1	0.33²	-1					0	VUS	-4	LB	LB
16	32357820	G	A	13_32357820_G_A	Missense	c.7696G>A	D2566N	-	-	5	1.04587e-07	B strong	0.17	0.02	0	0.17	not informative	-0.104808	0	0	-	-					-4	1					-	-					1	VUS	-3	LB	LB		1
16	32357820	G	C	13_32357820_G_C	Missense	c.7696G>C	D2566H	-	-	5	0.179099	VUS	0.18	0.03	0	0.1	not informative	-0.0039632	0	0	-	-					0	1					-	-					1	VUS	1	VUS	VUS		1
16	32357821	A	C	13_32357821_A_C	Missense	c.7697A>C	D2566A	-	-	5	0.00125185	B strong	0.05	0.02	0	0.06	no impact	0.135809	0	0	-	-					-4	1					-	-			-1		0	VUS	-4	LB	LB		1
16	32357821	A	G	13_32357821_A_G	Missense	c.7697A>G	D2566G	-	-	5	1.80474e-07	B strong	0.02	0.02	0	0.15	not informative	0.156471	0	0	-	-					-4	1					-	-					1	VUS	-3	LB	LB
16	32357821	A	T	13_32357821_A_T	Missense	c.7697A>T	D2566V	-	-	5	0.000125613	B strong	0.14	0.02	0	0.13	not informative	0.220003	0	0	NA	-					-4	1					-	-					1	VUS	-3	LB	LB		1
16	32357822	T	C	13_32357822_T_C	Synonymous	c.7698T>C	D2566D	-	-	5	6.52263e-09	B strong	0.01	0.01	0.01	0	no impact	NA	0	0	-	-					-4	1					-	-			-1	-1	-1	VUS	-5	LB	LB
16	32357822	T	A	13_32357822_T_A	Missense	c.7698T>A	D2566E	-	-	5	4.65007e-10	B strong	0.01	0.01	0.01	0	no impact	-0.00535198	0	0	-	-					-4	1					-	-			-1		0	VUS	-4	LB	LB
16	32357822	T	G	13_32357822_T_G	Missense	c.7698T>G	D2566E	-	-	5	5.38014e-10	B strong	0.02	0.02	0	0.08	no impact	-0.00535539	0	0	-	-					-4	1					-	-			-1		0	VUS	-4	LB	LB
16	32357823	T	A	13_32357823_T_A	Missense	c.7699T>A	Y2567N	-	-	5	3.40236e-09	B strong	0	0.01	0	0.02	no impact	0.0403147	0	0	-	-					-4	1					-	-			-1		0	VUS	-4	LB	LB
16	32357823	T	C	13_32357823_T_C	Missense	c.7699T>C	Y2567H	-	-	5	2.50069e-05	B strong	0.01	0.01	0	0.03	no impact	-0.135751	0	0	-	-					-4	1					-	-			-1		0	VUS	-4	LB	LB
16	32357824	A	C	13_32357824_A_C	Missense	c.7700A>C	Y2567S	-	-	5	2.50131e-05	B strong	0.04	0	0.02	0	no impact	0.0832576	0	0	-	-					-4	1					-	-			-1		0	VUS	-4	LB	LB		1
16	32357824	A	G	13_32357824_A_G	Missense	c.7700A>G	Y2567C	-	-	5	6.37642e-10	B strong	0.01	0	0	0.05	no impact	0.0377335	0	0	-	-					-4	1					-	-			-1		0	VUS	-4	LB	LB
16	32357825	T	C	13_32357825_T_C	Synonymous	c.7701T>C	Y2567Y	-	LB	5	2.58717e-08	B strong	0.02	0.01	0	0	no impact	NA	0	0	-	-					-4	1					-	-			-1	-1	-1	VUS	-5	LB	LB
16	32357825	T	A	13_32357825_T_A	Nonsense	c.7701T>A	Y2567*	-	P	5	0.999975	P strong	0.01	0.01	0	0.05	no impact	0.558747	0	0	-	-	PVS1	8			4	1		PM5_Strong (PTC)	4		-	-					13	P	17	P	P		1
16	32357825	T	G	13_32357825_T_G	Nonsense	c.7701T>G	Y2567*	-	P	5	0.99988	P strong	0.02	0.02	0	0.18	not informative	0.558747	0	0	-	-	PVS1	8			4	1		PM5_Strong (PTC)	4		-	-					13	P	17	P	P
16	32357826	T	G	13_32357826_T_G	Missense	c.7702T>G	F2568V	-	-	5	6.68964e-07	B strong	0.02	0.02	0	0.12	not informative	0.0206892	0	0	-	-					-4	1					-	-					1	VUS	-3	LB	LB		1
16	32357826	T	C	13_32357826_T_C	Missense	c.7702T>C	F2568L	-	-	5	5.5979e-07	B strong	0.01	0.01	0.02	0	no impact	0.0589331	0	0	-	-					-4	1					-	-			-1		0	VUS	-4	LB	LB		1
16	32357826	T	A	13_32357826_T_A	Missense	c.7702T>A	F2568I	-	-	5	6.87852e-05	B strong	0.01	0.02	0.06	0	no impact	-0.0864949	0	0	-	-					-4	1					-	-			-1		0	VUS	-4	LB	LB
16	32357827	T	C	13_32357827_T_C	Missense	c.7703T>C	F2568S	normal	-	5	0.00684781	B strong	0.01	0.01	0.11	0	not informative	0.216249	0	0	-	-					-4	1					-	-					1	VUS	-3	LB	LB		1
16	32357827	T	G	13_32357827_T_G	Missense	c.7703T>G	F2568C	-	-	5	0.0011118	B strong	0.02	0.02	0	0.12	not informative	0.15955	0	0	-	-					-4	1					-	-					1	VUS	-3	LB	LB		1
16	32357827	T	A	13_32357827_T_A	Missense	c.7703T>A	F2568Y	-	-	5	0.000126835	B strong	0	0.02	0.15	0	not informative	0.00514343	0	0	-	-					-4	1					-	-					1	VUS	-3	LB	LB		1
16	32357828	T	A	13_32357828_T_A	Missense	c.7704T>A	F2568L	-	-	5	5.55146e-08	B strong	0.03	0.03	0.32	0	impact	0.0558424	0	0	-	-					-4	1				1	-	-					2	VUS	-2	LB	LB
16	32357828	T	C	13_32357828_T_C	Synonymous	c.7704T>C	F2568F	-	-	5	2.45561e-08	B strong	0	0.01	0.13	0	not informative	NA	0	0	-	-					-4	1					-	-					1	VUS	-3	LB	LB
16	32357828	T	G	13_32357828_T_G	Missense	c.7704T>G	F2568L	-	-	5	9.12745e-09	B strong	0	0.02	0.05	0	no impact	0.0558474	0	0	-	-					-4	1					-	-			-1		0	VUS	-4	LB	LB
16	32357829	G	A	13_32357829_G_A	Missense	c.7705G>A	G2569S	-	-	5	0.000787631	B strong	0.01	0.02	0	0.42	impact	-0.0662567	0	0	-	-					-4	1				1	-	-					2	VUS	-2	LB	LB
16	32357829	G	C	13_32357829_G_C	Missense	c.7705G>C	G2569R	-	-	5	2.38616e-08	B strong	0.07	0	0	0.42	impact	0.0500139	0	0	-	-					-4	1				1	-	-					2	VUS	-2	LB	LB		1
16	32357829	G	T	13_32357829_G_T	Missense	c.7705G>T	G2569C	-	-	5	9.38292e-09	B strong	0.2	0.01	0	0.42	impact	0.0586578	0	0	-	-					-4	1				1	-	-					2	VUS	-2	LB	LB
16	32357830	G	A	13_32357830_G_A	Missense	c.7706G>A	G2569D	-	-	5	1.12315e-07	B strong	0.02	0	0	0.43	impact	0.0342994	1.59062e-06	6.57255e-06	NA	NA					-4					1	-	-					1	VUS	-3	LB	LB
16	32357830	G	C	13_32357830_G_C	Missense	c.7706G>C	G2569A	-	-	5	0.000251802	B strong	0.02	0	0	0.43	impact	-0.0362093	0	0	-	-					-4	1				1	-	-					2	VUS	-2	LB	LB		1
16	32357830	G	T	13_32357830_G_T	Missense	c.7706G>T	G2569V	-	-	5	2.50902e-05	B strong	0.26	0.01	0	0.43	impact	0.0701165	0	0	-	-					-4	1				1	-	-					2	VUS	-2	LB	LB
16	32357831	T	G	13_32357831_T_G	Synonymous	c.7707T>G	G2569G	-	-	5	0.000274697	B strong	0.06	0.01	0	0.43	impact	NA	0	0	-	-					-4	1				1	-	-					2	VUS	-2	LB	LB		1
16	32357831	T	C	13_32357831_T_C	Synonymous	c.7707T>C	G2569G	-	-	5	2.59353e-08	B strong	0.04	0.01	0	0.43	impact	NA	0	0	-	-					-4	1				1	-	-					2	VUS	-2	LB	LB
16	32357831	T	A	13_32357831_T_A	Synonymous	c.7707T>A	G2569G	-	-	5	2.58939e-09	B strong	0.05	0.01	0	0.43	impact	NA	0	0	-	-					-4	1				1	-	-					2	VUS	-2	LB	LB
16	32357832	A	C	13_32357832_A_C	Missense	c.7708A>C	K2570Q	-	-	5	4.81716e-09	B strong	0.21	0	0	0.43	impact	0.0470376	0	0	-	-					-4	1				1	-	-					2	VUS	-2	LB	LB
16	32357832	A	G	13_32357832_A_G	Missense	c.7708A>G	K2570E	-	-	5	4.15914e-09	B strong	0.03	0.02	0	0.36	impact	0.0613029	0	0	-	-					-4	1				1	-	-					2	VUS	-2	LB	LB
16	32357832	A	T	13_32357832_A_T	Nonsense	c.7708A>T	K2570*	-	P (ENIGMA)	5	0.952365	P strong	0.32	0.01	0	0.43	impact	0.60222	0	0	-	-	PVS1	8			4	1		PM5_Strong (PTC)	4		-	-					13	P	17	P	P
16	32357833	A	T	13_32357833_A_T	Missense	c.7709A>T	K2570M	-	-	5	1.68779e-08	B strong	0.03	0.02	0	0.39	impact	0.0690502	0	0	-	-					-4	1				1	-	-					2	VUS	-2	LB	LB
16	32357833	A	G	13_32357833_A_G	Missense	c.7709A>G	K2570R	-	-	5	7.72322e-10	B strong	0.33	0.02	0	0.39	impact	-0.0266752	0	0	-	-					-4	1				1	-	-					2	VUS	-2	LB	LB
16	32357833	A	C	13_32357833_A_C	Missense	c.7709A>C	K2570T	-	-	5	6.58184e-11	B strong	0.04	0.02	0	0.37	impact	-0.0135905	0	0	NA	-					-4	1				1	-	-					2	VUS	-2	LB	LB
16	32357834	G	C	13_32357834_G_C	Missense	c.7710G>C	K2570N	-	-	5	0.0445194	B moderate	0.02	0.02	0	0.42	impact	-0.10114	0	0	-	-					-2	1				1	-	-					2	VUS	0	VUS	VUS		1
16	32357834	G	T	13_32357834_G_T	Missense	c.7710G>T	K2570N	-	-	5	0.000208375	B strong	0.01	0.02	0	0.4	impact	-0.101177	0	0	-	-					-4	1				1	-	-					2	VUS	-2	LB	LB		1
16	32357834	G	A	13_32357834_G_A	Synonymous	c.7710G>A	K2570K	-	LB	5	0.00458612	B strong	0.02	0.02	0	0.4	impact	NA	0	0	NA	-					-4	1				1	-	-					2	VUS	-2	LB	LB
16	32357835	G	A	13_32357835_G_A	Missense	c.7711G>A	E2571K	normal	-	5	1.15929e-07	B strong	0	0.01	0.03	0	no impact	0.22162	0	6.56607e-06	-	NA					-4						-	-					0	VUS	-4	LB	LB		1
16	32357835	G	C	13_32357835_G_C	Missense	c.7711G>C	E2571Q	-	-	5	3.66309e-09	B strong	0	0.01	0.16	0	not informative	0.146419	0	0	-	-					-4	1					-	-					1	VUS	-3	LB	LB
16	32357835	G	T	13_32357835_G_T	Nonsense	c.7711G>T	E2571*	-	-	5	0.996292	P strong	0	0.04	0.51	0	impact	0.634849	0	0	-	-	PVS1	8			4	1		PM5_Strong (PTC)	4		-	-					13	P	17	P	P
16	32357836	A	T	13_32357836_A_T	Missense	c.7712A>T	E2571V	-	-	5	0.0333004	B moderate	0.01	0.05	0.95	0.11	impact	0.241269	0	0	-	-					-2	1				1	-	-					2	VUS	0	VUS	VUS
16	32357836	A	C	13_32357836_A_C	Missense	c.7712A>C	E2571A	-	-	5	5.70258e-08	B strong	0.02	0	0.01	0.09	no impact	0.177219	0	0	-	-					-4	1					-	-			-1		0	VUS	-4	LB	LB
16	32357837	A	T	13_32357837_A_T	Missense	c.7713A>T	E2571D	-	-	5	0.0361573	B moderate	0.01	0	0.03	0	no impact	0.0473428	0	0	-	-					-2	1					-	-			-1		0	VUS	-2	LB	LB		1
16	32357837	A	G	13_32357837_A_G	Synonymous	c.7713A>G	E2571E	-	LB	5	2.9805e-08	B strong	0	0	0	0.05	no impact	NA	0	0	-	-					-4	1					-	-			-1	-1	-1	VUS	-5	LB	LB
16	32357837	A	C	13_32357837_A_C	Missense	c.7713A>C	E2571D	-	-	5	4.86024e-12	B strong	0.02	0	0	0.03	no impact	0.0473694	0	0	-	-					-4	1					-	-			-1		0	VUS	-4	LB	LB
16	32357838	A	C	13_32357838_A_C	Missense	c.7714A>C	S2572R	-	-	5	4.91538e-07	B strong	0.02	0	0	0.05	no impact	-0.178852	0	0	-	-					-4	1					-	-			-1		0	VUS	-4	LB	LB
16	32357838	A	T	13_32357838_A_T	Missense	c.7714A>T	S2572C	-	-	5	0.00121114	B strong	0.03	0	0.07	0	no impact	-0.235352	0	0	-	-					-4	1					-	-			-1		0	VUS	-4	LB	LB		1
16	32357839	G	T	13_32357839_G_T	Missense	c.7715G>T	S2572I	-	-	5	7.50153e-05	B strong	0.01	0	0.13	0	not informative	-0.239791	0	0	-	-					-4	1					-	-					1	VUS	-3	LB	LB		1
16	32357839	G	C	13_32357839_G_C	Missense	c.7715G>C	S2572T	-	-	5	7.97443e-09	B strong	0.02	0	0.05	0	no impact	-0.250909	0	0	-	-					-4	1					-	-			-1		0	VUS	-4	LB	LB		1
16	32357839	G	A	13_32357839_G_A	Missense	c.7715G>A	S2572N	-	-	5	1.99677e-06	B strong	0	0	0.1	0	no impact	-0.288741	0	0	-	-					-4	1					-	-			-1		0	VUS	-4	LB	LB		1
16	32357840	T	C	13_32357840_T_C	Synonymous	c.7716T>C	S2572S	-	LB	5	8.51443e-09	B strong	0	0	0	0.06	no impact	NA	0	0	-	-					-4	1					-	-			-1	-1	-1	VUS	-5	LB	LB		1
16	32357840	T	G	13_32357840_T_G	Missense	c.7716T>G	S2572R	-	-	5	1.66648e-12	B strong	0.02	0	0	0	no impact	-0.160479	0	0	-	-					-4	1					-	-			-1		0	VUS	-4	LB	LB
16	32357841	T	C	13_32357841_T_C	Synonymous	c.7717T>C	L2573L	-	-	5	1.25665e-07	B strong	0.01	0	0	0.12	not informative	NA	0	0	-	-					-4	1					-	-					1	VUS	-3	LB	LB
16	32357841	T	G	13_32357841_T_G	Missense	c.7717T>G	L2573V	-	-	5	3.86601e-08	B strong	0.01	0	0	0.13	not informative	0.0361916	0	0	-	-					-4	1					-	-					1	VUS	-3	LB	LB
16	32357841	T	A	13_32357841_T_A	Missense	c.7717T>A	L2573I	-	-	5	0.000128325	B strong	0	0	0	0.1	no impact	-0.0563004	0	0	-	-					-4	1					-	-			-1		0	VUS	-4	LB	LB
16	32357842	T	C	13_32357842_T_C	Missense	c.7718T>C	L2573S	-	-	5	2.25828e-10	B strong	0.02	0	0	0.1	no impact	0.163534	0	0	-	-					-4	1					-	-			-1		0	VUS	-4	LB	LB
16	32357842	T	G	13_32357842_T_G	Nonsense	c.7718T>G	L2573*	-	P (ENIGMA)	5	0.999993	P strong	0.04	0	0	0.14	not informative	0.282931	0	0	-	-	PVS1	8			4	1		PM5_Strong (PTC)	4		-	-					13	P	17	P	P
16	32357842	T	A	13_32357842_T_A	Nonsense	c.7718T>A	L2573*	-	-	5	0.999578	P strong	0.01	0	0	0.05	no impact	0.282321	0	0	-	-	PVS1	8			4	1		PM5_Strong (PTC)	4		-	-					13	P	17	P	P
16	32357843	A	G	13_32357843_A_G	Synonymous	c.7719A>G	L2573L	-	LB	5	1.03524e-11	B strong	0.01	0	0	0.02	no impact	NA	0	0	-	-					-4	1					-	-			-1	-1	-1	VUS	-5	LB	LB
16	32357843	A	C	13_32357843_A_C	Missense	c.7719A>C	L2573F	-	-	5	1.23585e-07	B strong	0.02	0	0	0.06	no impact	-0.0464447	0	0	-	-					-4	1					-	-			-1		0	VUS	-4	LB	LB
16	32357843	A	T	13_32357843_A_T	Missense	c.7719A>T	L2573F	-	-	5	1.74153e-08	B strong	0	0	0.03	0	no impact	-0.0464493	0	0	-	-					-4	1					-	-			-1		0	VUS	-4	LB	LB
16	32357844	T	G	13_32357844_T_G	Missense	c.7720T>G	W2574G	-	-	5	9.57103e-09	B strong	0	0.01	0.12	0	not informative	-0.0936145	0	0	-	-					-4	1					-	-					1	VUS	-3	LB	LB		1
16	32357844	T	C	13_32357844_T_C	Missense	c.7720T>C	W2574R	-	-	5	1.3987e-09	B strong	0.01	0	0	0.1	no impact	-0.129117	0	0	-	-					-4	1					-	-			-1		0	VUS	-4	LB	LB
16	32357844	T	A	13_32357844_T_A	Missense	c.7720T>A	W2574R	-	-	5	1.39847e-10	B strong	0	0	0.02	0	no impact	-0.129123	0	0	-	-					-4	1					-	-			-1		0	VUS	-4	LB	LB
16	32357845	G	T	13_32357845_G_T	Missense	c.7721G>T	W2574L	-	-	5	8.46689e-08	B strong	0	0.01	0.13	0	not informative	-0.189342	0	0	-	-					-4	1					-	-					1	VUS	-3	LB	LB
16	32357845	G	C	13_32357845_G_C	Missense	c.7721G>C	W2574S	-	-	5	1.00046e-07	B strong	0	0	0	0.1	no impact	-0.115617	0	0	-	-					-4	1					-	-			-1		0	VUS	-4	LB	LB
16	32357845	G	A	13_32357845_G_A	Nonsense	c.7721G>A	W2574*	-	P (ENIGMA)	5	1	P strong	0	0.01	0.14	0	not informative	0.28535	0	0	-	-	PVS1	8			4	1		PM5_Strong (PTC)	4		-	-					13	P	17	P	P
16	32357846	G	T	13_32357846_G_T	Missense	c.7722G>T	W2574C	-	-	5	3.84802e-09	B strong	0	0.01	0.15	0	not informative	-0.199008	0	0	-	-					-4	1					-	-					1	VUS	-3	LB	LB		1
16	32357846	G	C	13_32357846_G_C	Missense	c.7722G>C	W2574C	-	-	5	3.36479e-06	B strong	0	0.01	0.01	0	no impact	-0.198991	0	0	-	-					-4	1					-	-			-1		0	VUS	-4	LB	LB
16	32357846	G	A	13_32357846_G_A	Nonsense	c.7722G>A	W2574*	-	P (ENIGMA)	5	0.999187	P strong	0	0	0.02	0	no impact	0.280476	0	0	-	-	PVS1	8			4	1		PM5_Strong (PTC)	4		-	-					13	P	17	P	P
16	32357847	A	T	13_32357847_A_T	Missense	c.7723A>T	T2575S	-	-	5	5.6643e-09	B strong	0	0.01	0.18	0	not informative	-0.260889	0	0	-	-					-4	1					-	-					1	VUS	-3	LB	LB
16	32357847	A	G	13_32357847_A_G	Missense	c.7723A>G	T2575A	-	-	5	4.03204e-13	B strong	0	0.01	0.23	0	impact	-0.274105	0	0	-	-					-4	1				1	-	-					2	VUS	-2	LB	LB
16	32357847	A	C	13_32357847_A_C	Missense	c.7723A>C	T2575P	-	-	5	1.32385e-05	B strong	0	0	0.04	0	no impact	-0.148315	0	0	-	-					-4	1					-	-			-1		0	VUS	-4	LB	LB
16	32357848	C	T	13_32357848_C_T	Missense	c.7724C>T	T2575I	-	-	5	2.39873e-08	B strong	0	0.01	0.08	0	no impact	-0.0923084	0	0	-	-					-4	1					-	-			-1		0	VUS	-4	LB	LB
16	32357848	C	A	13_32357848_C_A	Missense	c.7724C>A	T2575N	-	-	5	8.03908e-10	B strong	0	0	0.08	0	no impact	-0.184395	0	0	-	-					-4	1					-	-			-1		0	VUS	-4	LB	LB
16	32357848	C	G	13_32357848_C_G	Missense	c.7724C>G	T2575S	-	-	5	0.00551093	B strong	0.01	0	0.06	0	no impact	-0.227076	0	0	-	-					-4	1					-	-			-1		0	VUS	-4	LB	LB		1
16	32357849	T	A	13_32357849_T_A	Synonymous	c.7725T>A	T2575T	-	-	5	5.31359e-08	B strong	0	0.01	0.06	0	no impact	NA	0	0	-	-					-4	1					-	-			-1	-1	-1	VUS	-5	LB	LB
16	32357849	T	G	13_32357849_T_G	Synonymous	c.7725T>G	T2575T	-	-	5	1.53189e-09	B strong	0	0	0.11	0	not informative	NA	0	0	-	-					-4	1					-	-					1	VUS	-3	LB	LB
16	32357850	G	C	13_32357850_G_C	Missense	c.7726G>C	G2576R	-	-	5	1.51401e-07	B strong	0	0	0	0.02	no impact	0.0263557	0	0	-	-					-4	1					-	-			-1		0	VUS	-4	LB	LB
16	32357850	G	T	13_32357850_G_T	Nonsense	c.7726G>T	G2576*	-	-	5	0.999423	P strong	0	0.01	0.12	0	not informative	0.588046	0	0	-	-	PVS1	8			4	1		PM5_Strong (PTC)	4		-	-					13	P	17	P	P		1
16	32357851	G	T	13_32357851_G_T	Missense	c.7727G>T	G2576V	-	-	5	0.00604685	B strong	0	0.01	0.19	0	not informative	0.055022	0	0	-	-					-4	1					-	-					1	VUS	-3	LB	LB
16	32357851	G	C	13_32357851_G_C	Missense	c.7727G>C	G2576A	-	-	5	7.27305e-07	B strong	0	0	0	0.01	no impact	-0.00622138	0	0	-	-					-4	1					-	-			-1		0	VUS	-4	LB	LB
16	32357851	G	A	13_32357851_G_A	Missense	c.7727G>A	G2576E	-	-	5	3.86758e-08	B strong	0	0	0	0	no impact	-0.0536747	0	0	-	-					-4	1					-	-			-1		0	VUS	-4	LB	LB
16	32357852	A	G	13_32357852_A_G	Synonymous	c.7728A>G	G2576G	-	LB	5	1.44929e-11	B strong	0	0.01	0.23	0	impact	NA	0	0	-	-					-4	1				1	-	-					2	VUS	-2	LB	LB
16	32357852	A	C	13_32357852_A_C	Synonymous	c.7728A>C	G2576G	-	-	5	1.57694e-07	B strong	0	0	0.02	0	no impact	NA	0	0	-	-					-4	1					-	-			-1	-1	-1	VUS	-5	LB	LB
16	32357852	A	T	13_32357852_A_T	Synonymous	c.7728A>T	G2576G	-	-	5	5.60266e-09	B strong	0	0.01	0.15	0	not informative	NA	0	0	-	-					-4	1					-	-					1	VUS	-3	LB	LB
16	32357853	A	C	13_32357853_A_C	Missense	c.7729A>C	K2577Q	-	-	5	1.30595e-07	B strong	0.01	0	0	0.08	no impact	0.00269547	0	0	-	-					-4	1					-	-			-1		0	VUS	-4	LB	LB
16	32357853	A	G	13_32357853_A_G	Missense	c.7729A>G	K2577E	-	-	5	3.86423e-08	B strong	0.01	0	0	0.08	no impact	-0.0524882	0	0	-	-					-4	1					-	-			-1		0	VUS	-4	LB	LB
16	32357853	A	T	13_32357853_A_T	Nonsense	c.7729A>T	K2577*	-	P	5	0.999969	P strong	0	0.01	0.12	0	not informative	0.60222	0	0	-	-	PVS1	8			4	1		PM5_Strong (PTC)	4		-	-					13	P	17	P	P
16	32357854	A	T	13_32357854_A_T	Missense	c.7730A>T	K2577I	-	-	5	0.000438303	B strong	0	0.01	0.18	0	not informative	0.0322627	0	0	-	-					-4	1					-	-					1	VUS	-3	LB	LB
16	32357854	A	G	13_32357854_A_G	Missense	c.7730A>G	K2577R	-	-	5	5.33502e-05	B strong	0.01	0	0	0.11	not informative	-0.0121052	0	0	-	-					-4	1					-	-					1	VUS	-3	LB	LB
16	32357854	A	C	13_32357854_A_C	Missense	c.7730A>C	K2577T	-	-	5	9.18807e-08	B strong	0	0	0	0.01	no impact	0.00504689	0	0	-	-					-4	1					-	-			-1		0	VUS	-4	LB	LB
16	32357855	A	G	13_32357855_A_G	Synonymous	c.7731A>G	K2577K	-	-	5	0.000252502	B strong	0	0.01	0.22	0	impact	NA	0	0	-	-					-4	1				1	-	-					2	VUS	-2	LB	LB
16	32357855	A	C	13_32357855_A_C	Missense	c.7731A>C	K2577N	-	-	5	2.49326e-10	B strong	0.01	0	0	0.07	no impact	-0.208985	0	0	-	-					-4	1					-	-			-1		0	VUS	-4	LB	LB
16	32357855	A	T	13_32357855_A_T	Missense	c.7731A>T	K2577N	-	LB	5	1.2425e-12	B strong	0	0	0.01	0	no impact	-0.208988	0	0	-	-					-4	1					-	-			-1		0	VUS	-4	LB	LB
16	32357856	G	C	13_32357856_G_C	Missense	c.7732G>C	G2578R	-	-	5	4.26943e-08	B strong	0	0	0	0.01	no impact	0.290469	0	0	-	-					-4	1					-	-					1	VUS	-3	LB	LB
16	32357856	G	A	13_32357856_G_A	Missense	c.7732G>A	G2578R	-	-	5	2.53626e-05	B strong	0	0.01	0.03	0	no impact	0.290465	0	0	-	-					-4	1					-	-					1	VUS	-3	LB	LB
16	32357856	G	T	13_32357856_G_T	Nonsense	c.7732G>T	G2578*	-	P	5	0.999984	P strong	0	0.01	0.12	0	not informative	0.652534	0	0	-	-	PVS1	8			4	1		PM5_Strong (PTC)	4		-	-					13	P	17	P	P
16	32357857	G	A	13_32357857_G_A	Missense	c.7733G>A	G2578E	normal	-	5	0.000162966	B strong	0	0	0.03	0	no impact	0.268468	0	0	-	-					-4	1					-	-					1	VUS	-3	LB	LB
16	32357857	G	C	13_32357857_G_C	Missense	c.7733G>C	G2578A	-	-	5	0.000385985	B strong	0	0.01	0.07	0	no impact	0.177995	0	0	-	-					-4	1					-	-			-1		0	VUS	-4	LB	LB
16	32357857	G	T	13_32357857_G_T	Missense	c.7733G>T	G2578V	-	-	5	0.000209812	B strong	0	0.01	0.21	0	impact	0.27946	0	0	-	-					-4	1				1	-	-					2	VUS	-2	LB	LB
16	32357858	A	G	13_32357858_A_G	Synonymous	c.7734A>G	G2578G	-	LB	5	1.47324e-07	B strong	0	0.01	0.17	0	not informative	NA	0	0	-	-					-4	1					-	-					1	VUS	-3	LB	LB
16	32357858	A	T	13_32357858_A_T	Synonymous	c.7734A>T	G2578G	-	-	5	1.05536e-06	B strong	0	0.01	0.16	0	not informative	NA	0	0	-	-					-4	1					-	-					1	VUS	-3	LB	LB
16	32357858	A	C	13_32357858_A_C	Synonymous	c.7734A>C	G2578G	-	-	5	1.08017e-07	B strong	0	0.01	0.08	0	no impact	NA	0	0	-	-					-4	1					-	-			-1	-1	-1	VUS	-5	LB	LB
16	32357859	A	C	13_32357859_A_C	Missense	c.7735A>C	I2579L	-	-	5	3.76285e-06	B strong	0.01	0	0	0.1	no impact	-0.161121	0	0	-	-					-4	1					-	-			-1		0	VUS	-4	LB	LB
16	32357859	A	T	13_32357859_A_T	Missense	c.7735A>T	I2579L	-	-	5	1.11549e-08	B strong	0	0	0.01	0	no impact	-0.161132	0	0	-	-					-4	1					-	-			-1		0	VUS	-4	LB	LB
16	32357860	T	G	13_32357860_T_G	Missense	c.7736T>G	I2579R	-	-	5	7.51123e-05	B strong	0.01	0	0	0.08	no impact	0.0875219	0	0	-	-					-4	1					-	-			-1		0	VUS	-4	LB	LB
16	32357860	T	A	13_32357860_T_A	Missense	c.7736T>A	I2579K	-	-	5	0.000229923	B strong	0	0	0	0	no impact	0.0761946	0	0	-	-					-4	1					-	-			-1		0	VUS	-4	LB	LB
16	32357860	T	C	13_32357860_T_C	Missense	c.7736T>C	I2579T	-	-	5	7.66334e-07	B strong	0	0	0	0.04	no impact	0.0553779	0	0	-	-					-4	1					-	-			-1		0	VUS	-4	LB	LB
16	32357861	A	T	13_32357861_A_T	Synonymous	c.7737A>T	I2579I	-	-	5	3.31959e-09	B strong	0	0	0.03	0	no impact	NA	0	0	-	-					-4	1					-	-			-1	-1	-1	VUS	-5	LB	LB
16	32357861	A	C	13_32357861_A_C	Synonymous	c.7737A>C	I2579I	-	-	5	4.12085e-10	B strong	0.01	0	0	0.09	no impact	NA	0	0	-	-					-4	1					-	-			-1	-1	-1	VUS	-5	LB	LB
16	32357861	A	G	13_32357861_A_G	Missense	c.7737A>G	I2579M	-	-	5	3.7666e-08	B strong	0	0	0	0	no impact	-0.0688362	0	0	-	-					-4	1					-	-			-1		0	VUS	-4	LB	LB
16	32357862	C	A	13_32357862_C_A	Missense	c.7738C>A	Q2580K	-	-	5	1.23967e-08	B strong	0	0.01	0.11	0	not informative	0.0419041	0	0	-	-					-4	1					-	-					1	VUS	-3	LB	LB
16	32357862	C	G	13_32357862_C_G	Missense	c.7738C>G	Q2580E	-	-	5	9.07466e-11	B strong	0	0.01	0.16	0	not informative	0.00437908	0	0	-	-					-4	1					-	-					1	VUS	-3	LB	LB
16	32357863	A	C	13_32357863_A_C	Missense	c.7739A>C	Q2580P	-	-	5	1.37604e-09	B strong	0.02	0	0	0.07	no impact	0.133876	0	0	-	-					-4	1					-	-			-1		0	VUS	-4	LB	LB
16	32357863	A	T	13_32357863_A_T	Missense	c.7739A>T	Q2580L	-	-	5	4.71352e-08	B strong	0	0	0.07	0	no impact	0.0733526	0	0	-	-					-4	1					-	-			-1		0	VUS	-4	LB	LB
18	32363355	T	C	13_32363355_T_C	Missense	c.8153T>C	I2718T	-	-	6	2.29495e-08	B strong	0	0	0	0	no impact	-0.215255	1.27235e-05	6.5722e-06	5.804e-05	NA					-4						-	-			-1		-1	VUS	-5	LB	LB
16	32357864	G	C	13_32357864_G_C	Missense	c.7740G>C	Q2580H	-	-	5	0.00120347	B strong	0	0	0.02	0	no impact	-0.0169883	0	0	-	-					-4	1					-	-			-1		0	VUS	-4	LB	LB		1
16	32357864	G	T	13_32357864_G_T	Missense	c.7740G>T	Q2580H	-	-	5	1.22683e-07	B strong	0	0	0.07	0	no impact	-0.0169953	0	0	-	-					-4	1					-	-			-1		0	VUS	-4	LB	LB
16	32357865	T	G	13_32357865_T_G	Missense	c.7741T>G	L2581V	-	-	5	3.6659e-09	B strong	0	0.01	0.07	0	no impact	0.0250771	0	0	-	-					-4	1					-	-			-1		0	VUS	-4	LB	LB
16	32357865	T	A	13_32357865_T_A	Missense	c.7741T>A	L2581M	-	-	5	8.87536e-10	B strong	0.01	0	0	0.07	no impact	-0.0210126	0	0	-	-					-4	1					-	-			-1		0	VUS	-4	LB	LB
16	32357865	T	C	13_32357865_T_C	Synonymous	c.7741T>C	L2581L	-	-	5	4.20337e-12	B strong	0.01	0	0	0.11	not informative	NA	0	0	NA	-					-4	1					-	-					1	VUS	-3	LB	LB
16	32357866	T	C	13_32357866_T_C	Missense	c.7742T>C	L2581S	-	-	5	1.96465e-10	B strong	0.01	0	0	0.15	not informative	0.248632	0	0	-	-					-4	1					-	-					1	VUS	-3	LB	LB
16	32357866	T	A	13_32357866_T_A	Nonsense	c.7742T>A	L2581*	-	-	5	1	P strong	0	0.01	0.15	0	not informative	0.652534	0	0	-	-	PVS1	8			4	1		PM5_Strong (PTC)	4		-	-					13	P	17	P	P
16	32357868	G	C	13_32357868_G_C	Missense	c.7744G>C	A2582P	-	-	5	2.39507e-07	B strong	0	0	0	0.03	no impact	0.389655	1.59056e-06	0	NA	-					-4					1	-	-					1	VUS	-3	LB	LB
16	32357868	G	A	13_32357868_G_A	Missense	c.7744G>A	A2582T	normal	-	5	0.00456021	B strong	0	0	0.04	0	no impact	0.220066	1.59056e-06	0	NA	-					-4						-	-					0	VUS	-4	LB	LB		1
16	32357868	G	T	13_32357868_G_T	Missense	c.7744G>T	A2582S	-	-	5	2.65201e-07	B strong	0	0.01	0.07	0	no impact	0.123452	0	0	-	-					-4	1					-	-			-1		0	VUS	-4	LB	LB
16	32357869	C	A	13_32357869_C_A	Missense	c.7745C>A	A2582D	-	-	5	3.8397e-08	B strong	0	0	0	0.03	no impact	0.32697	0	0	-	-					-4	1				1	-	-					2	VUS	-2	LB	LB
16	32357869	C	T	13_32357869_C_T	Missense	c.7745C>T	A2582V	-	-	5	1.68406e-07	B strong	0	0.01	0.18	0	not informative	0.189102	0	0	-	-					-4	1					-	-					1	VUS	-3	LB	LB
16	32357869	C	G	13_32357869_C_G	Missense	c.7745C>G	A2582G	-	-	5	4.70027e-10	B strong	0	0.01	0.26	0	impact	0.0912061	0	0	-	-					-4	1				1	-	-					2	VUS	-2	LB	LB
16	32357870	T	A	13_32357870_T_A	Synonymous	c.7746T>A	A2582A	-	-	5	1.55647e-07	B strong	0	0	0.01	0	no impact	NA	0	0	-	-					-4	1					-	-			-1	-1	-1	VUS	-5	LB	LB
16	32357870	T	G	13_32357870_T_G	Synonymous	c.7746T>G	A2582A	-	-	5	1.11099e-08	B strong	0.01	0	0	0.05	no impact	NA	0	0	-	-					-4	1					-	-			-1	-1	-1	VUS	-5	LB	LB
16	32357870	T	C	13_32357870_T_C	Synonymous	c.7746T>C	A2582A	-	-	5	2.55547e-10	B strong	0.01	0	0	0.06	no impact	NA	0	0	-	-					-4	1					-	-			-1	-1	-1	VUS	-5	LB	LB
16	32357871	G	A	13_32357871_G_A	Missense	c.7747G>A	D2583N	-	-	5	0.0983601	B supporting	0	0.01	0.13	0	not informative	0.00955871	1.59056e-06	0	NA	-					-1						-	-					0	VUS	-1	VUS	VUS		1
16	32357871	G	C	13_32357871_G_C	Missense	c.7747G>C	D2583H	hypomorph	-	5	0.999974	P strong	0	0.01	0.05	0	no impact	0.252445	0	0	-	-					4	1					-	-					1	VUS	5	VUS	VUS
16	32357871	G	T	13_32357871_G_T	Missense	c.7747G>T	D2583Y	-	-	5	0.999975	P strong	0	0.01	0.15	0	not informative	0.357273	0	0	-	-					4	1				1	-	-					2	VUS	6	LP	LP
16	32357872	A	C	13_32357872_A_C	Missense	c.7748A>C	D2583A	-	-	5	0.0172438	B strong	0	0	0	0.01	no impact	0.212183	0	0	-	-					-4	1					-	-					1	VUS	-3	LB	LB		1
16	32357872	A	G	13_32357872_A_G	Missense	c.7748A>G	D2583G	-	-	5	1.9115e-07	B strong	0	0.01	0.12	0	not informative	0.208536	0	0	-	-					-4	1					-	-					1	VUS	-3	LB	LB
16	32357872	A	T	13_32357872_A_T	Missense	c.7748A>T	D2583V	-	-	5	0.999777	P strong	0	0	0.09	0	no impact	0.342063	0	0	-	-					4	1				1	-	-					2	VUS	6	LP	LP
16	32357873	T	C	13_32357873_T_C	Synonymous	c.7749T>C	D2583D	-	LB (ENIGMA)	5	1.26279e-08	B strong	0.01	0	0	0.08	no impact	NA	1.59056e-06	0	NA	-					-4						-	-			-1	-1	-2	LB	-6	LB	LB
16	32357873	T	G	13_32357873_T_G	Missense	c.7749T>G	D2583E	-	-	5	9.03113e-05	B strong	0	0.01	0.27	0	impact	0.104935	0	0	-	-					-4	1				1	-	-					2	VUS	-2	LB	LB
16	32357874	G	T	13_32357874_G_T	Missense	c.7750G>T	G2584C	normal	LB	5	0.000237968	B strong	0	0	0.03	0	no impact	0.381789	0	0	-	-					-4	1				1	-	-					2	VUS	-2	LB	LB		1
16	32357874	G	A	13_32357874_G_A	Missense	c.7750G>A	G2584S	-	-	5	9.81846e-05	B strong	0	0.01	0.09	0	no impact	0.233233	0	0	-	-					-4	1					-	-					1	VUS	-3	LB	LB
16	32357874	G	C	13_32357874_G_C	Missense	c.7750G>C	G2584R	normal	-	5	8.0844e-05	B strong	0.01	0	0	0.12	not informative	0.384687	0	0	-	-					-4	1				1	-	-					2	VUS	-2	LB	LB
16	32357875	G	C	13_32357875_G_C	Missense	c.7751G>C	G2584A	-	-	5	1.86584e-07	B strong	0.01	0	0	0.08	no impact	0.246418	0	0	-	-					-4	1					-	-					1	VUS	-3	LB	LB
16	32357875	G	T	13_32357875_G_T	Missense	c.7751G>T	G2584V	-	-	5	0.999912	P strong	0	0	0	0.04	no impact	0.390067	0	0	-	-					4	1				1	-	-					2	VUS	6	LP	LP
16	32357876	T	G	13_32357876_T_G	Synonymous	c.7752T>G	G2584G	-	LB	5	2.1101e-10	B strong	0	0.01	0.26	0	impact	NA	0	0	-	-					-4	1				1	-	-					2	VUS	-2	LB	LB
16	32357876	T	C	13_32357876_T_C	Synonymous	c.7752T>C	G2584G	-	-	5	3.62319e-08	B strong	0.01	0	0	0.08	no impact	NA	0	0	-	-					-4	1					-	-			-1	-1	-1	VUS	-5	LB	LB
16	32357876	T	A	13_32357876_T_A	Synonymous	c.7752T>A	G2584G	-	-	5	6.37744e-11	B strong	0.01	0	0	0.1	no impact	NA	0	0	-	-					-4	1					-	-			-1	-1	-1	VUS	-5	LB	LB
16	32357877	G	C	13_32357877_G_C	Missense	c.7753G>C	G2585R	-	-	5	0.999684	P strong	0	0	0	0.03	no impact	0.338626	0	0	-	-					4	1				1	-	-					2	VUS	6	LP	LP
16	32357877	G	A	13_32357877_G_A	Missense	c.7753G>A	G2585R	abnormal	-	5	0.995096	P strong	0	0.01	0.16	0	not informative	0.338622	1.59056e-06	0	NA	-					4					1	-	-					1	VUS	5	VUS	VUS
16	32357877	G	T	13_32357877_G_T	Nonsense	c.7753G>T	G2585*	-	-	5	0.999997	P strong	0	0.01	0.12	0	not informative	0.652534	0	0	-	-	PVS1	8			4	1		PM5_Strong (PTC)	4		-	-					13	P	17	P	P
16	32357878	G	C	13_32357878_G_C	Missense	c.7754G>C	G2585A	-	-	5	5.0767e-08	B strong	0	0.01	0.12	0	not informative	0.124688	0	0	-	-					-4	1					-	-					1	VUS	-3	LB	LB
16	32357878	G	A	13_32357878_G_A	Missense	c.7754G>A	G2585E	-	-	5	0.957962	P strong	0	0	0.07	0	no impact	0.330918	0	0	-	-					4	1				1	-	-					2	VUS	6	LP	LP		1
16	32357878	G	T	13_32357878_G_T	Missense	c.7754G>T	G2585V	-	-	5	0.982975	P strong	0	0.01	0.16	0	not informative	0.293838	0	0	-	-					4	1					-	-					1	VUS	5	VUS	VUS
16	32357879	A	T	13_32357879_A_T	Synonymous	c.7755A>T	G2585G	-	LB	5	3.62051e-08	B strong	0	0.01	0.17	0.04	not informative	NA	0	0	-	-					-4	1					-	-					1	VUS	-3	LB	LB
16	32357879	A	C	13_32357879_A_C	Synonymous	c.7755A>C	G2585G	-	LB	5	9.62231e-11	B strong	0	0.01	0.1	0.01	no impact	NA	0	0	-	-					-4	1					-	-			-1	-1	-1	VUS	-5	LB	LB
16	32357880	T	G	13_32357880_T_G	Missense	c.7756T>G	W2586G	-	-	5	7.64026e-05	B strong	0	0.01	0	0.03	no impact	0.176397	0	0	-	-					-4	1					-	-			-1		0	VUS	-4	LB	LB
16	32357880	T	A	13_32357880_T_A	Missense	c.7756T>A	W2586R	-	-	5	1.20321e-10	B strong	0	0	0	0	no impact	0.159042	0	0	-	-					-4	1					-	-			-1		0	VUS	-4	LB	LB
16	32357881	G	C	13_32357881_G_C	Missense	c.7757G>C	W2586S	-	-	5	0.00010113	B strong	0	0	0.01	0	no impact	0.140153	0	0	-	-					-4	1					-	-			-1		0	VUS	-4	LB	LB		1
16	32357881	G	T	13_32357881_G_T	Missense	c.7757G>T	W2586L	-	-	5	2.45146e-09	B strong	0	0	0	0	no impact	0.0579586	0	0	-	-					-4	1					-	-			-1		0	VUS	-4	LB	LB
24	32380051	C	G	13_32380051_C_G	Synonymous	c.9162C>G	P3054P	-	LB (ENIGMA)	5	1.05565e-09	B strong	0.05	0	0	0	no impact	NA	1.43155e-05	6.57324e-06	5.396e-05	NA					-4						-	-			-1	-1	-2	LB	-6	LB	LB
16	32357882	G	T	13_32357882_G_T	Missense	c.7758G>T	W2586C	-	-	5	6.61871e-11	B strong	0	0	0	0	no impact	0.115553	0	0	-	-					-4	1					-	-			-1		0	VUS	-4	LB	LB
16	32357883	C	A	13_32357883_C_A	Missense	c.7759C>A	L2587I	-	-	5	0.000151518	B strong	0.01	0	0.01	0	no impact	0.0523518	0	0	-	-					-4	1					-	-			-1		0	VUS	-4	LB	LB
16	32357884	T	G	13_32357884_T_G	Missense	c.7760T>G	L2587R	-	-	5	1	P strong	0.01	0	0.01	0	no impact	0.431728	0	0	-	-					4	1				1	-	-					2	VUS	6	LP	LP
16	32357884	T	C	13_32357884_T_C	Missense	c.7760T>C	L2587P	-	-	5	0.959563	P strong	0	0	0	0	no impact	0.436699	0	0	-	-					4	1				1	-	-					2	VUS	6	LP	LP		1
16	32357884	T	A	13_32357884_T_A	Missense	c.7760T>A	L2587H	abnormal	-	5	0.998907	P strong	0	0	0.01	0	no impact	0.233119	0	0	-	-					4	1					-	-					1	VUS	5	VUS	VUS
16	32357885	C	A	13_32357885_C_A	Synonymous	c.7761C>A	L2587L	-	LB	5	6.57736e-07	B strong	0	0	0	0.02	no impact	NA	0	0	-	-					-4	1					-	-			-1	-1	-1	VUS	-5	LB	LB
16	32357885	C	T	13_32357885_C_T	Synonymous	c.7761C>T	L2587L	-	LB	5	1.16285e-09	B strong	0	0	0	0	no impact	NA	0	0	-	-					-4	1					-	-			-1	-1	-1	VUS	-5	LB	LB
16	32357885	C	G	13_32357885_C_G	Synonymous	c.7761C>G	L2587L	-	-	5	6.94772e-10	B strong	0	0	0	0	no impact	NA	0	0	-	-					-4	1					-	-			-1	-1	-1	VUS	-5	LB	LB
16	32357886	A	C	13_32357886_A_C	Missense	c.7762A>C	I2588L	-	-	5	1.01558e-07	B strong	0	0	0.01	0	no impact	-0.0174799	0	0	-	-					-4	1					-	-			-1		0	VUS	-4	LB	LB
16	32357886	A	T	13_32357886_A_T	Missense	c.7762A>T	I2588L	-	-	5	6.49974e-08	B strong	0	0	0	0.01	no impact	-0.0174881	0	0	-	-					-4	1					-	-			-1		0	VUS	-4	LB	LB
16	32357887	T	A	13_32357887_T_A	Missense	c.7763T>A	I2588K	-	-	5	0.003416	B strong	0	0	0	0	no impact	0.206325	0	0	-	-					-4	1					-	-					1	VUS	-3	LB	LB		1
16	32357887	T	C	13_32357887_T_C	Missense	c.7763T>C	I2588T	-	-	5	0.0194914	B strong	0	0	0	0.01	no impact	0.194685	0	0	-	-					-4	1					-	-					1	VUS	-3	LB	LB		1
16	32357887	T	G	13_32357887_T_G	Missense	c.7763T>G	I2588R	-	-	5	0.911593	P strong	0	0	0.01	0	no impact	0.214663	0	0	-	-					4	1					-	-					1	VUS	5	VUS	VUS
16	32357815	C	G	13_32357815_C_G	Missense	c.7691C>G	T2564S	-	-	5	1.41928e-08	B strong	0.06	0.01	0	0.02	no impact	-0.246425	7.95312e-06	0	4.91e-05	-					-4						-	-			-1		-1	VUS	-5	LB	LB		1
16	32357888	A	C	13_32357888_A_C	Synonymous	c.7764A>C	I2588I	-	-	5	3.33997e-10	B strong	0	0	0	0	no impact	NA	0	0	-	-					-4	1					-	-			-1	-1	-1	VUS	-5	LB	LB
16	32357888	A	G	13_32357888_A_G	Missense	c.7764A>G	I2588M	-	-	5	0.00169719	B strong	0	0	0	0.01	no impact	-0.0221114	0	0	-	-					-4	1					-	-			-1		0	VUS	-4	LB	LB		1
16	32357889	C	T	13_32357889_C_T	Missense	c.7765C>T	P2589S	normal	-	5	0.0543844	B moderate	0	0	0	0	no impact	0.126672	0	0	-	-					-2	1					-	-			-1		0	VUS	-2	LB	LB		1
16	32357889	C	G	13_32357889_C_G	Missense	c.7765C>G	P2589A	-	-	5	0.0120444	B strong	0	0	0	0.01	no impact	0.142334	0	0	-	-					-4	1					-	-			-1		0	VUS	-4	LB	LB
16	32357890	C	G	13_32357890_C_G	Missense	c.7766C>G	P2589R	-	-	5	0.974462	P strong	0	0	0	0	no impact	0.214285	0	0	-	-					4	1					-	-					1	VUS	5	VUS	VUS		1
16	32357890	C	T	13_32357890_C_T	Missense	c.7766C>T	P2589L	hypomorph	-	5	0.96887	P strong	0	0	0	0	no impact	0.161854	0	0	-	-					4	1					-	-			-1		0	VUS	4	VUS	VUS
16	32357891	C	A	13_32357891_C_A	Synonymous	c.7767C>A	P2589P	-	-	5	1.88176e-09	B strong	0	0	0	0	no impact	NA	0	0	-	-					-4	1					-	-			-1	-1	-1	VUS	-5	LB	LB
16	32357891	C	G	13_32357891_C_G	Synonymous	c.7767C>G	P2589P	-	LB	5	7.39444e-09	B strong	0	0	0.01	0	no impact	NA	0	0	NA	-					-4	1					-	-			-1	-1	-1	VUS	-5	LB	LB
16	32357893	C	A	13_32357893_C_A	Missense	c.7769C>A	S2590Y	-	-	5	0.00017792	B strong	0	0	0	0	no impact	0.0747282	0	0	-	-					-4	1					-	-			-1		0	VUS	-4	LB	LB		1
16	32357893	C	T	13_32357893_C_T	Missense	c.7769C>T	S2590F	-	-	5	0.000444996	B strong	0	0	0	0	no impact	0.0729907	0	0	-	-					-4	1					-	-			-1		0	VUS	-4	LB	LB		1
16	32357893	C	G	13_32357893_C_G	Missense	c.7769C>G	S2590C	-	-	5	1.43524e-09	B strong	0	0	0	0	no impact	0.0363953	1.59057e-06	6.57479e-06	NA	NA					-4						-	-			-1		-1	VUS	-5	LB	LB
16	32357894	C	T	13_32357894_C_T	Synonymous	c.7770C>T	S2590S	-	-	5	1.66501e-06	B strong	0	0	0	0.05	no impact	NA	0	0	-	-					-4	1					-	-			-1	-1	-1	VUS	-5	LB	LB
16	32357894	C	G	13_32357894_C_G	Synonymous	c.7770C>G	S2590S	-	-	5	1.52373e-06	B strong	0	0	0	0	no impact	NA	0	0	-	-					-4	1					-	-			-1	-1	-1	VUS	-5	LB	LB		1
16	32357894	C	A	13_32357894_C_A	Synonymous	c.7770C>A	S2590S	-	-	5	1.31979e-07	B strong	0	0	0	0.01	no impact	NA	0	0	-	-					-4	1					-	-			-1	-1	-1	VUS	-5	LB	LB
16	32357895	A	T	13_32357895_A_T	Missense	c.7771A>T	N2591Y	-	-	5	1.40075e-11	B strong	0	0	0	0.02	no impact	0.0277536	0	0	-	-					-4	1					-	-			-1		0	VUS	-4	LB	LB
16	32357895	A	C	13_32357895_A_C	Missense	c.7771A>C	N2591H	-	-	5	4.63082e-07	B strong	0	0	0	0.02	no impact	-0.0897462	1.59055e-06	0	NA	-					-4						-	-			-1		-1	VUS	-5	LB	LB		1
16	32357896	A	T	13_32357896_A_T	Missense	c.7772A>T	N2591I	-	-	5	1.2894e-09	B strong	0	0	0	0.01	no impact	0.0406478	0	0	-	-					-4	1					-	-			-1		0	VUS	-4	LB	LB
16	32357896	A	C	13_32357896_A_C	Missense	c.7772A>C	N2591T	-	-	5	7.41882e-10	B strong	0	0	0	0	no impact	-0.0307881	0	0	-	-					-4	1					-	-			-1		0	VUS	-4	LB	LB
16	32357897	T	C	13_32357897_T_C	Synonymous	c.7773T>C	N2591N	-	LB	5	7.27724e-09	B strong	0	0	0.01	0	no impact	NA	1.59056e-06	0	NA	-					-4						-	-			-1	-1	-2	LB	-6	LB	LB
16	32357897	T	G	13_32357897_T_G	Missense	c.7773T>G	N2591K	-	-	5	2.97904e-07	B strong	0	0	0	0	no impact	-0.137458	0	0	-	-					-4	1					-	-			-1		0	VUS	-4	LB	LB		1
16	32357897	T	A	13_32357897_T_A	Missense	c.7773T>A	N2591K	-	-	5	1.67128e-08	B strong	0	0	0	0	no impact	-0.137473	0	0	-	-					-4	1					-	-			-1		0	VUS	-4	LB	LB
16	32357898	G	T	13_32357898_G_T	Missense	c.7774G>T	D2592Y	-	-	5	6.39281e-08	B strong	0	0	0	0.03	no impact	0.226765	0	0	-	-					-4	1					-	-					1	VUS	-3	LB	LB
16	32357898	G	C	13_32357898_G_C	Missense	c.7774G>C	D2592H	-	-	5	0.000205418	B strong	0	0	0	0.01	no impact	0.0788494	0	0	-	-					-4	1					-	-			-1		0	VUS	-4	LB	LB
16	32357898	G	A	13_32357898_G_A	Missense	c.7774G>A	D2592N	-	-	5	2.1031e-09	B strong	0	0	0	0.03	no impact	-0.140614	0	0	-	-					-4	1					-	-			-1		0	VUS	-4	LB	LB
16	32357899	A	T	13_32357899_A_T	Missense	c.7775A>T	D2592V	-	-	5	4.57215e-08	B strong	0	0	0	0.03	no impact	0.188033	0	0	-	-					-4	1					-	-					1	VUS	-3	LB	LB
16	32357899	A	C	13_32357899_A_C	Missense	c.7775A>C	D2592A	-	-	5	6.34446e-10	B strong	0	0	0	0.01	no impact	0.0669919	0	0	-	-					-4	1					-	-			-1		0	VUS	-4	LB	LB
16	32357900	T	C	13_32357900_T_C	Synonymous	c.7776T>C	D2592D	-	LB	5	1.71481e-09	B strong	0	0	0	0	no impact	NA	0	0	-	-					-4	1					-	-			-1	-1	-1	VUS	-5	LB	LB
16	32357900	T	A	13_32357900_T_A	Missense	c.7776T>A	D2592E	-	-	5	2.93965e-10	B strong	0	0	0	0	no impact	-0.0563881	0	0	-	-					-4	1					-	-			-1		0	VUS	-4	LB	LB
16	32357900	T	G	13_32357900_T_G	Missense	c.7776T>G	D2592E	-	-	5	1.36374e-05	B strong	0	0	0	0.07	no impact	-0.0564025	0	0	-	-					-4	1					-	-			-1		0	VUS	-4	LB	LB
16	32357901	G	C	13_32357901_G_C	Missense	c.7777G>C	G2593R	-	-	5	5.95901e-08	B strong	0	0	0	0	no impact	0.209947	0	0	-	-					-4	1					-	-					1	VUS	-3	LB	LB
16	32357901	G	T	13_32357901_G_T	Nonsense	c.7777G>T	G2593*	-	P (ENIGMA)	5	0.999999	P strong	0	0	0	0.04	no impact	0.652534	0	0	-	-	PVS1	8			4	1		PM5_Strong (PTC)	4		-	-					13	P	17	P	P
16	32357902	G	A	13_32357902_G_A	Missense	c.7778G>A	G2593E	-	-	5	0.0353927	B moderate	0	0	0	0	no impact	0.226512	0	0	-	-					-2	1					-	-					1	VUS	-1	VUS	VUS		1
16	32357902	G	T	13_32357902_G_T	Missense	c.7778G>T	G2593V	-	-	5	0.0020726	B strong	0	0	0	0.04	no impact	0.212916	0	0	-	-					-4	1					-	-					1	VUS	-3	LB	LB
16	32357902	G	C	13_32357902_G_C	Missense	c.7778G>C	G2593A	-	-	5	2.33282e-10	B strong	0	0	0	0.01	no impact	0.164084	0	0	-	-					-4	1					-	-			-1		0	VUS	-4	LB	LB
16	32357903	A	G	13_32357903_A_G	Synonymous	c.7779A>G	G2593G	-	-	5	4.8316e-08	B strong	0	0	0	0.02	no impact	NA	0	0	-	-					-4	1					-	-			-1	-1	-1	VUS	-5	LB	LB
16	32357903	A	C	13_32357903_A_C	Synonymous	c.7779A>C	G2593G	-	-	5	3.5869e-08	B strong	0	0	0	0.01	no impact	NA	0	0	-	-					-4	1					-	-			-1	-1	-1	VUS	-5	LB	LB
16	32357903	A	T	13_32357903_A_T	Synonymous	c.7779A>T	G2593G	-	-	5	0.99967	P strong	0	0	0.99	0.54	impact	NA	0	0	-	-					4	1				1	-	-					2	VUS	6	LP	LP
16	32357904	A	C	13_32357904_A_C	Missense	c.7780A>C	K2594Q	-	-	5	8.89778e-08	B strong	0	0	0	0	no impact	0.0540776	0	0	-	-					-4	1					-	-			-1		0	VUS	-4	LB	LB
16	32357904	A	G	13_32357904_A_G	Missense	c.7780A>G	K2594E	-	-	5	5.07056e-05	B strong	0	0	0.01	0	no impact	0.0464132	0	0	-	-					-4	1					-	-			-1		0	VUS	-4	LB	LB		1
16	32357904	A	T	13_32357904_A_T	Nonsense	c.7780A>T	K2594*	-	-	5	0.99963	P strong	0	0	0	0.04	no impact	0.634849	0	0	-	-	PVS1	8			4	1		PM5_Strong (PTC)	4		-	-					13	P	17	P	P
16	32357905	A	T	13_32357905_A_T	Missense	c.7781A>T	K2594M	-	-	5	3.53402e-06	B strong	0	0	0.01	0	no impact	-0.0393452	0	0	-	-					-4	1					-	-			-1		0	VUS	-4	LB	LB
16	32357905	A	C	13_32357905_A_C	Missense	c.7781A>C	K2594T	-	-	5	1.04011e-08	B strong	0	0	0.02	0	no impact	-0.113794	0	0	-	-					-4	1					-	-			-1		0	VUS	-4	LB	LB
16	32357906	G	A	13_32357906_G_A	Synonymous	c.7782G>A	K2594K	-	-	5	1.41289e-08	B strong	0	0	0.01	0	no impact	NA	0	0	-	-					-4	1					-	-			-1	-1	-1	VUS	-5	LB	LB
16	32357906	G	T	13_32357906_G_T	Missense	c.7782G>T	K2594N	-	-	5	8.71981e-06	B strong	0	0	0.01	0	no impact	-0.123358	1.59056e-06	0	NA	-					-4						-	-			-1		-1	VUS	-5	LB	LB
16	32357906	G	C	13_32357906_G_C	Missense	c.7782G>C	K2594N	-	-	5	0.0835504	B supporting	0	0	0.01	0	no impact	-0.123343	0	0	-	-					-1	1					-	-			-1		0	VUS	-1	VUS	VUS		1
16	32357908	C	T	13_32357908_C_T	Missense	c.7784C>T	A2595V	-	-	5	2.03904e-08	B strong	0	0	0.5	0.06	impact	0.0434683	0	0	-	-					-4	1				1	-	-					2	VUS	-2	LB	LB
16	32357908	C	A	13_32357908_C_A	Missense	c.7784C>A	A2595D	-	-	5	0.998234	P strong	0	0	0.01	0	no impact	0.142878	0	0	-	-					4	1					-	-			-1		0	VUS	4	VUS	VUS
16	32357908	C	G	13_32357908_C_G	Missense	c.7784C>G	A2595G	hypomorph	-	5	0.922424	P strong	0	0	0	0.08	no impact	0.051314	0	0	-	-					4	1					-	-			-1		0	VUS	4	VUS	VUS
16	32357909	T	A	13_32357909_T_A	Synonymous	c.7785T>A	A2595A	-	LB	5	2.91804e-05	B strong	0	0	0	0.04	no impact	NA	0	0	-	-					-4	1					-	-			-1	-1	-1	VUS	-5	LB	LB		1
16	32357909	T	C	13_32357909_T_C	Synonymous	c.7785T>C	A2595A	-	LB	5	5.16698e-09	B strong	0	0	0	0	no impact	NA	0	0	-	-					-4	1					-	-			-1	-1	-1	VUS	-5	LB	LB
16	32357909	T	G	13_32357909_T_G	Synonymous	c.7785T>G	A2595A	-	-	5	1.15861e-06	B strong	0	0	0	0.02	no impact	NA	0	0	-	-					-4	1					-	-			-1	-1	-1	VUS	-5	LB	LB		1
16	32357910	G	C	13_32357910_G_C	Missense	c.7786G>C	G2596R	-	-	5	0.994617	P strong	0	0	0	0	no impact	0.454166	0	0	-	-					4	1				1	-	-					2	VUS	6	LP	LP
16	32357910	G	T	13_32357910_G_T	Nonsense	c.7786G>T	G2596*	-	-	5	0.999985	P strong	0	0	0	0.02	no impact	0.652534	0	0	-	-	PVS1	8			4	1		PM5_Strong (PTC)	4		-	-					13	P	17	P	P
16	32357911	G	A	13_32357911_G_A	Missense	c.7787G>A	G2596E	abnormal	-	5	0.996622	P strong	0	0	0	0	no impact	0.462819	0	0	-	-					4	1				1	-	-					2	VUS	6	LP	LP
16	32357911	G	T	13_32357911_G_T	Missense	c.7787G>T	G2596V	abnormal	-	5	0.999998	P strong	0	0	0	0.04	no impact	0.446808	0	0	-	-					4	1				1	1.45²	-					2	VUS	6	LP	LP
16	32357911	G	C	13_32357911_G_C	Missense	c.7787G>C	G2596A	-	-	5	0.360328	P supporting	0	0	0	0	no impact	0.365164	0	0	-	-					1	1				1	-	-					2	VUS	3	VUS	VUS		1
16	32357912	A	C	13_32357912_A_C	Synonymous	c.7788A>C	G2596G	-	-	5	3.14027e-08	B strong	0	0	0	0.01	no impact	NA	0	0	-	-					-4	1					-	-			-1	-1	-1	VUS	-5	LB	LB
16	32357913	A	C	13_32357913_A_C	Missense	c.7789A>C	K2597Q	-	-	5	0.653599	P moderate	0	0	0.01	0	no impact	0.154561	0	0	-	-					2	1					-	-			-1		0	VUS	2	VUS	VUS		1
16	32357913	A	G	13_32357913_A_G	Missense	c.7789A>G	K2597E	-	-	5	0.996281	P strong	0	0	0.01	0	no impact	0.177964	0	0	-	-					4	1					-	-			-1		0	VUS	4	VUS	VUS
16	32357913	A	T	13_32357913_A_T	Nonsense	c.7789A>T	K2597*	-	-	5	0.986042	P strong	0	0	0	0.01	no impact	0.652534	0	0	-	-	PVS1	8			4	1		PM5_Strong (PTC)	4		-	-					13	P	17	P	P		1
16	32357914	A	G	13_32357914_A_G	Missense	c.7790A>G	K2597R	-	-	5	1.4628e-09	B strong	0	0	0.01	0	no impact	0.130401	0	0	-	-					-4	1					-	-			-1		0	VUS	-4	LB	LB
16	32357914	A	C	13_32357914_A_C	Missense	c.7790A>C	K2597T	-	-	5	0.507884	P moderate	0	0	0.01	0	no impact	0.173856	0	0	-	-					2	1					-	-			-1		0	VUS	2	VUS	VUS		1
16	32357914	A	T	13_32357914_A_T	Missense	c.7790A>T	K2597I	-	-	5	0.747674	P strong	0	0	0	0.03	no impact	0.142723	0	0	-	-					4	1					-	-			-1		0	VUS	4	VUS	VUS		1
16	32357915	A	G	13_32357915_A_G	Synonymous	c.7791A>G	K2597K	-	-	5	1.00971e-08	B strong	0	0	0	0.02	no impact	NA	0	0	-	-					-4	1					-	-			-1	-1	-1	VUS	-5	LB	LB
16	32357915	A	C	13_32357915_A_C	Missense	c.7791A>C	K2597N	hypomorph	-	5	0.853301	P strong	0	0	0	0	no impact	-0.0213721	0	0	-	-					4	1					-	-			-1		0	VUS	4	VUS	VUS		1
16	32357915	A	T	13_32357915_A_T	Missense	c.7791A>T	K2597N	-	-	5	0.99333	P strong	0	0	0	0.01	no impact	-0.021376	0	0	-	-					4	1					-	-			-1		0	VUS	4	VUS	VUS
16	32357916	G	C	13_32357916_G_C	Missense	c.7792G>C	E2598Q	-	-	5	0.00269104	B strong	0	0	0	0.01	no impact	0.0969652	0	0	-	-					-4	1					-	-			-1		0	VUS	-4	LB	LB
16	32357916	G	A	13_32357916_G_A	Missense	c.7792G>A	E2598K	-	-	5	0.00261194	B strong	0	0	0	0.05	no impact	0.080015	0	0	-	-					-4	1					-	-			-1		0	VUS	-4	LB	LB		1
16	32357916	G	T	13_32357916_G_T	Nonsense	c.7792G>T	E2598*	-	P (ENIGMA)	5	0.999473	P strong	0	0	0	0.08	no impact	0.634849	0	0	-	-	PVS1	8			4	1		PM5_Strong (PTC)	4		-	-					13	P	17	P	P
16	32357917	A	G	13_32357917_A_G	Missense	c.7793A>G	E2598G	-	-	5	0.00121491	B strong	0	0	0	0.03	no impact	0.134994	0	0	-	-					-4	1					-	-			-1		0	VUS	-4	LB	LB
16	32357917	A	C	13_32357917_A_C	Missense	c.7793A>C	E2598A	-	-	5	6.17122e-08	B strong	0	0	0	0.04	no impact	0.0932998	0	0	-	-					-4	1					-	-			-1		0	VUS	-4	LB	LB
16	32357917	A	T	13_32357917_A_T	Missense	c.7793A>T	E2598V	-	-	5	0.64874	P moderate	0	0	0	0.21	impact	0.160299	0	0	-	-					2	1				1	-	-					2	VUS	4	VUS	VUS		1
16	32357918	A	G	13_32357918_A_G	Synonymous	c.7794A>G	E2598E	-	-	5	1.31751e-11	B strong	0	0	0	0.03	no impact	NA	0	0	-	-					-4	1					-	-			-1	-1	-1	VUS	-5	LB	LB
16	32357918	A	C	13_32357918_A_C	Missense	c.7794A>C	E2598D	-	-	5	5.86118e-05	B strong	0	0	0	0	no impact	0.0494093	0	0	-	-					-4	1					-	-			-1		0	VUS	-4	LB	LB
16	32357918	A	T	13_32357918_A_T	Missense	c.7794A>T	E2598D	-	-	5	4.96914e-05	B strong	0	0	0	0.03	no impact	0.0493585	0	0	-	-					-4	1					-	-			-1		0	VUS	-4	LB	LB
16	32357919	G	C	13_32357919_G_C	Missense	c.7795G>C	E2599Q	-	-	5	0.458766	P moderate	0	0	0	0.02	no impact	0.191997	0	0	-	-					2	1					-	-					1	VUS	3	VUS	VUS		1
16	32357919	G	T	13_32357919_G_T	Nonsense	c.7795G>T	E2599*	-	P (ENIGMA)	5	0.999802	P strong	0	0	0	0.05	no impact	0.652534	0	0	-	-	PVS1	8			4	1		PM5_Strong (PTC)	4		-	-					13	P	17	P	P
16	32357920	A	T	13_32357920_A_T	Missense	c.7796A>T	E2599V	-	-	5	0.00574089	B strong	0	0	0.03	0.03	no impact	0.407979	0	0	-	-					-4	1				1	-	-					2	VUS	-2	LB	LB		1
16	32357920	A	G	13_32357920_A_G	Missense	c.7796A>G	E2599G	abnormal	-	5	1	P strong	0	0	0	0.02	no impact	0.356051	0	0	-	-					4	1	2			1	-	-					4	VUS	8	LP	LP
16	32357921	A	C	13_32357921_A_C	Missense	c.7797A>C	E2599D	-	-	5	1.5348e-06	B strong	0	0	0	0	no impact	0.108625	0	0	-	-					-4	1					-	-			-1		0	VUS	-4	LB	LB
16	32357921	A	G	13_32357921_A_G	Synonymous	c.7797A>G	E2599E	-	-	5	8.93881e-08	B strong	0	0	0	0.02	no impact	NA	0	0	-	-					-4	1					-	-			-1	-1	-1	VUS	-5	LB	LB
16	32357921	A	T	13_32357921_A_T	Missense	c.7797A>T	E2599D	-	-	5	0.287884	VUS	0	0	0	0	no impact	0.10862	0	0	-	-					0	1					-	-			-1		0	VUS	0	VUS	VUS		1
16	32357922	T	C	13_32357922_T_C	Missense	c.7798T>C	F2600L	-	-	5	0.000179738	B strong	0	0	0.01	0	no impact	0.143429	0	0	-	-					-4	1					-	-			-1		0	VUS	-4	LB	LB		1
16	32357922	T	A	13_32357922_T_A	Missense	c.7798T>A	F2600I	-	-	5	0.00703372	B strong	0	0	0	0	no impact	0.0981883	0	0	-	-					-4	1					-	-			-1		0	VUS	-4	LB	LB		1
16	32357922	T	G	13_32357922_T_G	Missense	c.7798T>G	F2600V	-	-	5	0.999514	P strong	0	0	0	0	no impact	0.310305	0	0	-	-					4	1				1	-	-					2	VUS	6	LP	LP
16	32357923	T	G	13_32357923_T_G	Missense	c.7799T>G	F2600C	normal	-	5	0.00137217	B strong	0	0	0	0	no impact	0.265078	0	0	-	-					-4	1					-	-					1	VUS	-3	LB	LB		1
16	32357923	T	A	13_32357923_T_A	Missense	c.7799T>A	F2600Y	-	-	5	0.000300927	B strong	0	0	0	0	no impact	0.138986	0	0	-	-					-4	1					-	-			-1		0	VUS	-4	LB	LB
16	32357923	T	C	13_32357923_T_C	Missense	c.7799T>C	F2600S	-	-	5	0.999333	P strong	0	0	0.01	0	no impact	0.432137	0	0	-	-					4	1				1	-	-					2	VUS	6	LP	LP
16	32357924	T	A	13_32357924_T_A	Missense	c.7800T>A	F2600L	-	-	5	0.000154156	B strong	0	0	0	0	no impact	0.105758	0	0	-	-					-4	1					-	-			-1		0	VUS	-4	LB	LB
16	32357924	T	C	13_32357924_T_C	Synonymous	c.7800T>C	F2600F	-	-	5	5.89289e-07	B strong	0	0	0	0	no impact	NA	0	0	-	-					-4	1					-	-			-1	-1	-1	VUS	-5	LB	LB
16	32357924	T	G	13_32357924_T_G	Missense	c.7800T>G	F2600L	-	-	5	0.0848472	B supporting	0	0	0.04	0.01	no impact	0.105717	0	0	-	-					-1	1					-	-			-1		0	VUS	-1	VUS	VUS		1
16	32357925	T	C	13_32357925_T_C	Missense	c.7801T>C	Y2601H	normal	-	5	9.5943e-05	B strong	0	0	0	0	no impact	0.0858054	0	0	-	-					-4	1					-	-			-1		0	VUS	-4	LB	LB		1
16	32357925	T	G	13_32357925_T_G	Missense	c.7801T>G	Y2601D	-	-	5	0.998522	P strong	0	0	0	0.03	no impact	0.242477	0	0	-	-					4	1					-	-					1	VUS	5	VUS	VUS
16	32357925	T	A	13_32357925_T_A	Missense	c.7801T>A	Y2601N	-	-	5	0.999898	P strong	0	0	0	0	no impact	0.151975	0	0	-	-					4	1					-	-			-1		0	VUS	4	VUS	VUS
16	32357926	A	T	13_32357926_A_T	Missense	c.7802A>T	Y2601F	-	-	5	1.58979e-08	B strong	0	0	0	0.02	no impact	-0.0345796	0	0	-	-					-4	1					-	-			-1		0	VUS	-4	LB	LB
16	32357926	A	C	13_32357926_A_C	Missense	c.7802A>C	Y2601S	-	-	5	0.999774	P strong	0	0	0	0.01	no impact	0.181646	0	0	-	-					4	1					-	-					1	VUS	5	VUS	VUS
16	32357926	A	G	13_32357926_A_G	Missense	c.7802A>G	Y2601C	-	LP	5	0.999926	P strong	0	0	0.93	0.1	impact	0.178105	0	0	-	-					4	1	2			1	-	-					4	VUS	8	LP	LP
16	32357927	T	C	13_32357927_T_C	Synonymous	c.7803T>C	Y2601Y	-	LB	5	2.12167e-08	B strong	0	0	0.02	0	no impact	NA	0	0	-	-					-4	1					-	-			-1	-1	-1	VUS	-5	LB	LB
16	32357927	T	A	13_32357927_T_A	Nonsense	c.7803T>A	Y2601*	-	-	5	1	P strong	0	0	0.02	0	no impact	0.577639	0	0	-	-	PVS1	8			4	1		PM5_Strong (PTC)	4		-	-					13	P	17	P	P
16	32357927	T	G	13_32357927_T_G	Nonsense	c.7803T>G	Y2601*	-	-	5	0.999264	P strong	0	0	0.01	0	no impact	0.577639	0	0	-	-	PVS1	8			4	1		PM5_Strong (PTC)	4		-	-					13	P	17	P	P
16	32357928	A	G	13_32357928_A_G	Missense	c.7804A>G	R2602G	-	-	5	1.28442e-08	B strong	0	0	0.06	0.17	not informative	0.365906	1.59074e-06	0	NA	-					-4					1	-	-					1	VUS	-3	LB	LB		1
16	32357928	A	T	13_32357928_A_T	Missense	c.7804A>T	R2602W	-	-	5	2.51041e-05	B strong	0	0	0.06	0.15	not informative	0.262753	0	0	-	-					-4	1					-	-					1	VUS	-3	LB	LB		1
16	32357928	A	C	13_32357928_A_C	Synonymous	c.7804A>C	R2602R	-	-	5	1.04275e-10	B strong	0	0	0.06	0.02	no impact	NA	0	0	-	-					-4	1					-	-			-1	-1	-1	VUS	-5	LB	LB
16	32357929	G	A	13_32357929_G_A	Missense	c.7805G>A	R2602K	-	-	5	1	P strong	0	0	0.08	0.73	impact	0.141255	1.59081e-06	6.57315e-06	NA	NA					4					1	-	-					1	VUS	5	VUS	VUS
16	32357929	G	T	13_32357929_G_T	Missense	c.7805G>T	R2602M	-	-	5	1	P strong	0	0	0.05	0.93	impact	0.168753	0	0	-	-			PS1_Moderate (within same donor motif as P variant c.7805+1G>A)	2	4	1				1	-	-					4	VUS	8	LP	LP
16	32357929	G	C	13_32357929_G_C	Missense	c.7805G>C	R2602T	-	-	5	0.995687	P strong	0	0	0.12	0.92	impact	0.390185	0	0	-	-			PS1_Moderate (within same donor motif as P variant c.7805+1G>A)	2	4	1				1	-	-					4	VUS	8	LP	LP
16	32357930	G	C	13_32357930_G_C	Canonical splice	c.7805+1G>C	NA	-	-	5	0.024144	B moderate	0	0	0.16	0.98	impact	0.353622	0	0	-	-	PVS1 (functional data overwrite PVS1 prediction)	0			-2	1				1	-	-					2	VUS	0	VUS	VUS		1
16	32357930	G	T	13_32357930_G_T	Canonical splice	c.7805+1G>T	NA	-	-	5	1	P strong	0	0	0.09	0.98	impact	0.360183	0	0	-	-	PVS1	8	PS1_Supporting (within the same donor dinucleotide as P variant c.7805+2T>C)	1	4	1					-	-					10	P	14	P	P		1
16	32357931	T	C	13_32357931_T_C	Canonical splice	c.7805+2T>C	NA	-	P	5	0.988508	P strong	0	0	0.15	0.98	impact	0.309267	0	0	-	-	PVS1	8	PS1_Supporting (within the same donor dinucleotide as P variant c.7805+1G>A)	1	4	1					-	-					10	P	14	P	P		1
16	32357931	T	A	13_32357931_T_A	Canonical splice	c.7805+2T>A	NA	-	LP	5	0.999975	P strong	0	0	0.23	0.98	impact	0.362764	0	0	-	-	PVS1	8	PS1_Supporting (within the same donor dinucleotide as P variant c.7805+1G>A)	1	4	1					-	-					10	P	14	P	P
16	32357931	T	G	13_32357931_T_G	Canonical splice	c.7805+2T>G	NA	-	-	5	1	P strong	0	0	0.17	0.98	impact	0.346895	0	0	-	-	PVS1	8	PS1_Supporting (within the same donor dinucleotide as P variant c.7805+1G>A)	1	4	1					-	-					10	P	14	P	P
16	32357932	A	G	13_32357932_A_G	Intronic	c.7805+3A>G	NA	-	-	5	0.000197951	B strong	0	0	0.04	0.3	impact	NA	0	0	-	-					-4	1				1	-	-					2	VUS	-2	LB	LB		1
16	32357932	A	T	13_32357932_A_T	Intronic	c.7805+3A>T	NA	-	-	5	0.99994	P strong	0	0	0.06	0.78	impact	NA	0	0	-	-			PS1_Moderate (within same donor site motif as P variant c.7805+1G>A)	2	4	1				1	-	-					4	VUS	8	LP	LP
16	32357932	A	C	13_32357932_A_C	Intronic	c.7805+3A>C	NA	-	-	5	0.987731	P strong	0	0	0.13	0.82	impact	NA	0	0	NA	-			PS1_Moderate (within same donor site motif as P variant c.7805+1G>A)	2	4	1				1	-	-					4	VUS	8	LP	LP
16	32357933	C	T	13_32357933_C_T	Intronic	c.7805+4C>T	NA	-	-	5	3.21751e-08	B strong	0	0	0	0.02	no impact	NA	1.59077e-06	0	NA	-					-4						-	-					0	VUS	-4	LB	LB
16	32357933	C	G	13_32357933_C_G	Intronic	c.7805+4C>G	NA	-	-	5	2.41096e-08	B strong	0	0	0.06	0.06	no impact	NA	0	0	-	-					-4	1					-	-					1	VUS	-3	LB	LB		1
16	32357933	C	A	13_32357933_C_A	Intronic	c.7805+4C>A	NA	-	-	5	1.61045e-08	B strong	0	0	0.02	0	no impact	NA	0	0	-	-					-4	1					-	-					1	VUS	-3	LB	LB
16	32357934	T	A	13_32357934_T_A	Intronic	c.7805+5T>A	NA	-	-	5	0.00333909	B strong	0	0	0	0	no impact	NA	0	0	-	-					-4	1					-	-					1	VUS	-3	LB	LB		1
16	32357934	T	C	13_32357934_T_C	Intronic	c.7805+5T>C	NA	-	-	5	1.32631e-06	B strong	0	0	0.01	0.02	no impact	NA	0	0	-	-					-4	1					-	-					1	VUS	-3	LB	LB		1
16	32357934	T	G	13_32357934_T_G	Intronic	c.7805+5T>G	NA	-	-	5	5.00724e-08	B strong	0	0	0.02	0	no impact	NA	0	0	-	-					-4	1					-	-					1	VUS	-3	LB	LB
17	32362519	T	C	13_32362519_T_C	Intronic	c.7806-4T>C	NA	-	LB	5	8.42473e-08	B strong	0.01	0	0	0	no impact	NA	1.59051e-06	6.57065e-06	NA	NA					-4						-	-					0	VUS	-4	LB	LB
17	32362519	T	A	13_32362519_T_A	Intronic	c.7806-4T>A	NA	-	-	5	2.15565e-09	B strong	0.02	0	0	0	no impact	NA	0	0	-	-					-4	1					-	-					1	VUS	-3	LB	LB
17	32362519	T	G	13_32362519_T_G	Intronic	c.7806-4T>G	NA	-	-	5	4.68293e-11	B strong	0.02	0	0.01	0	no impact	NA	0	0	-	-					-4	1					-	-					1	VUS	-3	LB	LB
17	32362520	C	A	13_32362520_C_A	Intronic	c.7806-3C>A	NA	-	-	5	4.20527e-10	B strong	0.02	0.16	0	0.01	not informative	NA	1.59055e-06	0	NA	-					-4						-	-					0	VUS	-4	LB	LB
17	32362520	C	T	13_32362520_C_T	Intronic	c.7806-3C>T	NA	-	-	5	4.46172e-09	B strong	0.01	0	0	0	no impact	NA	0	0	-	-					-4	1					-	-					1	VUS	-3	LB	LB
17	32362520	C	G	13_32362520_C_G	Intronic	c.7806-3C>G	NA	-	-	5	1	P strong	0.03	0.6	0	0.01	impact	NA	0	0	-	-					4	1				1	-	-					2	VUS	6	LP	LP
17	32362521	A	C	13_32362521_A_C	Canonical splice	c.7806-2A>C	NA	-	P	5	0.999574	P strong	0.73	0.97	0	0.01	impact	0.274638	0	0	-	-	PVS1	8	PS1_Supporting (within the same acceptor dinucleotide P variant c.7806-1G>A)	1	4	1					-	-					10	P	14	P	P
17	32362521	A	T	13_32362521_A_T	Canonical splice	c.7806-2A>T	NA	-	P	5	0.998847	P strong	0.69	0.97	0	0.01	impact	0.273688	0	0	-	-	PVS1	8	PS1_Supporting (within the same acceptor dinucleotide P variant c.7806-1G>A)	1	4	1					-	-					10	P	14	P	P
17	32362521	A	G	13_32362521_A_G	Canonical splice	c.7806-2A>G	NA	-	P (ENIGMA)	5	0.944439	P strong	0.5	0.97	0	0.01	impact	0.322671	0	0	-	-	PVS1 [RNA]	8	PS1_Supporting (within the same acceptor dinucleotide P variant c.7806-1G>A)	1	4	1					20²	4					14	P	18	P	P
17	32362522	G	C	13_32362522_G_C	Canonical splice	c.7806-1G>C	NA	-	P	5	0.997569	P strong	0.63	0.97	0	0.01	impact	0.380718	0	0	-	-	PVS1	8	PS1_Supporting (within the same acceptor dinucleotide P variant c.7806-2A>G)	1	4	1					-	-					10	P	14	P	P
17	32362522	G	T	13_32362522_G_T	Canonical splice	c.7806-1G>T	NA	-	P	5	0.981363	P strong	0.56	0.97	0	0.01	impact	0.386001	0	0	-	-	PVS1 [RNA]	8	PS1_Supporting (within the same acceptor dinucleotide P variant c.7806-2A>G)	1	4	1					-	-					10	P	14	P	P
17	32362522	G	A	13_32362522_G_A	Canonical splice	c.7806-1G>A	NA	-	P	5	0.976675	P strong	0.92	0.97	0	0	impact	0.408082	0	0	-	-	PVS1 [RNA]	8	PS1_Supporting (within the same acceptor dinucleotide P variant c.7806-2A>G)	1	4	1					-	-					10	P	14	P	P
17	32362523	G	C	13_32362523_G_C	Missense	c.7806G>C	R2602S	-	-	5	7.16625e-09	B strong	0.03	0.07	0	0.01	no impact	0.20869	0	0	-	-					-4	1					-	-					1	VUS	-3	LB	LB
17	32362523	G	T	13_32362523_G_T	Missense	c.7806G>T	R2602S	-	-	5	0.000488585	B strong	0.03	0.11	0	0.01	not informative	0.207789	0	0	-	-					-4	1					-	-					1	VUS	-3	LB	LB
17	32362523	G	A	13_32362523_G_A	Synonymous	c.7806G>A	R2602R	-	-	5	2.68965e-08	B strong	0	0.03	0	0.01	no impact	NA	0	0	-	-					-4	1					-	-			-1	-1	-1	VUS	-5	LB	LB
17	32362524	G	A	13_32362524_G_A	Missense	c.7807G>A	A2603T	normal	-	5	3.71977e-08	B strong	0	0	0	0	no impact	0.238185	0	0	NA	-					-4	1					-	-					1	VUS	-3	LB	LB
17	32362524	G	T	13_32362524_G_T	Missense	c.7807G>T	A2603S	normal	-	5	2.00196e-09	B strong	0.02	0	0	0	no impact	0.197221	1.59049e-06	0	NA	-					-4						-	-					0	VUS	-4	LB	LB
17	32362524	G	C	13_32362524_G_C	Missense	c.7807G>C	A2603P	abnormal	-	5	0.960941	P strong	0.01	0	0	0	no impact	0.34205	0	0	-	-					4	1				1	-	-					2	VUS	6	LP	LP
17	32362525	C	G	13_32362525_C_G	Missense	c.7808C>G	A2603G	-	-	5	0.000303658	B strong	0	0.01	0	0	no impact	0.203046	0	0	-	-					-4	1					-	-					1	VUS	-3	LB	LB		1
17	32362525	C	T	13_32362525_C_T	Missense	c.7808C>T	A2603V	-	-	5	0.000229891	B strong	0	0	0	0	no impact	0.18849	1.59049e-06	0	NA	-					-4						-	-					0	VUS	-4	LB	LB
17	32362525	C	A	13_32362525_C_A	Missense	c.7808C>A	A2603D	-	-	5	0.989857	P strong	0	0	0	0	no impact	0.415883	0	0	-	-					4	1				1	-	-					2	VUS	6	LP	LP
17	32362526	T	C	13_32362526_T_C	Synonymous	c.7809T>C	A2603A	-	-	5	2.67272e-07	B strong	0.01	0	0.01	0	no impact	NA	0	0	-	-					-4	1					-	-			-1	-1	-1	VUS	-5	LB	LB
17	32362526	T	A	13_32362526_T_A	Synonymous	c.7809T>A	A2603A	-	-	5	6.19687e-08	B strong	0	0	0	0	no impact	NA	0	0	-	-					-4	1					-	-			-1	-1	-1	VUS	-5	LB	LB
17	32362526	T	G	13_32362526_T_G	Synonymous	c.7809T>G	A2603A	-	-	5	2.62979e-08	B strong	0.01	0	0.02	0	no impact	NA	0	0	-	-					-4	1					-	-			-1	-1	-1	VUS	-5	LB	LB
17	32362527	C	T	13_32362527_C_T	Synonymous	c.7810C>T	L2604L	-	-	5	4.15518e-09	B strong	0	0.01	0	0	no impact	NA	0	0	-	-					-4	1					-	-			-1	-1	-1	VUS	-5	LB	LB
17	32362527	C	G	13_32362527_C_G	Missense	c.7810C>G	L2604V	-	-	5	8.70666e-05	B strong	0	0	0	0	no impact	0.0841962	0	0	-	-					-4	1					-	-			-1		0	VUS	-4	LB	LB
17	32362527	C	A	13_32362527_C_A	Missense	c.7810C>A	L2604M	-	-	5	4.14278e-11	B strong	0	0.01	0	0	no impact	0.0452297	0	0	-	-					-4	1					-	-			-1		0	VUS	-4	LB	LB
17	32362528	T	A	13_32362528_T_A	Missense	c.7811T>A	L2604Q	-	-	5	1	P strong	0	0.01	0	0	no impact	0.430767	0	0	-	-					4	1				1	-	-					2	VUS	6	LP	LP
17	32362528	T	G	13_32362528_T_G	Missense	c.7811T>G	L2604R	-	-	5	0.997106	P strong	0.01	0	0.01	0	no impact	0.430518	0	0	-	-					4	1				1	-	-					2	VUS	6	LP	LP
17	32362528	T	C	13_32362528_T_C	Missense	c.7811T>C	L2604P	abnormal	-	5	0.305461	VUS	0.02	0	0.02	0	no impact	0.436817	0	0	-	-					0	1				1	-	-					2	VUS	2	VUS	VUS
17	32362529	G	C	13_32362529_G_C	Synonymous	c.7812G>C	L2604L	-	LB	5	2.60743e-07	B strong	0	0.01	0	0	no impact	NA	0	0	-	-					-4	1					-	-			-1	-1	-1	VUS	-5	LB	LB
17	32362529	G	T	13_32362529_G_T	Synonymous	c.7812G>T	L2604L	-	-	5	1.70537e-05	B strong	0	0.01	0	0	no impact	NA	0	0	-	-					-4	1					-	-			-1	-1	-1	VUS	-5	LB	LB		1
17	32362530	T	G	13_32362530_T_G	Missense	c.7813T>G	C2605G	-	-	5	0.0276793	B moderate	0	0.02	0	0	no impact	0.20374	0	0	-	-					-2	1					-	-					1	VUS	-1	VUS	VUS		1
17	32362530	T	A	13_32362530_T_A	Missense	c.7813T>A	C2605S	-	-	5	2.35193e-10	B strong	0	0.01	0	0	no impact	0.178973	0	0	-	-					-4	1					-	-			-1		0	VUS	-4	LB	LB
17	32362531	G	T	13_32362531_G_T	Missense	c.7814G>T	C2605F	-	-	5	2.53319e-05	B strong	0.03	0	0	0	no impact	0.189762	0	0	-	-					-4	1					-	-					1	VUS	-3	LB	LB		1
17	32362531	G	A	13_32362531_G_A	Missense	c.7814G>A	C2605Y	hypomorph	-	5	0.000961076	B strong	0	0.01	0	0	no impact	0.181759	1.59046e-06	0	NA	-					-4						-	-					0	VUS	-4	LB	VUS (discordant)	Conflict with HDR
17	32362531	G	C	13_32362531_G_C	Missense	c.7814G>C	C2605S	-	-	5	4.32739e-08	B strong	0.01	0	0	0	no impact	0.174724	0	0	-	-					-4	1					-	-			-1		0	VUS	-4	LB	LB
17	32362532	T	C	13_32362532_T_C	Synonymous	c.7815T>C	C2605C	-	-	5	3.88088e-09	B strong	0.01	0	0.02	0	no impact	NA	0	0	-	-					-4	1					-	-			-1	-1	-1	VUS	-5	LB	LB
17	32362532	T	G	13_32362532_T_G	Missense	c.7815T>G	C2605W	-	-	5	0.987728	P strong	0	0.01	0.01	0	no impact	0.167615	0	0	-	-					4	1					-	-			-1		0	VUS	4	VUS	VUS
17	32362532	T	A	13_32362532_T_A	Nonsense	c.7815T>A	C2605*	-	-	5	0.999994	P strong	0	0.02	0	0	no impact	0.634849	0	0	-	-	PVS1	8			4	1		PM5_Strong (PTC)	4		-	-					13	P	17	P	P
17	32362533	G	T	13_32362533_G_T	Missense	c.7816G>T	D2606Y	-	-	5	0.000889258	B strong	0.03	0.02	0	0	no impact	0.25836	0	0	-	-					-4	1					-	-					1	VUS	-3	LB	LB		1
17	32362533	G	C	13_32362533_G_C	Missense	c.7816G>C	D2606H	-	-	5	6.28351e-07	B strong	0.01	0.02	0	0	no impact	0.201847	0	0	-	-					-4	1					-	-					1	VUS	-3	LB	LB
17	32362533	G	A	13_32362533_G_A	Missense	c.7816G>A	D2606N	normal	-	5	8.12901e-09	B strong	0	0.02	0	0	no impact	-0.0151907	0	0	-	-					-4	1					-	-			-1		0	VUS	-4	LB	LB
17	32362534	A	T	13_32362534_A_T	Missense	c.7817A>T	D2606V	-	-	5	2.29937e-05	B strong	0.04	0.02	0	0	no impact	0.235988	0	0	-	-					-4	1					-	-					1	VUS	-3	LB	LB
17	32362534	A	G	13_32362534_A_G	Missense	c.7817A>G	D2606G	hypomorph	-	5	6.3504e-08	B strong	0	0.03	0	0	no impact	0.200639	1.59046e-06	0	NA	-					-4						-	-					0	VUS	-4	LB	VUS (discordant)	Conflict with HDR
17	32362534	A	C	13_32362534_A_C	Missense	c.7817A>C	D2606A	-	-	5	0.0109882	B strong	0.01	0.02	0	0	no impact	0.158155	0	0	-	-					-4	1					-	-			-1		0	VUS	-4	LB	LB
17	32362535	C	T	13_32362535_C_T	Synonymous	c.7818C>T	D2606D	-	LB	5	1.76997e-06	B strong	0	0	0	0	no impact	NA	1.59047e-06	0	NA	-					-4						-	-			-1	-1	-2	LB	-6	LB	LB
17	32362535	C	G	13_32362535_C_G	Missense	c.7818C>G	D2606E	-	-	5	0.00256126	B strong	0	0.01	0	0	no impact	0.037821	0	0	-	-					-4	1					-	-			-1		0	VUS	-4	LB	LB
17	32362535	C	A	13_32362535_C_A	Missense	c.7818C>A	D2606E	-	-	5	8.35764e-08	B strong	0	0	0	0	no impact	0.037818	0	0	-	-					-4	1					-	-			-1		0	VUS	-4	LB	LB
17	32362536	A	T	13_32362536_A_T	Missense	c.7819A>T	T2607S	-	-	5	7.54827e-05	B strong	0.02	0	0	0	no impact	0.0586673	0	0	-	-					-4	1					-	-			-1		0	VUS	-4	LB	LB
17	32362536	A	C	13_32362536_A_C	Missense	c.7819A>C	T2607P	abnormal	-	5	0.999589	P strong	0.01	0	0	0	no impact	0.231109	0	0	-	-					4	1					11.9²	2					3	VUS	7	LP	LP
17	32362537	C	G	13_32362537_C_G	Missense	c.7820C>G	T2607S	-	-	5	1.48129e-07	B strong	0	0.02	0	0	no impact	0.0225321	0	0	-	-					-4	1					-	-			-1		0	VUS	-4	LB	LB
17	32362537	C	A	13_32362537_C_A	Missense	c.7820C>A	T2607N	-	-	5	0.000328644	B strong	0	0	0	0	no impact	-0.00171646	0	0	-	-					-4	1					-	-			-1		0	VUS	-4	LB	LB		1
17	32362538	T	C	13_32362538_T_C	Synonymous	c.7821T>C	T2607T	-	LB	5	7.04072e-10	B strong	0	0	0	0	no impact	NA	0	0	-	-					-4	1					-	-			-1	-1	-1	VUS	-5	LB	LB
17	32362538	T	A	13_32362538_T_A	Synonymous	c.7821T>A	T2607T	-	-	5	1.00889e-06	B strong	0	0.01	0	0	no impact	NA	0	0	-	-					-4	1					-	-			-1	-1	-1	VUS	-5	LB	LB
17	32362538	T	G	13_32362538_T_G	Synonymous	c.7821T>G	T2607T	-	-	5	1.85881e-08	B strong	0.01	0	0	0	no impact	NA	0	0	-	-					-4	1					-	-			-1	-1	-1	VUS	-5	LB	LB
17	32362539	C	A	13_32362539_C_A	Missense	c.7822C>A	P2608T	-	-	5	1.26254e-07	B strong	0	0.01	0	0	no impact	0.241943	1.59047e-06	0	NA	-					-4						-	-					0	VUS	-4	LB	LB
17	32362539	C	T	13_32362539_C_T	Missense	c.7822C>T	P2608S	-	-	5	2.68956e-08	B strong	0	0.01	0	0	no impact	0.168347	0	0	-	-					-4	1					-	-			-1		0	VUS	-4	LB	LB
16	32357817	G	A	13_32357817_G_A	Missense	c.7693G>A	E2565K	-	-	5	2.51448e-05	B strong	0.06	0.03	0	0.17	not informative	-0.193994	7.95299e-06	0	3.983e-05	-					-4						-	-					0	VUS	-4	LB	LB
17	32362540	C	G	13_32362540_C_G	Missense	c.7823C>G	P2608R	-	-	5	4.46495e-07	B strong	0.01	0.01	0	0	no impact	0.331912	0	0	-	-					-4	1				1	-	-					2	VUS	-2	LB	LB
17	32362540	C	T	13_32362540_C_T	Missense	c.7823C>T	P2608L	-	-	5	0.189313	VUS	0.01	0.07	0	0.01	no impact	0.303008	0	0	-	-					0	1				1	-	-					2	VUS	2	VUS	VUS		1
17	32362541	A	G	13_32362541_A_G	Synonymous	c.7824A>G	P2608P	-	LB	5	1.81465e-09	B strong	0.01	0.01	0	0.01	no impact	NA	0	0	-	-					-4	1					-	-			-1	-1	-1	VUS	-5	LB	LB
17	32362541	A	T	13_32362541_A_T	Synonymous	c.7824A>T	P2608P	-	-	5	4.90541e-09	B strong	0.01	0.01	0	0.01	no impact	NA	0	0	-	-					-4	1					-	-			-1	-1	-1	VUS	-5	LB	LB
17	32362541	A	C	13_32362541_A_C	Synonymous	c.7824A>C	P2608P	-	-	5	9.70115e-11	B strong	0.01	0.01	0	0.01	no impact	NA	0	0	-	-					-4	1					-	-			-1	-1	-1	VUS	-5	LB	LB
17	32362542	G	T	13_32362542_G_T	Missense	c.7825G>T	G2609C	-	-	5	0.00280162	B strong	0.06	0.01	0	0.01	no impact	0.308862	0	0	-	-					-4	1				1	-	-					2	VUS	-2	LB	LB
17	32362542	G	A	13_32362542_G_A	Missense	c.7825G>A	G2609S	-	-	5	5.03213e-05	B strong	0.02	0.01	0	0.01	no impact	0.292641	0	0	-	-					-4	1					-	-					1	VUS	-3	LB	LB
17	32362542	G	C	13_32362542_G_C	Missense	c.7825G>C	G2609R	-	-	5	0.684276	P moderate	0.02	0.03	0	0.01	no impact	0.382256	0	0	-	-					2	1				1	-	-					2	VUS	4	VUS	VUS		1
17	32362543	G	A	13_32362543_G_A	Missense	c.7826G>A	G2609D	hypomorph	LP	5	0.990762	P strong	0.02	0.04	0	0.01	no impact	0.383277	1.59046e-06	0	NA	-					4					1	-	-					1	VUS	5	VUS	VUS
17	32362543	G	T	13_32362543_G_T	Missense	c.7826G>T	G2609V	abnormal	-	5	1	P strong	0.01	0.01	0	0.01	no impact	0.31467	0	0	-	-					4	1				1	-	-					2	VUS	6	LP	LP
17	32362544	T	C	13_32362544_T_C	Synonymous	c.7827T>C	G2609G	-	LB	5	1.24684e-09	B strong	0.01	0.05	0	0.01	no impact	NA	0	0	-	-					-4	1					-	-			-1	-1	-1	VUS	-5	LB	LB
17	32362544	T	A	13_32362544_T_A	Synonymous	c.7827T>A	G2609G	-	LB	5	6.43676e-10	B strong	0.01	0.05	0	0.01	no impact	NA	0	0	-	-					-4	1					-	-			-1	-1	-1	VUS	-5	LB	LB
17	32362544	T	G	13_32362544_T_G	Synonymous	c.7827T>G	G2609G	-	-	5	3.828e-06	B strong	0.09	0.04	0	0.01	no impact	NA	0	0	-	-					-4	1					-	-			-1	-1	-1	VUS	-5	LB	LB
17	32362548	G	C	13_32362548_G_C	Missense	c.7831G>C	D2611H	normal	-	5	9.94802e-09	B strong	0.08	0.03	0	0	no impact	0.360636	0	0	-	-					-4	1				1	-	-					2	VUS	-2	LB	LB
17	32362548	G	T	13_32362548_G_T	Missense	c.7831G>T	D2611Y	hypomorph	-	5	0.00877423	B strong	0.16	0.06	0.17	0	not informative	0.420837	0	0	-	-					-4	1				1	-	-					2	VUS	-2	LB	VUS (discordant)	Conflict with HDR
17	32362548	G	A	13_32362548_G_A	Missense	c.7831G>A	D2611N	-	-	5	9.81478e-05	B strong	0.06	0.04	0	0	no impact	-0.0103475	0	0	-	-					-4	1					-	-			-1		0	VUS	-4	LB	LB
17	32362549	A	T	13_32362549_A_T	Missense	c.7832A>T	D2611V	-	-	5	7.15522e-07	B strong	0.08	0.04	0	0	no impact	0.422929	0	0	-	-					-4	1				1	-	-					2	VUS	-2	LB	LB
17	32362549	A	C	13_32362549_A_C	Missense	c.7832A>C	D2611A	normal	-	5	2.72019e-05	B strong	0.03	0.03	0	0	no impact	0.377	0	0	-	-					-4	1				1	-	-					2	VUS	-2	LB	LB
17	32362549	A	G	13_32362549_A_G	Missense	c.7832A>G	D2611G	hypomorph	-	5	1	P strong	0.08	0.1	0	0.01	no impact	0.406446	1.59044e-06	0	NA	-					4					1	-	-					1	VUS	5	VUS	VUS
17	32362550	T	A	13_32362550_T_A	Missense	c.7833T>A	D2611E	-	-	5	5.01817e-05	B strong	0	0	0	0	no impact	0.142176	0	0	-	-					-4	1					-	-			-1		0	VUS	-4	LB	LB
17	32362550	T	G	13_32362550_T_G	Missense	c.7833T>G	D2611E	-	-	5	0.00133625	B strong	0	0.03	0	0	no impact	0.142155	0	0	-	-					-4	1					-	-			-1		0	VUS	-4	LB	LB
17	32362550	T	C	13_32362550_T_C	Synonymous	c.7833T>C	D2611D	-	-	5	1.04882e-08	B strong	0.01	0.01	0	0	no impact	NA	0	0	-	-					-4	1					-	-			-1	-1	-1	VUS	-5	LB	LB
17	32362551	C	A	13_32362551_C_A	Missense	c.7834C>A	P2612T	normal	-	5	2.74873e-06	B strong	0.03	0.02	0	0	no impact	0.320838	0	0	NA	-					-4	1				1	-	-					2	VUS	-2	LB	LB
17	32362551	C	T	13_32362551_C_T	Missense	c.7834C>T	P2612S	-	-	5	0.000481496	B strong	0.02	0.01	0	0	no impact	0.185875	1.59044e-06	0	NA	-					-4						-	-					0	VUS	-4	LB	LB
17	32362551	C	G	13_32362551_C_G	Missense	c.7834C>G	P2612A	-	-	5	1.12192e-09	B strong	0.02	0	0	0	no impact	0.147264	0	0	-	-					-4	1					-	-			-1		0	VUS	-4	LB	LB
17	32362552	C	G	13_32362552_C_G	Missense	c.7835C>G	P2612R	-	-	5	2.61273e-06	B strong	0.01	0.02	0	0	no impact	0.40118	0	0	-	-					-4	1				1	-	-					2	VUS	-2	LB	LB
17	32362552	C	T	13_32362552_C_T	Missense	c.7835C>T	P2612L	hypomorph	-	5	2.02834e-06	B strong	0.02	0.03	0	0	no impact	0.285088	0	0	-	-					-4	1					-	-					1	VUS	-3	LB	VUS (discordant)	Conflict with HDR	1
17	32362552	C	A	13_32362552_C_A	Missense	c.7835C>A	P2612Q	normal	-	5	0.00010284	B strong	0.03	0	0	0	no impact	0.254119	0	0	-	-					-4	1					-	-					1	VUS	-3	LB	LB
17	32362553	A	T	13_32362553_A_T	Synonymous	c.7836A>T	P2612P	-	-	5	1.61304e-09	B strong	0.02	0.02	0	0	no impact	NA	0	0	-	-					-4	1					-	-			-1	-1	-1	VUS	-5	LB	LB
17	32362554	A	G	13_32362554_A_G	Missense	c.7837A>G	K2613E	-	-	5	2.74597e-09	B strong	0.01	0.05	0	0	no impact	0.10777	0	0	-	-					-4	1					-	-			-1		0	VUS	-4	LB	LB
17	32362554	A	C	13_32362554_A_C	Missense	c.7837A>C	K2613Q	-	-	5	1.39626e-07	B strong	0.01	0.02	0	0	no impact	0.0710971	0	0	-	-					-4	1					-	-			-1		0	VUS	-4	LB	LB
17	32362554	A	T	13_32362554_A_T	Nonsense	c.7837A>T	K2613*	-	-	5	0.999999	P strong	0.04	0.04	0	0	no impact	0.61701	0	0	-	-	PVS1	8			4	1		PM5_Strong (PTC)	4		-	-					13	P	17	P	P
17	32362555	A	T	13_32362555_A_T	Missense	c.7838A>T	K2613M	-	-	5	9.70229e-08	B strong	0.04	0	0	0	no impact	0.115513	0	0	-	-					-4	1					-	-			-1		0	VUS	-4	LB	LB
17	32362555	A	C	13_32362555_A_C	Missense	c.7838A>C	K2613T	-	-	5	5.38334e-09	B strong	0.02	0.04	0	0	no impact	0.0716895	0	0	-	-					-4	1					-	-			-1		0	VUS	-4	LB	LB
17	32362556	G	C	13_32362556_G_C	Missense	c.7839G>C	K2613N	-	-	5	4.07208e-10	B strong	0.01	0.03	0	0	no impact	-0.164171	0	0	-	-					-4	1					-	-			-1		0	VUS	-4	LB	LB
17	32362556	G	T	13_32362556_G_T	Missense	c.7839G>T	K2613N	-	-	5	8.90367e-09	B strong	0.01	0	0.01	0	no impact	-0.164199	0	0	-	-					-4	1					-	-			-1		0	VUS	-4	LB	LB
17	32362557	C	T	13_32362557_C_T	Missense	c.7840C>T	L2614F	-	-	5	3.77933e-11	B strong	0	0.04	0	0	no impact	0.12417	0	0	-	-					-4	1					-	-			-1		0	VUS	-4	LB	LB
17	32362557	C	G	13_32362557_C_G	Missense	c.7840C>G	L2614V	-	-	5	2.32307e-09	B strong	0	0.06	0.01	0	no impact	0.116103	0	0	-	-					-4	1					-	-			-1		0	VUS	-4	LB	LB
17	32362557	C	A	13_32362557_C_A	Missense	c.7840C>A	L2614I	-	-	5	2.21614e-09	B strong	0.01	0.06	0	0	no impact	-0.019607	0	0	-	-					-4	1					-	-			-1		0	VUS	-4	LB	LB
17	32362558	T	G	13_32362558_T_G	Missense	c.7841T>G	L2614R	normal	-	5	2.28023e-11	B strong	0.02	0.09	0	0	no impact	0.383768	0	0	-	-					-4	1				1	-	-					2	VUS	-2	LB	LB
17	32362558	T	A	13_32362558_T_A	Missense	c.7841T>A	L2614H	normal	-	5	1.4574e-10	B strong	0.01	0.08	0	0	no impact	0.21473	0	0	-	-					-4	1					-	-					1	VUS	-3	LB	LB
17	32362558	T	C	13_32362558_T_C	Missense	c.7841T>C	L2614P	hypomorph	-	5	0.176496	VUS	0.01	0.07	0	0	no impact	0.395076	1.59045e-06	0	NA	-					0					1	-	-					1	VUS	1	VUS	VUS		1
17	32362559	T	A	13_32362559_T_A	Synonymous	c.7842T>A	L2614L	-	LB	5	1.1342e-09	B strong	0.17	0.01	0	0	not informative	NA	0	0	-	-					-4	1					-	-					1	VUS	-3	LB	LB
17	32362559	T	G	13_32362559_T_G	Synonymous	c.7842T>G	L2614L	-	-	5	7.20016e-10	B strong	0.02	0.01	0	0	no impact	NA	0	0	-	-					-4	1					-	-			-1	-1	-1	VUS	-5	LB	LB
17	32362559	T	C	13_32362559_T_C	Synonymous	c.7842T>C	L2614L	-	-	5	2.17307e-10	B strong	0.01	0	0	0	no impact	NA	0	0	-	-					-4	1					-	-			-1	-1	-1	VUS	-5	LB	LB
17	32362560	A	T	13_32362560_A_T	Missense	c.7843A>T	I2615F	-	-	5	7.78545e-09	B strong	0	0.08	0	0	no impact	0.165556	0	0	-	-					-4	1					-	-			-1		0	VUS	-4	LB	LB
17	32362560	A	G	13_32362560_A_G	Missense	c.7843A>G	I2615V	-	-	5	2.95648e-09	B strong	0.01	0.09	0	0	no impact	0.029089	0	0	-	-					-4	1					-	-			-1		0	VUS	-4	LB	LB
17	32362560	A	C	13_32362560_A_C	Missense	c.7843A>C	I2615L	-	-	5	5.33405e-09	B strong	0.01	0.09	0	0	no impact	-0.0263429	0	0	-	-					-4	1					-	-			-1		0	VUS	-4	LB	LB
17	32362561	T	C	13_32362561_T_C	Missense	c.7844T>C	I2615T	-	-	5	7.85596e-10	B strong	0.03	0	0	0	no impact	0.128481	0	0	-	-					-4	1					-	-			-1		0	VUS	-4	LB	LB
17	32362561	T	G	13_32362561_T_G	Missense	c.7844T>G	I2615S	-	-	5	0.86474	P strong	0	0.08	0	0	no impact	0.213028	0	0	-	-					4	1					-	-					1	VUS	5	VUS	VUS
17	32362561	T	A	13_32362561_T_A	Missense	c.7844T>A	I2615N	-	-	5	1	P strong	0.18	0	0	0	not informative	0.16237	0	0	-	-					4	1					-	-					1	VUS	5	VUS	VUS
17	32362562	T	A	13_32362562_T_A	Synonymous	c.7845T>A	I2615I	-	-	5	7.91729e-10	B strong	0.01	0	0	0	no impact	NA	0	0	-	-					-4	1					-	-			-1	-1	-1	VUS	-5	LB	LB
17	32362562	T	C	13_32362562_T_C	Synonymous	c.7845T>C	I2615I	-	-	5	9.21375e-11	B strong	0.01	0.02	0	0	no impact	NA	0	0	-	-					-4	1					-	-			-1	-1	-1	VUS	-5	LB	LB
17	32362562	T	G	13_32362562_T_G	Missense	c.7845T>G	I2615M	-	-	5	1.3832e-08	B strong	0.01	0.02	0	0	no impact	-0.000266394	0	0	-	-					-4	1					-	-			-1		0	VUS	-4	LB	LB
17	32362563	T	C	13_32362563_T_C	Missense	c.7846T>C	S2616P	-	-	5	5.96284e-07	B strong	0.01	0.04	0	0	no impact	0.169781	0	0	-	-					-4	1					-	-			-1		0	VUS	-4	LB	LB
17	32362563	T	G	13_32362563_T_G	Missense	c.7846T>G	S2616A	-	-	5	2.54024e-05	B strong	0.01	0.04	0	0	no impact	0.00988325	0	0	NA	-					-4	1					-	-			-1		0	VUS	-4	LB	LB
17	32362563	T	A	13_32362563_T_A	Missense	c.7846T>A	S2616T	-	-	5	4.14977e-10	B strong	0.02	0	0	0	no impact	-0.0284971	0	0	-	-					-4	1					-	-			-1		0	VUS	-4	LB	LB
17	32362564	C	G	13_32362564_C_G	Missense	c.7847C>G	S2616C	-	-	5	1.36901e-08	B strong	0	0.02	0	0	no impact	0.101258	0	0	-	-					-4	1					-	-			-1		0	VUS	-4	LB	LB
17	32362564	C	A	13_32362564_C_A	Missense	c.7847C>A	S2616Y	hypomorph	-	5	0.941816	P strong	0.11	0.01	0	0	not informative	0.137552	0	6.58094e-06	-	NA					4						-	-					0	VUS	4	VUS	VUS
17	32362564	C	T	13_32362564_C_T	Missense	c.7847C>T	S2616F	abnormal	-	5	0.99989	P strong	0.05	0.02	0	0	no impact	0.118668	1.59044e-06	0	NA	-					4		1				-	-			-1		0	VUS	4	VUS	VUS
17	32362565	T	G	13_32362565_T_G	Synonymous	c.7848T>G	S2616S	-	-	5	2.88523e-08	B strong	0.03	0.08	0	0	no impact	NA	0	0	-	-					-4	1					-	-			-1	-1	-1	VUS	-5	LB	LB
17	32362565	T	A	13_32362565_T_A	Synonymous	c.7848T>A	S2616S	-	-	5	6.16004e-09	B strong	0.03	0.07	0	0	no impact	NA	0	0	-	-					-4	1					-	-			-1	-1	-1	VUS	-5	LB	LB
17	32362565	T	C	13_32362565_T_C	Synonymous	c.7848T>C	S2616S	-	-	5	7.78009e-10	B strong	0.02	0.07	0	0	no impact	NA	0	0	-	-					-4	1					-	-			-1	-1	-1	VUS	-5	LB	LB
17	32362566	A	C	13_32362566_A_C	Synonymous	c.7849A>C	R2617R	-	LB	5	2.72538e-09	B strong	0.1	0	0	0	no impact	NA	0	0	-	-					-4	1					-	-			-1	-1	-1	VUS	-5	LB	LB
17	32362566	A	T	13_32362566_A_T	Nonsense	c.7849A>T	R2617*	-	-	5	0.99985	P strong	0.35	0	0	0	impact	0.295418	0	0	-	-	PVS1	8			4	1		PM5_Strong (PTC)	4		-	-					13	P	17	P	P
17	32362567	G	A	13_32362567_G_A	Missense	c.7850G>A	R2617K	-	-	5	0.00355767	B strong	0.5	0.02	0	0	impact	-0.147494	0	0	-	-					-4	1				1	-	-					2	VUS	-2	LB	LB		1
17	32362567	G	C	13_32362567_G_C	Missense	c.7850G>C	R2617T	-	-	5	6.20494e-10	B strong	0.13	0	0	0	not informative	-0.0414513	0	0	-	-					-4	1					-	-					1	VUS	-3	LB	LB
17	32362567	G	T	13_32362567_G_T	Missense	c.7850G>T	R2617I	-	-	5	0.881897	P strong	0.43	0.02	0	0	impact	0.0235397	0	0	-	-					4	1				1	-	-					2	VUS	6	LP	LP		1
17	32362568	A	G	13_32362568_A_G	Synonymous	c.7851A>G	R2617R	-	-	5	1.26376e-09	B strong	0	0.05	0	0	no impact	NA	0	0	-	-					-4	1					-	-			-1	-1	-1	VUS	-5	LB	LB
17	32362568	A	T	13_32362568_A_T	Missense	c.7851A>T	R2617S	-	-	5	7.23673e-10	B strong	0.14	0.01	0	0	not informative	-0.142723	0	0	-	-					-4	1					-	-					1	VUS	-3	LB	LB
17	32362568	A	C	13_32362568_A_C	Missense	c.7851A>C	R2617S	-	-	5	3.31305e-11	B strong	0.09	0	0	0	no impact	-0.142719	0	0	-	-					-4	1					-	-			-1		0	VUS	-4	LB	LB
17	32362569	A	T	13_32362569_A_T	Missense	c.7852A>T	I2618F	-	-	5	4.20336e-09	B strong	0.12	0.02	0	0	not informative	-0.234375	0	0	-	-					-4	1					-	-					1	VUS	-3	LB	LB
17	32362569	A	C	13_32362569_A_C	Missense	c.7852A>C	I2618L	-	-	5	2.3539e-11	B strong	0.04	0	0	0	no impact	-0.273067	0	0	NA	-					-4	1					-	-			-1		0	VUS	-4	LB	LB
17	32362569	A	G	13_32362569_A_G	Missense	c.7852A>G	I2618V	-	-	5	9.07096e-13	B strong	0	0.07	0	0	no impact	-0.359896	0	0	-	-					-4	1					-	-			-1		0	VUS	-4	LB	LB
17	32362570	T	G	13_32362570_T_G	Missense	c.7853T>G	I2618S	-	-	5	6.42896e-10	B strong	0.02	0.11	0	0	not informative	-0.191039	0	0	-	-					-4	1					-	-					1	VUS	-3	LB	LB
17	32362570	T	A	13_32362570_T_A	Missense	c.7853T>A	I2618N	-	-	5	1.51236e-09	B strong	0.01	0.05	0	0	no impact	-0.1816	0	0	-	-					-4	1					-	-			-1		0	VUS	-4	LB	LB
17	32362570	T	C	13_32362570_T_C	Missense	c.7853T>C	I2618T	-	-	5	3.5302e-12	B strong	0.01	0.04	0	0	no impact	-0.206175	0	6.57108e-06	-	NA					-4						-	-			-1		-1	VUS	-5	LB	LB
17	32362571	T	C	13_32362571_T_C	Synonymous	c.7854T>C	I2618I	-	-	5	3.37097e-11	B strong	0.01	0.07	0	0	no impact	NA	0	0	-	-					-4	1					-	-			-1	-1	-1	VUS	-5	LB	LB
17	32362571	T	A	13_32362571_T_A	Synonymous	c.7854T>A	I2618I	-	-	5	7.76769e-12	B strong	0.01	0.07	0	0	no impact	NA	0	0	-	-					-4	1					-	-			-1	-1	-1	VUS	-5	LB	LB
17	32362571	T	G	13_32362571_T_G	Missense	c.7854T>G	I2618M	-	-	5	5.14182e-11	B strong	0	0.05	0.01	0	no impact	-0.235576	0	0	-	-					-4	1					-	-			-1		0	VUS	-4	LB	LB
17	32362572	T	G	13_32362572_T_G	Missense	c.7855T>G	W2619G	abnormal	P	5	1	P strong	0	0.07	0	0	no impact	0.486745	0	0	-	-					4	1				1	-	-					2	VUS	6	LP	LP
17	32362572	T	A	13_32362572_T_A	Missense	c.7855T>A	W2619R	-	-	5	0.999794	P strong	0	0.1	0	0	no impact	0.485886	0	0	-	-					4	1				1	-	-					2	VUS	6	LP	LP
17	32362572	T	C	13_32362572_T_C	Missense	c.7855T>C	W2619R	abnormal	-	5	0.999966	P strong	0.02	0.08	0	0	no impact	0.485882	0	0	-	-					4	1				1	-	-					2	VUS	6	LP	LP
17	32362573	G	C	13_32362573_G_C	Missense	c.7856G>C	W2619S	abnormal	-	5	0.996564	P strong	0.06	0	0	0	no impact	0.485324	0	0	-	-					4	1				1	-	-					2	VUS	6	LP	LP
17	32362573	G	A	13_32362573_G_A	Nonsense	c.7856G>A	W2619*	-	P (ENIGMA)	5	1	P strong	0	0.1	0	0	no impact	0.60222	0	0	-	-	PVS1	8			4	1		PM5_Strong (PTC)	4		-	-					13	P	17	P	P
17	32362573	G	T	13_32362573_G_T	Missense	c.7856G>T	W2619L	-	-	5	0.999925	P strong	0.33	0	0	0	impact	0.429738	0	0	-	-					4	1				1	-	-					2	VUS	6	LP	LP
17	32362574	G	C	13_32362574_G_C	Missense	c.7857G>C	W2619C	abnormal	-	5	1	P strong	0.17	0	0	0	not informative	0.489285	0	0	-	-					4	1				1	-	-					2	VUS	6	LP	LP
17	32362574	G	T	13_32362574_G_T	Missense	c.7857G>T	W2619C	-	-	5	1	P strong	0.55	0	0	0	impact	0.489281	0	0	-	-					4	1				1	-	-					2	VUS	6	LP	LP
17	32362575	G	C	13_32362575_G_C	Missense	c.7858G>C	V2620L	-	-	5	8.22929e-10	B strong	0.07	0	0	0	no impact	0.175412	0	0	-	-					-4	1					-	-			-1		0	VUS	-4	LB	LB
17	32362575	G	A	13_32362575_G_A	Missense	c.7858G>A	V2620I	-	-	5	4.99938e-05	B strong	0	0.06	0	0	no impact	0.10242	0	0	-	-					-4	1					-	-			-1		0	VUS	-4	LB	LB
17	32362575	G	T	13_32362575_G_T	Missense	c.7858G>T	V2620F	-	-	5	5.77477e-09	B strong	0.3	0	0	0	impact	0.336539	0	0	-	-					-4	1				1	-	-					2	VUS	-2	LB	LB
17	32362576	T	G	13_32362576_T_G	Missense	c.7859T>G	V2620G	-	-	5	1.81092e-10	B strong	0	0.07	0	0	no impact	0.198803	0	0	-	-					-4	1					-	-					1	VUS	-3	LB	LB
17	32362576	T	C	13_32362576_T_C	Missense	c.7859T>C	V2620A	-	-	5	2.68096e-11	B strong	0	0.08	0	0	no impact	0.136672	0	0	-	-					-4	1					-	-			-1		0	VUS	-4	LB	LB
17	32362576	T	A	13_32362576_T_A	Missense	c.7859T>A	V2620D	-	-	5	1	P strong	0	0.11	0	0	not informative	0.390294	0	0	-	-					4	1				1	-	-					2	VUS	6	LP	LP
17	32362577	T	C	13_32362577_T_C	Synonymous	c.7860T>C	V2620V	-	-	5	5.88246e-09	B strong	0	0.06	0	0	no impact	NA	0	0	-	-					-4	1					-	-			-1	-1	-1	VUS	-5	LB	LB
17	32362577	T	A	13_32362577_T_A	Synonymous	c.7860T>A	V2620V	-	-	5	2.46718e-09	B strong	0	0.07	0	0	no impact	NA	0	0	-	-					-4	1					-	-			-1	-1	-1	VUS	-5	LB	LB
17	32362577	T	G	13_32362577_T_G	Synonymous	c.7860T>G	V2620V	-	-	5	1.20077e-11	B strong	0	0.09	0	0	no impact	NA	0	0	-	-					-4	1					-	-			-1	-1	-1	VUS	-5	LB	LB
17	32362578	T	A	13_32362578_T_A	Missense	c.7861T>A	Y2621N	-	-	5	2.19916e-12	B strong	0	0.1	0	0	no impact	0.049167	0	0	-	-					-4	1					-	-			-1		0	VUS	-4	LB	LB
17	32362578	T	G	13_32362578_T_G	Missense	c.7861T>G	Y2621D	-	-	5	5.44054e-07	B strong	0	0.09	0	0	no impact	-0.0107796	0	0	-	-					-4	1					-	-			-1		0	VUS	-4	LB	LB
17	32362578	T	C	13_32362578_T_C	Missense	c.7861T>C	Y2621H	-	-	5	5.46514e-09	B strong	0	0.1	0	0	no impact	-0.0922107	0	0	-	-					-4	1					-	-			-1		0	VUS	-4	LB	LB
17	32362579	A	T	13_32362579_A_T	Missense	c.7862A>T	Y2621F	-	-	5	1.77472e-09	B strong	0.41	0	0	0	impact	-0.140069	0	0	-	-					-4	1				1	-	-					2	VUS	-2	LB	LB
17	32362579	A	C	13_32362579_A_C	Missense	c.7862A>C	Y2621S	-	-	5	8.00083e-10	B strong	0.24	0	0	0	impact	-0.0656731	0	0	-	-					-4	1				1	-	-					2	VUS	-2	LB	LB
17	32362580	T	C	13_32362580_T_C	Synonymous	c.7863T>C	Y2621Y	-	-	5	5.61779e-12	B strong	0	0.05	0	0	no impact	NA	0	0	-	-					-4	1					-	-			-1	-1	-1	VUS	-5	LB	LB
17	32362580	T	G	13_32362580_T_G	Nonsense	c.7863T>G	Y2621*	-	-	5	1	P strong	0.01	0.12	0	0	not informative	0.503462	0	0	-	-	PVS1	8			4	1		PM5_Strong (PTC)	4		-	-					13	P	17	P	P
17	32362581	A	G	13_32362581_A_G	Missense	c.7864A>G	N2622D	abnormal	-	5	1	P strong	0	0.02	0	0	no impact	0.0947181	0	0	-	-					4	1					-	-			-1		0	VUS	4	VUS	VUS
17	32362581	A	T	13_32362581_A_T	Missense	c.7864A>T	N2622Y	-	-	5	1	P strong	0.32	0	0	0	impact	0.432802	0	0	-	-					4	1				1	-	-					2	VUS	6	LP	LP
17	32362582	A	C	13_32362582_A_C	Missense	c.7865A>C	N2622T	hypomorph	-	5	0.996211	P strong	0.1	0	0	0	no impact	0.234588	0	0	-	-					4	1					-	-					1	VUS	5	VUS	VUS
17	32362582	A	T	13_32362582_A_T	Missense	c.7865A>T	N2622I	-	-	5	0.999797	P strong	0.39	0	0	0	impact	0.396574	0	0	-	-					4	1				1	-	-					2	VUS	6	LP	LP
17	32362583	T	G	13_32362583_T_G	Missense	c.7866T>G	N2622K	-	-	5	1	P strong	0	0.11	0	0	not informative	0.0469262	0	0	-	-					4	1					-	-					1	VUS	5	VUS	VUS
17	32362583	T	A	13_32362583_T_A	Missense	c.7866T>A	N2622K	-	-	5	0.999972	P strong	0	0.09	0	0	no impact	0.0469212	0	0	-	-					4	1					-	-			-1		0	VUS	4	VUS	VUS		1
17	32362584	C	A	13_32362584_C_A	Missense	c.7867C>A	H2623N	-	-	5	0.000808174	B strong	0	0.09	0	0	no impact	0.170386	0	0	-	-					-4	1					-	-			-1		0	VUS	-4	LB	LB		1
17	32362584	C	T	13_32362584_C_T	Missense	c.7867C>T	H2623Y	abnormal	LP	5	0.999649	P strong	0.02	0	0	0	no impact	0.429389	0	0	-	-					4	1				1	-	-					2	VUS	6	LP	LP
17	32362584	C	G	13_32362584_C_G	Missense	c.7867C>G	H2623D	-	-	5	0.997737	P strong	0	0.09	0	0	no impact	0.41558	0	0	-	-					4	1				1	-	-					2	VUS	6	LP	LP
17	32362585	A	G	13_32362585_A_G	Missense	c.7868A>G	H2623R	abnormal	P	5	1	P strong	0	0.08	0	0	no impact	0.449277	1.59042e-06	0	NA	-					4					1	3.08³	1					2	VUS	6	LP	LP
17	32362585	A	C	13_32362585_A_C	Missense	c.7868A>C	H2623P	-	LP	5	0.99653	P strong	0.25	0	0	0	impact	0.450611	0	0	-	-					4	1				1	-	-					2	VUS	6	LP	LP		1
17	32362585	A	T	13_32362585_A_T	Missense	c.7868A>T	H2623L	-	-	5	0.999925	P strong	0.27	0	0	0	impact	0.450808	0	0	-	-					4	1				1	-	-					2	VUS	6	LP	LP
17	32362586	C	A	13_32362586_C_A	Missense	c.7869C>A	H2623Q	-	-	5	6.38147e-08	B strong	0	0.04	0	0	no impact	0.353075	0	0	-	-					-4	1				1	-	-					2	VUS	-2	LB	LB
17	32362586	C	T	13_32362586_C_T	Synonymous	c.7869C>T	H2623H	-	LB	5	8.09261e-08	B strong	0.14	0	0	0	not informative	NA	1.59042e-06	0	NA	-					-4						-	-					0	VUS	-4	LB	LB
17	32362586	C	G	13_32362586_C_G	Missense	c.7869C>G	H2623Q	-	-	5	2.68943e-07	B strong	0.01	0.11	0	0	not informative	0.353148	0	0	-	-					-4	1				1	-	-					2	VUS	-2	LB	LB
17	32362587	T	G	13_32362587_T_G	Missense	c.7870T>G	Y2624D	abnormal	-	5	1	P strong	0	0.1	0	0	no impact	0.413439	0	0	-	-					4	1				1	-	-					2	VUS	6	LP	LP
17	32362587	T	A	13_32362587_T_A	Missense	c.7870T>A	Y2624N	abnormal	-	5	1	P strong	0	0.09	0	0	no impact	0.365069	0	0	-	-					4	1				1	-	-					2	VUS	6	LP	LP
17	32362588	A	T	13_32362588_A_T	Missense	c.7871A>T	Y2624F	-	-	5	5.77424e-08	B strong	0.03	0	0	0	no impact	0.149213	0	0	-	-					-4	1					-	-			-1		0	VUS	-4	LB	LB
24	32380055	C	T	13_32380055_C_T	Missense	c.9166C>T	H3056Y	-	-	5	1.03747e-09	B strong	0	0.05	0	0	no impact	-0.199895	7.95312e-06	0	3.35e-05	-					-4						-	-			-1		-1	VUS	-5	LB	LB
17	32362588	A	C	13_32362588_A_C	Missense	c.7871A>C	Y2624S	-	-	5	1	P strong	0.06	0	0	0	no impact	0.438556	0	0	-	-					4	1				1	-	-					2	VUS	6	LP	LP
17	32362589	T	G	13_32362589_T_G	Nonsense	c.7872T>G	Y2624*	-	P (ENIGMA)	5	1	P strong	0.01	0.11	0	0	not informative	0.49944	0	0	-	-	PVS1	8			4	1		PM5_Strong (PTC)	4		-	-					13	P	17	P	P
17	32362589	T	A	13_32362589_T_A	Nonsense	c.7872T>A	Y2624*	-	-	5	0.999999	P strong	0	0.11	0	0	not informative	0.495319	0	0	-	-	PVS1	8			4	1		PM5_Strong (PTC)	4		-	-					13	P	17	P	P
17	32362590	A	C	13_32362590_A_C	Synonymous	c.7873A>C	R2625R	-	-	5	2.39458e-12	B strong	0.01	0.12	0	0	not informative	NA	0	0	-	-					-4	1					-	-					1	VUS	-3	LB	LB
17	32362590	A	T	13_32362590_A_T	Nonsense	c.7873A>T	R2625*	-	-	5	1	P strong	0	0.12	0	0	not informative	0.544146	0	0	-	-	PVS1	8			4	1		PM5_Strong (PTC)	4		-	-					13	P	17	P	P
17	32362590	A	G	13_32362590_A_G	Missense	c.7873A>G	R2625G	-	-	5	0.886247	P strong	0	0.12	0	0	not informative	0.293802	0	0	-	-					4	1					-	-					1	VUS	5	VUS	VUS		1
17	32362591	G	C	13_32362591_G_C	Missense	c.7874G>C	R2625T	-	-	5	1	P strong	0	0.12	0	0	not informative	0.286757	0	0	-	-					4	1					-	-					1	VUS	5	VUS	VUS
17	32362592	A	G	13_32362592_A_G	Synonymous	c.7875A>G	R2625R	-	-	5	2.22545e-09	B strong	0.39	0	0	0	impact	NA	3.18085e-06	0	NA	-					-4					1	-	-					1	VUS	-3	LB	LB
17	32362592	A	T	13_32362592_A_T	Missense	c.7875A>T	R2625S	hypomorph	-	5	1	P strong	0	0.11	0	0	not informative	0.226195	1.59043e-06	0	NA	-					4		1				-	-					1	VUS	5	VUS	VUS
17	32362592	A	C	13_32362592_A_C	Missense	c.7875A>C	R2625S	-	-	5	0.999946	P strong	0	0.09	0	0	no impact	0.226175	0	0	-	-					4	1					-	-					1	VUS	5	VUS	VUS
17	32362593	T	A	13_32362593_T_A	Missense	c.7876T>A	W2626R	-	LP	5	1	P strong	0	0.1	0	0	no impact	0.475555	0	0	-	-			PS1 (same amino acid change as ENIGMA classified pathogenic variant c.7876T>C)	4	4	1				1	-	-					6	LP	10	P	P
17	32362593	T	C	13_32362593_T_C	Missense	c.7876T>C	W2626R	abnormal	P	5	1	P strong	0	0.08	0	0	no impact	0.475551	0	0	-	-					4	1				1	-	-					2	VUS	6	LP	LP
17	32362593	T	G	13_32362593_T_G	Missense	c.7876T>G	W2626G	-	-	5	1	P strong	0	0.11	0	0	not informative	0.457972	1.59042e-06	0	NA	-					4					1	-	-					1	VUS	5	VUS	VUS
17	32362594	G	T	13_32362594_G_T	Missense	c.7877G>T	W2626L	-	-	5	0.000326444	B strong	0	0.01	0	0	no impact	0.393065	0	0	-	-					-4	1				1	-	-					2	VUS	-2	LB	LB		1
17	32362594	G	C	13_32362594_G_C	Missense	c.7877G>C	W2626S	-	-	5	1	P strong	0.03	0	0	0	no impact	0.429497	0	0	-	-					4	1				1	-	-					2	VUS	6	LP	LP
17	32362595	G	T	13_32362595_G_T	Missense	c.7878G>T	W2626C	-	P	5	1	P strong	0	0.07	0	0	no impact	0.483249	0	0	-	-			PS1 (same amino acid change as ENIGMA classified pathogenic variant c.7878G>C)	4	4	1				1	48¹	4					10	P	14	P	P
17	32362596	A	C	13_32362596_A_C	Missense	c.7879A>C	I2627L	-	-	5	4.20363e-09	B strong	0	0.05	0	0	no impact	-0.0237464	0	0	-	-					-4	1					-	-			-1		0	VUS	-4	LB	LB
17	32362597	T	C	13_32362597_T_C	Missense	c.7880T>C	I2627T	-	-	5	3.41244e-10	B strong	0.01	0	0	0	no impact	0.37275	0	0	-	-					-4	1				1	-	-					2	VUS	-2	LB	LB
17	32362597	T	G	13_32362597_T_G	Missense	c.7880T>G	I2627S	-	-	5	0.999925	P strong	0	0.02	0	0	no impact	0.408904	0	0	-	-					4	1				1	-	-					2	VUS	6	LP	LP		1
17	32362597	T	A	13_32362597_T_A	Missense	c.7880T>A	I2627N	abnormal	LP	5	0.999995	P strong	0	0.01	0	0	no impact	0.205264	0	0	-	-					4	1					0.68²	-					1	VUS	5	VUS	VUS
17	32362598	C	T	13_32362598_C_T	Synonymous	c.7881C>T	I2627I	-	-	5	2.43603e-11	B strong	0	0.05	0	0	no impact	NA	0	0	-	-					-4	1					-	-			-1	-1	-1	VUS	-5	LB	LB
17	32362598	C	G	13_32362598_C_G	Missense	c.7881C>G	I2627M	-	-	5	0.999975	P strong	0.01	0	0	0	no impact	0.0964916	0	0	-	-					4	1					-	-			-1		0	VUS	4	VUS	VUS
17	32362599	A	C	13_32362599_A_C	Missense	c.7882A>C	I2628L	-	-	5	1.73562e-11	B strong	0	0	0	0	no impact	-0.142639	0	0	-	-					-4	1					-	-			-1		0	VUS	-4	LB	LB
17	32362599	A	T	13_32362599_A_T	Missense	c.7882A>T	I2628L	-	-	5	9.43655e-10	B strong	0	0.03	0	0	no impact	-0.142672	0	0	-	-					-4	1					-	-			-1		0	VUS	-4	LB	LB
18	32363247	C	T	13_32363247_C_T	Missense	c.8045C>T	A2682V	normal	-	6	1.2563e-08	B strong	0	0	0	0	no impact	0.153444	9.5445e-06	0	2.995e-05	-					-4						-	-			-1		-1	VUS	-5	LB	LB
17	32362600	T	A	13_32362600_T_A	Missense	c.7883T>A	I2628K	-	-	5	0.999599	P strong	0	0.01	0	0	no impact	0.382021	0	0	-	-					4	1				1	-	-					2	VUS	6	LP	LP
17	32362600	T	G	13_32362600_T_G	Missense	c.7883T>G	I2628R	-	-	5	0.993736	P strong	0.04	0	0	0	no impact	0.350848	0	0	-	-					4	1				1	-	-					2	VUS	6	LP	LP
17	32362601	A	T	13_32362601_A_T	Synonymous	c.7884A>T	I2628I	-	LB	5	1.49143e-10	B strong	0	0.02	0	0	no impact	NA	0	0	-	-					-4	1					-	-			-1	-1	-1	VUS	-5	LB	LB
17	32362601	A	C	13_32362601_A_C	Synonymous	c.7884A>C	I2628I	-	-	5	2.48033e-11	B strong	0.04	0	0	0	no impact	NA	0	0	-	-					-4	1					-	-			-1	-1	-1	VUS	-5	LB	LB
17	32362602	T	A	13_32362602_T_A	Missense	c.7885T>A	W2629R	-	-	5	0.918052	P strong	0	0.05	0	0	no impact	0.506538	0	0	-	-					4	1				1	-	-					2	VUS	6	LP	LP		1
17	32362602	T	C	13_32362602_T_C	Missense	c.7885T>C	W2629R	-	-	5	0.993748	P strong	0.01	0	0	0	no impact	0.506534	0	0	-	-					4	1				1	-	-					2	VUS	6	LP	LP		1
17	32362602	T	G	13_32362602_T_G	Missense	c.7885T>G	W2629G	-	-	5	1	P strong	0	0.08	0	0	no impact	0.480294	0	0	-	-					4	1				1	-	-					2	VUS	6	LP	LP
17	32362603	G	C	13_32362603_G_C	Missense	c.7886G>C	W2629S	-	-	5	0.00485747	B strong	0	0.03	0	0	no impact	0.433627	0	0	-	-					-4	1				1	-	-					2	VUS	-2	LB	LB
17	32362603	G	T	13_32362603_G_T	Missense	c.7886G>T	W2629L	-	-	5	0.000140752	B strong	0	0.06	0	0	no impact	0.378516	0	0	-	-					-4	1				1	-	-					2	VUS	-2	LB	LB
17	32362603	G	A	13_32362603_G_A	Nonsense	c.7886G>A	W2629*	-	P (ENIGMA)	5	1	P strong	0	0.07	0	0	no impact	0.60222	1.59043e-06	0	NA	-	PVS1	8			4			PM5_Strong (PTC)	4		-	-					12	P	16	P	P
17	32362604	G	T	13_32362604_G_T	Missense	c.7887G>T	W2629C	hypomorph	-	5	0.059254	B moderate	0	0.08	0	0	no impact	0.515589	0	0	-	-					-2	1				1	-	-					2	VUS	0	VUS	VUS (discordant)	Conflict with HDR	1
17	32362604	G	C	13_32362604_G_C	Missense	c.7887G>C	W2629C	-	-	5	0.00968084	B strong	0	0.07	0	0	no impact	0.515593	0	0	-	-					-4	1				1	-	-					2	VUS	-2	LB	LB		1
17	32362604	G	A	13_32362604_G_A	Nonsense	c.7887G>A	W2629*	-	P (ENIGMA)	5	1	P strong	0	0.05	0	0	no impact	0.60222	0	0	-	-	PVS1	8			4	1		PM5_Strong (PTC)	4		-	-					13	P	17	P	P
17	32362605	A	G	13_32362605_A_G	Missense	c.7888A>G	K2630E	-	-	5	1	P strong	0	0.03	0	0	no impact	0.376175	0	0	-	-					4	1				1	-	-					2	VUS	6	LP	LP
17	32362605	A	C	13_32362605_A_C	Missense	c.7888A>C	K2630Q	abnormal	-	5	0.999246	P strong	0	0.03	0	0	no impact	0.229411	0	0	-	-					4	1					-	-					1	VUS	5	VUS	VUS
17	32362605	A	T	13_32362605_A_T	Nonsense	c.7888A>T	K2630*	-	-	5	1	P strong	0	0.08	0.01	0	no impact	0.588046	0	0	-	-	PVS1	8			4	1		PM5_Strong (PTC)	4		-	-					13	P	17	P	P
17	32362606	A	G	13_32362606_A_G	Missense	c.7889A>G	K2630R	-	-	5	3.69383e-05	B strong	0.03	0	0	0	no impact	0.207368	1.59042e-06	0	NA	-					-4						-	-					0	VUS	-4	LB	LB
17	32362606	A	C	13_32362606_A_C	Missense	c.7889A>C	K2630T	-	-	5	0.883464	P strong	0	0.02	0	0	no impact	0.322927	0	0	-	-					4	1				1	-	-					2	VUS	6	LP	LP		1
17	32362606	A	T	13_32362606_A_T	Missense	c.7889A>T	K2630I	-	-	5	1	P strong	0	0.03	0	0	no impact	0.301885	0	0	-	-					4	1				1	-	-					2	VUS	6	LP	LP
17	32362607	A	C	13_32362607_A_C	Missense	c.7890A>C	K2630N	-	-	5	0.999848	P strong	0.03	0	0	0	no impact	0.138403	0	0	-	-					4	1					-	-			-1		0	VUS	4	VUS	VUS
17	32362607	A	T	13_32362607_A_T	Missense	c.7890A>T	K2630N	-	-	5	0.999996	P strong	0	0.01	0	0	no impact	0.138394	0	0	-	-					4	1					-	-			-1		0	VUS	4	VUS	VUS
17	32362608	C	T	13_32362608_C_T	Synonymous	c.7891C>T	L2631L	-	LB	5	2.02399e-10	B strong	0	0.03	0	0	no impact	NA	0	0	-	-					-4	1					-	-			-1	-1	-1	VUS	-5	LB	LB
17	32362608	C	G	13_32362608_C_G	Missense	c.7891C>G	L2631V	-	-	5	1.06451e-10	B strong	0	0.02	0	0	no impact	0.0564845	0	0	-	-					-4	1					-	-			-1		0	VUS	-4	LB	LB
17	32362608	C	A	13_32362608_C_A	Missense	c.7891C>A	L2631M	normal	-	5	9.76777e-10	B strong	0	0.02	0	0	no impact	-0.062991	0	0	-	-					-4	1					-	-			-1		0	VUS	-4	LB	LB
17	32362609	T	A	13_32362609_T_A	Missense	c.7892T>A	L2631Q	-	-	5	5.63071e-10	B strong	0	0.06	0	0	no impact	-0.0638465	0	0	-	-					-4	1					-	-			-1		0	VUS	-4	LB	LB
[truncated: 4,404 more rows]
